# Supplementary material for: Proteomic Profiles of Adipose and Liver Tissues from an Animal Model of Metabolic Syndrome Fed Purple Vegetables
Source: Nutrients. 2018 Apr 6;10(4):456. doi: 10.3390/nu10040456 (PMC5946241; doi:10.3390/nu10040456)
Supplement: Supplementary file 1 [file nutrients-10-00456-s001.zip]

Archive with 6 entries (6 files):
- Supplemental Table_5_enriched terms and pathways_PC_Adipose.xlsx
- Supplemental Table_4_enriched terms and pathways_PP_Liver.xlsx
- Supplemental Table_3_identified proteins in liver.xlsx
- Supplemental Table_2_enriched terms and pathways_PP_Adipose.xlsx
- Supplemental Table_1__identified_proteins in Adipose tissue.xlsx
- Supplemental Table_6_enriched terms and pathways_PC_liver.xlsx
