# Supplementary material for: Proteomic Profiles of Adipose and Liver Tissues from an Animal Model of Metabolic Syndrome Fed Purple Vegetables
Source: Nutrients. 2018 Apr 6;10(4):456. doi: 10.3390/nu10040456 (PMC5946241; doi:10.3390/nu10040456)
Supplement: Supplementary file 1 [file nutrients-10-00456-s001.zip › Supplemental Table_5_enriched terms and pathways_PC_Adipose.xlsx]

## Sheet: Enriched GO_BP terms
Enriched gene ontology biological process terms in the list of the deferentially expressed proteins with purple carrots diet in adipose tissue
Category	Term	Count	PValue	Genes	Benjamini
GOTERM_BP_ALL	GO:0044281~small molecule metabolic process	79	9.63512e-27	361596, 690163, 246298, 113902, 287379, 25698, 304078, 24172, 362322, 113898, 25721, 294254, 24362, 24534, 24533, 24232, 24360, 29254, 78959, 497840, 24551, 29443, 24248, 24788, 64640, 25649, 290823, 24590, 24207, 641434, 293820, 25330, 79250, 60581, 245965, 24450, 24192, 54232, 362757, 29142, 83427, 24616, 81508, 170670, 25080, 25380, 25636, 50671, 24190, 25288, 170465, 171142, 362282, 24383, 25…	4.05349e-23
GOTERM_BP_ALL	GO:0006082~organic acid metabolic process	53	6.63869e-23	361596, 113902, 287379, 25698, 24172, 25721, 24534, 24362, 24533, 24232, 24360, 29254, 78959, 497840, 24551, 29443, 64640, 290823, 24207, 293820, 25330, 79250, 60581, 29142, 81508, 24616, 170670, 25080, 50671, 25380, 25288, 24190, 170465, 362282, 171142, 24383, 24862, 295219, 292697, 24267, 292804, 114632, 192242, 24333, 316122, 29221, 24679, 60356, 171155, 289352, 685750, 24957, 641316	1.39645e-19
GOTERM_BP_ALL	GO:0043436~oxoacid metabolic process	50	2.51695e-22	361596, 113902, 287379, 25698, 24172, 25721, 24534, 24362, 24533, 24232, 24360, 29254, 78959, 24551, 497840, 290823, 24207, 293820, 25330, 79250, 60581, 29142, 24616, 81508, 170670, 25080, 50671, 25380, 25288, 24190, 170465, 362282, 171142, 24383, 24862, 295219, 292697, 292804, 114632, 192242, 24333, 316122, 29221, 24679, 60356, 171155, 289352, 685750, 24957, 641316	2.6472e-19
GOTERM_BP_ALL	GO:0019752~carboxylic acid metabolic process	50	2.01828e-22	361596, 113902, 287379, 25698, 24172, 25721, 24534, 24362, 24533, 24232, 24360, 29254, 78959, 24551, 497840, 290823, 24207, 293820, 25330, 79250, 60581, 29142, 24616, 81508, 170670, 25080, 50671, 25380, 25288, 24190, 170465, 362282, 171142, 24383, 24862, 295219, 292697, 292804, 114632, 192242, 24333, 316122, 29221, 24679, 60356, 171155, 289352, 685750, 24957, 641316	2.8303e-19
GOTERM_BP_ALL	GO:0044710~single-organism metabolic process	100	3.74002e-18	690163, 113902, 304078, 24172, 362322, 64317, 25524, 294254, 54319, 29254, 78959, 117254, 300985, 29443, 24788, 25649, 24590, 24207, 641434, 25330, 102556347, 60581, 245965, 24450, 29473, 29142, 170670, 25080, 50671, 25288, 171142, 362282, 25404, 24862, 287774, 295219, 24333, 316122, 171155, 83688, 60356, 289352, 24957, 296488, 641316, 64524, 361598, 361596, 246298, 24367, 24366, 171361, 287379, …	3.14685e-15
GOTERM_BP_ALL	GO:0010033~response to organic substance	89	1.90578e-17	361598, 25135, 690163, 24367, 24366, 171361, 287379, 24795, 25698, 24172, 64317, 65151, 116655, 81682, 25524, 25721, 499443, 294254, 361969, 24362, 54319, 24533, 24232, 497840, 24248, 24788, 685067, 29583, 24186, 25649, 25373, 24590, 290823, 24207, 293692, 81521, 54227, 60581, 64366, 29139, 24450, 367313, 24192, 54232, 29143, 83427, 293481, 81508, 64302, 170670, 25080, 25380, 116685, 25636, 50671…	1.33627e-14
GOTERM_BP_ALL	GO:1901700~response to oxygen-containing compound	66	3.42663e-16	361598, 25135, 690163, 287379, 24795, 25698, 24172, 113898, 64317, 116655, 25524, 25721, 294254, 361969, 24362, 24533, 54319, 24232, 24360, 497840, 117254, 24248, 25649, 25373, 24207, 81521, 60581, 54227, 29139, 24450, 367313, 24192, 54232, 29143, 83427, 293481, 170670, 25080, 25636, 116685, 25380, 25288, 24190, 24825, 117282, 81818, 362282, 29271, 117280, 25673, 361945, 25404, 287774, 24267, 292…	2.00173e-13
GOTERM_BP_ALL	GO:0044712~single-organism catabolic process	40	4.49048e-16	690163, 113902, 83427, 24616, 287379, 170670, 25080, 25636, 304078, 24190, 24172, 170465, 171142, 25721, 24362, 24533, 24360, 24383, 29254, 287774, 78959, 497840, 25629, 29443, 292697, 192242, 292804, 24788, 24333, 316122, 25649, 290823, 29539, 24207, 29221, 171155, 25330, 60356, 679571, 641316	2.33591e-13
GOTERM_BP_ALL	GO:0032787~monocarboxylic acid metabolic process	35	6.79766e-16	361596, 29142, 113902, 170670, 25080, 50671, 25380, 25288, 24190, 24172, 170465, 362282, 171142, 24534, 24362, 24533, 24232, 24360, 24383, 29254, 24862, 78959, 295219, 292697, 192242, 292804, 24333, 316122, 290823, 24207, 24679, 171155, 25330, 60581, 685750	3.11418e-13
GOTERM_BP_ALL	GO:0006639~acylglycerol metabolic process	18	7.62474e-15	305166, 25629, 497840, 292697, 113902, 24248, 25080, 316122, 25649, 25636, 25288, 24207, 25330, 362282, 24232, 29254, 25404, 287774	3.22276e-12
GOTERM_BP_ALL	GO:0006638~neutral lipid metabolic process	18	1.04655e-14	305166, 25629, 497840, 292697, 113902, 24248, 25080, 316122, 25649, 25636, 25288, 24207, 25330, 362282, 24232, 29254, 25404, 287774	3.99136e-12
GOTERM_BP_ALL	GO:0070887~cellular response to chemical stimulus	75	6.58784e-14	361598, 25135, 690163, 24367, 24366, 171361, 287379, 24795, 25698, 113898, 116655, 25524, 499443, 317385, 294254, 361969, 24362, 54319, 24360, 497840, 117254, 24248, 81763, 29287, 685067, 29583, 25373, 24590, 24207, 24400, 293692, 81521, 60581, 29139, 60374, 24450, 24192, 29142, 83427, 64302, 25080, 25380, 25636, 116685, 50671, 25288, 24190, 24825, 170465, 117282, 81818, 362282, 117280, 25745, 25…	2.30811e-11
GOTERM_BP_ALL	GO:0006950~response to stress	88	1.9126e-13	24233, 690163, 24367, 24366, 78967, 24795, 25698, 113898, 64317, 312492, 25524, 294254, 361969, 54319, 24533, 24232, 24360, 29254, 497840, 24551, 29443, 300985, 117254, 24248, 83765, 29287, 24788, 685067, 29583, 24186, 25649, 25373, 290823, 24207, 24400, 305679, 79250, 293860, 64366, 54133, 29139, 60374, 24450, 29473, 24192, 54232, 63836, 29142, 83427, 60327, 25080, 25380, 306071, 24190, 24825, 1…	6.19048e-11
GOTERM_BP_ALL	GO:0006641~triglyceride metabolic process	16	3.87879e-13	305166, 25629, 497840, 292697, 24248, 25080, 316122, 25636, 25288, 24207, 25330, 362282, 24232, 29254, 25404, 287774	1.16568e-10
GOTERM_BP_ALL	GO:0044283~small molecule biosynthetic process	29	5.10228e-13	24192, 81508, 24616, 287379, 25080, 50671, 25380, 25636, 25698, 362282, 25721, 24362, 24383, 29254, 78959, 497840, 29443, 292697, 292804, 192242, 24788, 290823, 24207, 293820, 60581, 685750, 24957, 24450, 641316	1.43111e-10
GOTERM_BP_ALL	GO:0010035~response to inorganic substance	35	5.49919e-13	361598, 24192, 24367, 83427, 24366, 25080, 25380, 25698, 24190, 24825, 362322, 64317, 81818, 25524, 317385, 361969, 24362, 24533, 25673, 24232, 24360, 25404, 497840, 117254, 24248, 292804, 81763, 24268, 24788, 24186, 24471, 29221, 24424, 24423, 24450	1.44588e-10
GOTERM_BP_ALL	GO:0046464~acylglycerol catabolic process	12	8.83619e-13	497840, 25629, 292697, 25330, 113902, 25080, 316122, 25649, 25636, 29254, 24207, 287774	2.18672e-10
GOTERM_BP_ALL	GO:0046461~neutral lipid catabolic process	12	8.83619e-13	497840, 25629, 292697, 25330, 113902, 25080, 316122, 25649, 25636, 29254, 24207, 287774	2.18672e-10
GOTERM_BP_ALL	GO:0044282~small molecule catabolic process	23	1.11376e-12	78959, 29443, 690163, 113902, 192242, 24616, 24788, 287379, 170670, 304078, 29539, 24172, 170465, 29221, 25330, 171142, 60356, 171155, 25721, 24362, 24533, 24360, 641316	2.60314e-10
GOTERM_BP_ALL	GO:0042221~response to chemical	110	4.5648e-12	25135, 690163, 24795, 24172, 362322, 64317, 65151, 116655, 81682, 25524, 499443, 317385, 294254, 54319, 117254, 29443, 24788, 29583, 24186, 25649, 24590, 24207, 25330, 81521, 54227, 60581, 29139, 60374, 24450, 367313, 29473, 29143, 29142, 84595, 293481, 170670, 25080, 50671, 116685, 25288, 362282, 29271, 25673, 25404, 287774, 25291, 291327, 25498, 289352, 65261, 24957, 83727, 64204, 361598, 24367…	1.01074e-09
GOTERM_BP_ALL	GO:0009056~catabolic process	55	1.00376e-11	690163, 113902, 287379, 304078, 24172, 113898, 64317, 25721, 171293, 24362, 24533, 54319, 24360, 29254, 78959, 497840, 117254, 29443, 24248, 24788, 25649, 290823, 24207, 25330, 81521, 293860, 83427, 81508, 24616, 170670, 25080, 25636, 25288, 24190, 170465, 171142, 24383, 287774, 25629, 292697, 24267, 292804, 192242, 24333, 316122, 29539, 24424, 29221, 24421, 60356, 171155, 24423, 679571, 641316, …	2.11142e-09
GOTERM_BP_ALL	GO:1901564~organonitrogen compound metabolic process	62	1.63831e-11	361596, 311483, 171361, 287379, 25698, 362322, 113898, 64317, 65151, 25524, 25721, 294254, 24534, 24362, 24533, 497840, 24551, 29443, 29285, 81763, 29287, 64640, 24590, 24207, 641434, 293820, 303831, 103689992, 245965, 29139, 29473, 24192, 83427, 293481, 64302, 81508, 24616, 24190, 406864, 24383, 24267, 292804, 114632, 192241, 24333, 25498, 24424, 29221, 170943, 24421, 60356, 83688, 289352, 24896…	3.1329e-09
GOTERM_BP_ALL	GO:0046503~glycerolipid catabolic process	12	1.62398e-11	497840, 25629, 292697, 25330, 113902, 25080, 316122, 25649, 25636, 29254, 24207, 287774	3.25337e-09
GOTERM_BP_ALL	GO:0016053~organic acid biosynthetic process	21	2.31638e-11	78959, 497840, 292697, 29443, 192242, 81508, 24616, 287379, 25080, 50671, 25380, 25698, 290823, 24207, 293820, 60581, 685750, 25721, 24957, 641316, 29254	4.23696e-09
GOTERM_BP_ALL	GO:0009719~response to endogenous stimulus	56	6.44593e-11	361598, 690163, 24366, 171361, 24795, 25698, 24172, 64317, 499443, 361969, 24362, 24533, 54319, 24232, 497840, 24248, 24788, 25649, 25373, 24207, 293692, 60581, 24450, 24192, 81508, 64302, 170670, 25636, 116685, 25380, 25288, 24190, 24825, 117282, 81818, 362282, 29271, 117280, 25745, 25673, 25742, 361945, 25404, 25291, 292804, 29539, 192248, 24471, 24424, 29221, 24679, 24896, 24423, 679571, 65261…	1.12992e-08
GOTERM_BP_ALL	GO:0009725~response to hormone	41	7.04635e-11	361598, 24192, 690163, 24366, 170670, 25636, 24795, 25380, 116685, 25698, 24190, 25288, 24172, 24825, 117282, 64317, 362282, 117280, 361969, 24362, 25673, 24232, 25742, 25404, 497840, 25291, 24248, 292804, 24788, 25649, 25373, 29539, 24207, 24471, 29221, 24896, 60581, 679571, 65261, 83727, 24450	1.18576e-08
GOTERM_BP_ALL	GO:0051186~cofactor metabolic process	24	8.41108e-11	24192, 25274, 24551, 361596, 29443, 24267, 292804, 29142, 81508, 24616, 287379, 24333, 50671, 304078, 24190, 170465, 113898, 83688, 60581, 24362, 24534, 24533, 64524, 24383	1.31057e-08
GOTERM_BP_ALL	GO:0006732~coenzyme metabolic process	22	8.14481e-11	24551, 361596, 29443, 24267, 292804, 29142, 81508, 24616, 287379, 24333, 50671, 304078, 24190, 170465, 113898, 83688, 60581, 24362, 24534, 24533, 64524, 24383	1.31789e-08
GOTERM_BP_ALL	GO:0044711~single-organism biosynthetic process	43	8.85285e-11	24192, 361596, 24616, 81508, 287379, 25080, 50671, 25380, 25636, 25698, 25288, 24172, 362322, 113898, 362282, 25721, 24362, 24232, 24383, 29254, 78959, 497840, 305166, 29443, 292697, 192242, 292804, 192241, 24788, 316122, 290823, 24207, 29221, 293820, 641434, 24896, 60581, 685750, 245965, 24957, 24450, 641316, 64524	1.33014e-08
GOTERM_BP_ALL	GO:0019433~triglyceride catabolic process	10	1.2067e-10	497840, 25629, 292697, 25330, 25080, 316122, 25636, 29254, 24207, 287774	1.75054e-08
GOTERM_BP_ALL	GO:0055114~oxidation-reduction process	38	2.5377e-10	29473, 24192, 361596, 246298, 24616, 170670, 25080, 50671, 304078, 24190, 24172, 362322, 113898, 170465, 64317, 171142, 24534, 24533, 24360, 24383, 78959, 497840, 25274, 24551, 117254, 24248, 192242, 24268, 24788, 25649, 29539, 171155, 102556347, 24896, 79250, 679571, 685750, 641316	3.55871e-08
GOTERM_BP_ALL	GO:0065008~regulation of biological quality	80	3.4011e-10	690163, 246298, 24367, 24366, 24172, 113898, 294254, 361969, 64152, 117517, 54319, 24232, 29254, 497840, 300985, 117254, 81008, 83765, 29287, 29583, 24186, 25649, 25373, 24207, 314981, 288620, 24400, 293692, 103689992, 64367, 305679, 81521, 60581, 54227, 293860, 29139, 29473, 24192, 362757, 83427, 64302, 60327, 25080, 25380, 25636, 24825, 170465, 117282, 362282, 79125, 29271, 117280, 25745, 28689…	4.61562e-08
GOTERM_BP_ALL	GO:0044248~cellular catabolic process	46	3.86016e-10	690163, 113902, 83427, 24616, 81508, 287379, 170670, 25080, 25636, 304078, 25288, 170465, 113898, 64317, 171142, 25721, 54319, 24360, 29254, 287774, 78959, 497840, 25629, 117254, 29443, 292697, 24267, 192242, 24248, 292804, 24788, 316122, 25649, 290823, 24207, 24424, 29221, 24421, 171155, 25330, 60356, 81521, 24423, 679571, 641316, 63865	4.92112e-08
GOTERM_BP_ALL	GO:1901701~cellular response to oxygen-containing compound	40	3.79566e-10	24192, 25135, 690163, 83427, 287379, 25080, 25636, 116685, 24795, 25380, 25698, 24190, 24825, 113898, 117282, 362282, 116655, 25524, 117280, 24362, 54319, 25673, 361945, 24360, 25404, 497840, 117254, 291327, 25498, 25373, 29539, 24207, 24471, 29221, 24896, 60581, 81521, 65261, 83727, 24450	4.99011e-08
GOTERM_BP_ALL	GO:0044242~cellular lipid catabolic process	17	6.55313e-10	25629, 497840, 292697, 113902, 170670, 25080, 316122, 25649, 25636, 24207, 170465, 25330, 171142, 171155, 24360, 29254, 287774	8.10853e-08
GOTERM_BP_ALL	GO:0009611~response to wounding	28	7.87516e-10	24367, 24366, 78967, 60327, 25080, 306071, 25380, 81818, 312492, 25745, 361969, 406864, 25673, 24232, 361945, 25404, 287774, 29583, 313494, 24471, 29221, 305679, 24896, 679571, 24423, 64366, 293860, 29139	9.46595e-08
GOTERM_BP_ALL	GO:1901654~response to ketone	21	9.25241e-10	24192, 497840, 292804, 25498, 116685, 25698, 29539, 24172, 29221, 24424, 117282, 64317, 24896, 60581, 81521, 117280, 361969, 24450, 24232, 361945, 25404	1.08125e-07
GOTERM_BP_ALL	GO:0044707~single-multicellular organism process	113	1.28747e-09	25135, 690163, 113902, 78967, 24172, 65151, 81682, 25524, 171293, 499443, 294254, 54319, 29254, 117254, 81008, 83765, 29583, 24186, 25649, 24590, 24207, 84400, 305679, 81521, 60581, 293860, 29139, 60374, 24450, 29143, 29142, 25080, 306071, 50671, 116685, 29271, 406864, 25673, 25404, 287774, 305614, 25291, 24333, 117036, 25498, 25494, 83727, 63865, 361598, 309816, 306204, 361596, 307039, 24367, 24…	1.42537e-07
GOTERM_BP_ALL	GO:0044255~cellular lipid metabolic process	35	1.25446e-09	246298, 362757, 113902, 170670, 25080, 50671, 25636, 25380, 25288, 24172, 170465, 362282, 171142, 25524, 24232, 24360, 25404, 29254, 287774, 497840, 295219, 25629, 305166, 292697, 24248, 316122, 25649, 290823, 24207, 24679, 171155, 25330, 60581, 685750, 24450	1.42636e-07
GOTERM_BP_ALL	GO:0042060~wound healing	24	1.56299e-09	24367, 24366, 78967, 60327, 29583, 306071, 25380, 313494, 24471, 81818, 312492, 305679, 24896, 679571, 293860, 25745, 29139, 361969, 25673, 406864, 24232, 361945, 25404, 287774	1.68603e-07
GOTERM_BP_ALL	GO:0071310~cellular response to organic substance	58	1.86942e-09	361598, 25135, 690163, 24367, 24366, 171361, 24795, 25698, 116655, 25524, 499443, 294254, 361969, 24362, 54319, 497840, 24248, 685067, 29583, 25373, 24590, 24207, 293692, 81521, 60581, 29139, 24450, 24192, 83427, 64302, 50671, 25636, 116685, 25380, 25288, 24190, 24825, 117282, 81818, 362282, 117280, 25745, 25673, 361945, 24383, 25404, 291327, 25498, 29539, 192248, 24471, 24424, 29221, 289352, 248…	1.96617e-07
GOTERM_BP_ALL	GO:0010038~response to metal ion	24	3.1481e-09	361598, 497840, 292804, 24367, 24248, 24366, 24268, 24788, 24186, 25698, 24190, 24825, 362322, 29221, 24424, 81818, 24423, 317385, 361969, 24362, 24450, 25673, 24232, 25404	3.23026e-07
GOTERM_BP_ALL	GO:0046394~carboxylic acid biosynthetic process	18	3.65219e-09	78959, 497840, 292697, 192242, 81508, 287379, 25080, 50671, 25380, 25698, 290823, 24207, 293820, 60581, 25721, 24957, 641316, 29254	3.65828e-07
GOTERM_BP_ALL	GO:0009605~response to external stimulus	60	4.6734e-09	25135, 690163, 24367, 24366, 24795, 25698, 64317, 116655, 294254, 361969, 24533, 24232, 24360, 29254, 497840, 24551, 29443, 24248, 29287, 24788, 685067, 24186, 25373, 24207, 29139, 60374, 24450, 29473, 362757, 25080, 25380, 25288, 24190, 81818, 362282, 29271, 25745, 286898, 25673, 361945, 25404, 287774, 296655, 25291, 24267, 292804, 114632, 83781, 291327, 24268, 24333, 192248, 29539, 24471, 29221…	4.57233e-07
GOTERM_BP_ALL	GO:0014070~response to organic cyclic compound	42	5.69049e-09	29143, 25080, 24795, 25380, 116685, 25698, 25288, 24190, 24172, 24825, 117282, 64317, 81818, 362282, 81682, 117280, 361969, 54319, 24533, 24232, 25742, 361945, 25404, 497840, 25291, 24267, 24248, 292804, 29583, 25498, 25649, 29539, 24424, 29221, 24679, 24896, 60581, 81521, 679571, 54227, 64366, 24450	5.44089e-07
GOTERM_BP_ALL	GO:0033993~response to lipid	40	6.67386e-09	25135, 29143, 25080, 24795, 25380, 116685, 25698, 25288, 24190, 24172, 117282, 64317, 65151, 81818, 362282, 116655, 117280, 361969, 24232, 25742, 361945, 25404, 287774, 497840, 25291, 24267, 24248, 292804, 291327, 25498, 25649, 29539, 24207, 24471, 29221, 81521, 679571, 54227, 29139, 24450	6.23932e-07
GOTERM_BP_ALL	GO:0016054~organic acid catabolic process	16	8.61223e-09	78959, 29443, 113902, 192242, 24616, 287379, 170670, 170465, 29221, 25330, 171142, 60356, 171155, 25721, 24360, 641316	7.87644e-07
GOTERM_BP_ALL	GO:0070527~platelet aggregation	10	9.46886e-09	24471, 24367, 305679, 24896, 24366, 293860, 25745, 361969, 406864, 313494	8.47563e-07
GOTERM_BP_ALL	GO:0042493~response to drug	28	9.96423e-09	690163, 171361, 170670, 25380, 116685, 25698, 24190, 25288, 64317, 24362, 24533, 25404, 497840, 292697, 24267, 24248, 24788, 25649, 24207, 29221, 24679, 25330, 24421, 24896, 60581, 24423, 64701, 24450	8.73323e-07
GOTERM_BP_ALL	GO:0032879~regulation of localization	63	1.21488e-08	361598, 309816, 361596, 25135, 690163, 24367, 24366, 78967, 116655, 294254, 361969, 64152, 54319, 24232, 117254, 83765, 308335, 29583, 25649, 25373, 24207, 288620, 293692, 305679, 81521, 293860, 29139, 60374, 29473, 63836, 298941, 83427, 84595, 25080, 25636, 306071, 25380, 24825, 170465, 117282, 81818, 25745, 406864, 25673, 361945, 25404, 287774, 296655, 305614, 292697, 25291, 24267, 83781, 31612…	1.04306e-06
GOTERM_BP_ALL	GO:0033036~macromolecule localization	63	1.27106e-08	361598, 361596, 25135, 307039, 690163, 24367, 311483, 24366, 65158, 116655, 25524, 25721, 499443, 361969, 64152, 54319, 24232, 24360, 25274, 114499, 117254, 300985, 308335, 25649, 24207, 288620, 293692, 305679, 81521, 293860, 60374, 63836, 83427, 84595, 299850, 25080, 306071, 25636, 25380, 25288, 117282, 29271, 362152, 25745, 286898, 25673, 361945, 25404, 287774, 296655, 295219, 305614, 292697, 8…	1.06947e-06
GOTERM_BP_ALL	GO:1901575~organic substance catabolic process	47	1.59444e-08	690163, 113902, 83427, 24616, 81508, 287379, 170670, 25080, 25636, 304078, 24190, 24172, 170465, 171142, 25721, 171293, 24362, 24533, 54319, 24360, 24383, 29254, 287774, 78959, 497840, 25629, 29443, 292697, 24267, 192242, 292804, 24788, 24333, 316122, 25649, 290823, 29539, 24207, 29221, 60356, 171155, 25330, 81521, 679571, 293860, 641316, 63865	1.31526e-06
GOTERM_BP_ALL	GO:0044237~cellular metabolic process	153	1.93682e-08	25135, 100360977, 690163, 113902, 24795, 304078, 24172, 287710, 362322, 64317, 65151, 116655, 81682, 25524, 317385, 499443, 294254, 54319, 29254, 78959, 114499, 29443, 300985, 117254, 308335, 24788, 29583, 25649, 24590, 24207, 641434, 303831, 103689992, 25330, 81521, 60581, 293860, 29139, 245965, 24450, 60374, 29142, 293481, 170670, 25080, 50671, 25288, 362282, 171142, 29271, 362152, 406864, 2540…	1.56696e-06
GOTERM_BP_ALL	GO:0031099~regeneration	18	3.01672e-08	25135, 25291, 83765, 29285, 25080, 64640, 25498, 25649, 306071, 25380, 25373, 24172, 81818, 64366, 361969, 361945, 25404, 287774	2.39459e-06
GOTERM_BP_ALL	GO:0016042~lipid catabolic process	18	3.34617e-08	25629, 497840, 292697, 113902, 192242, 170670, 25080, 316122, 25649, 25636, 24207, 170465, 25330, 171142, 171155, 24360, 29254, 287774	2.60691e-06
GOTERM_BP_ALL	GO:0007599~hemostasis	15	3.81157e-08	24471, 305679, 24896, 24367, 24366, 293860, 60327, 25745, 361969, 406864, 313494, 25673, 24232, 25404, 287774	2.9155e-06
GOTERM_BP_ALL	GO:0065003~macromolecular complex assembly	45	4.05297e-08	24367, 113902, 24366, 83427, 288591, 171361, 287379, 25080, 306071, 305227, 24190, 81800, 64317, 79125, 499443, 25745, 361969, 64152, 24362, 25673, 25404, 296655, 24248, 83765, 29285, 81763, 29287, 117036, 29583, 25498, 25649, 25373, 24207, 83788, 296619, 29221, 293692, 24400, 60581, 81521, 679571, 54227, 56083, 65261, 24957	3.04479e-06
GOTERM_BP_ALL	GO:0006631~fatty acid metabolic process	20	4.27657e-08	295219, 292697, 113902, 170670, 25080, 316122, 50671, 25380, 290823, 25288, 24207, 170465, 24679, 25330, 171142, 171155, 60581, 24232, 24360, 29254	3.1564e-06
GOTERM_BP_ALL	GO:0046486~glycerolipid metabolic process	18	4.84313e-08	305166, 25629, 497840, 292697, 113902, 24248, 25080, 316122, 25649, 25636, 25288, 24207, 25330, 362282, 24232, 29254, 25404, 287774	3.51293e-06
GOTERM_BP_ALL	GO:0050817~coagulation	15	5.01106e-08	24471, 305679, 24896, 24367, 24366, 293860, 60327, 25745, 361969, 406864, 313494, 25673, 24232, 25404, 287774	3.57314e-06
GOTERM_BP_ALL	GO:0008152~metabolic process	162	6.92864e-08	25135, 100360977, 690163, 113902, 24795, 304078, 24172, 287710, 362322, 64317, 65151, 116655, 81682, 25524, 171293, 317385, 499443, 294254, 54319, 29254, 78959, 114499, 29443, 300985, 117254, 308335, 24788, 29583, 25649, 24590, 24207, 641434, 303831, 103689992, 102556347, 25330, 81521, 60581, 293860, 29139, 245965, 24450, 60374, 29473, 29142, 293481, 170670, 25080, 50671, 25288, 362282, 171142, 2…	4.85812e-06
GOTERM_BP_ALL	GO:0051259~protein oligomerization	24	7.93945e-08	24248, 83427, 288591, 29287, 171361, 287379, 25498, 305227, 81800, 83788, 29221, 64317, 24400, 293692, 79125, 60581, 499443, 56083, 24957, 24362, 64152, 25673, 25404, 296655	5.4756e-06
GOTERM_BP_ALL	GO:0051179~localization	103	8.20703e-08	25135, 690163, 78967, 65158, 362322, 116655, 25524, 499443, 294254, 54319, 114499, 117254, 300985, 81008, 83765, 308335, 24788, 29583, 24186, 25649, 24207, 641434, 305679, 81521, 293860, 29139, 245965, 60374, 29473, 29143, 84595, 25080, 306071, 25288, 79125, 29271, 362152, 406864, 25673, 25404, 287774, 305614, 295219, 25291, 291327, 117036, 25498, 316122, 56042, 65261, 24957, 83727, 361598, 30981…	5.56885e-06
GOTERM_BP_ALL	GO:0006629~lipid metabolic process	37	1.0187e-07	246298, 362757, 113902, 171361, 170670, 25080, 50671, 25636, 25380, 25288, 24172, 170465, 362282, 171142, 25524, 24232, 24360, 25404, 29254, 287774, 497840, 295219, 25629, 305166, 292697, 192242, 24248, 316122, 25649, 290823, 24207, 24679, 171155, 25330, 60581, 685750, 24450	6.80262e-06
GOTERM_BP_ALL	GO:0007596~blood coagulation	14	1.10382e-07	24471, 305679, 24896, 24367, 24366, 293860, 60327, 25745, 361969, 406864, 313494, 25673, 24232, 287774	7.25586e-06
GOTERM_BP_ALL	GO:0046395~carboxylic acid catabolic process	14	1.18145e-07	78959, 113902, 192242, 24616, 287379, 170670, 170465, 29221, 25330, 171155, 171142, 25721, 24360, 641316	7.53085e-06
GOTERM_BP_ALL	GO:0051260~protein homooligomerization	18	1.18036e-07	24248, 83427, 171361, 288591, 287379, 25498, 81800, 29221, 64317, 293692, 79125, 60581, 56083, 24957, 24362, 25673, 25404, 296655	7.63961e-06
GOTERM_BP_ALL	GO:0050896~response to stimulus	146	1.42023e-07	25135, 690163, 78967, 65158, 24795, 24172, 362322, 64317, 65151, 116655, 81682, 25524, 317385, 499443, 294254, 117517, 54319, 29254, 29443, 117254, 300985, 81008, 83765, 24788, 24186, 29583, 25649, 24590, 24207, 25330, 305679, 81521, 60581, 54227, 293860, 29139, 24450, 60374, 367313, 29473, 29143, 29142, 84595, 293481, 170670, 25080, 306071, 50671, 116685, 25288, 79125, 362282, 29271, 25673, 4068…	8.78661e-06
GOTERM_BP_ALL	GO:0071822~protein complex subunit organization	41	1.41819e-07	24367, 24366, 83427, 288591, 171361, 287379, 306071, 305227, 24190, 81800, 64317, 79125, 29271, 81682, 499443, 25745, 361969, 64152, 24362, 25673, 25404, 296655, 24248, 83765, 29287, 117036, 29583, 25498, 25373, 314981, 83788, 296619, 29221, 293692, 24400, 60581, 81521, 54227, 56083, 65261, 24957	8.90493e-06
GOTERM_BP_ALL	GO:0071702~organic substance transport	57	1.58065e-07	361596, 25135, 307039, 690163, 24367, 311483, 24366, 65158, 362322, 116655, 25524, 25721, 361969, 64152, 54319, 24232, 24360, 25274, 117254, 83765, 308335, 25649, 24207, 293692, 293860, 60374, 29473, 63836, 83427, 84595, 25080, 306071, 25636, 25380, 25288, 117282, 29271, 362152, 286898, 25745, 25673, 361945, 25404, 287774, 296655, 305614, 295219, 292697, 83781, 25498, 29221, 170943, 24896, 56042,…	9.63736e-06
GOTERM_BP_ALL	GO:1901607~alpha-amino acid biosynthetic process	10	1.78392e-07	497840, 293820, 29443, 24616, 81508, 25721, 287379, 24957, 25698, 641316	1.07213e-05
GOTERM_BP_ALL	GO:0007568~aging	21	2.38058e-07	29473, 83765, 24248, 24268, 171361, 25498, 25698, 24590, 24471, 29221, 24424, 117282, 84400, 81818, 24421, 362282, 29139, 64701, 60374, 25404, 287774	1.41057e-05
GOTERM_BP_ALL	GO:0006461~protein complex assembly	38	2.43232e-07	24367, 83427, 24366, 288591, 171361, 287379, 306071, 305227, 24190, 81800, 64317, 79125, 499443, 25745, 361969, 64152, 24362, 25673, 25404, 296655, 24248, 83765, 29287, 117036, 29583, 25498, 25373, 83788, 296619, 29221, 293692, 24400, 60581, 81521, 54227, 56083, 65261, 24957	1.42121e-05
GOTERM_BP_ALL	GO:0070271~protein complex biogenesis	38	2.43232e-07	24367, 83427, 24366, 288591, 171361, 287379, 306071, 305227, 24190, 81800, 64317, 79125, 499443, 25745, 361969, 64152, 24362, 25673, 25404, 296655, 24248, 83765, 29287, 117036, 29583, 25498, 25373, 83788, 296619, 29221, 293692, 24400, 60581, 81521, 54227, 56083, 65261, 24957	1.42121e-05
GOTERM_BP_ALL	GO:0022607~cellular component assembly	58	2.69442e-07	361598, 113902, 24367, 24366, 171361, 287379, 81800, 64317, 171293, 499443, 294254, 361969, 64152, 24362, 54319, 25274, 24248, 29285, 83765, 81763, 29287, 29583, 25649, 25373, 24207, 296619, 293692, 24400, 305679, 81521, 60581, 54227, 293860, 63836, 83427, 288591, 25080, 306071, 25636, 24190, 305227, 79125, 25745, 25673, 25404, 296655, 305614, 117036, 25498, 313494, 83788, 192248, 29221, 679571, …	1.55278e-05
GOTERM_BP_ALL	GO:0032502~developmental process	104	3.13156e-07	25135, 690163, 113902, 78967, 24172, 65151, 81682, 25524, 499443, 171293, 294254, 54319, 29254, 83765, 81008, 29583, 25649, 24590, 84400, 305679, 81521, 293860, 29139, 60374, 24450, 29473, 29143, 29142, 25080, 306071, 50671, 116685, 362282, 29271, 25404, 287774, 25291, 24333, 117036, 25498, 25494, 64204, 83727, 63865, 361598, 309816, 306204, 361596, 307039, 24367, 171361, 25698, 361969, 24533, 24…	1.78032e-05
GOTERM_BP_ALL	GO:0055086~nucleobase-containing small molecule metabolic process	26	3.5139e-07	361596, 83427, 287379, 24190, 113898, 362322, 362282, 294254, 24534, 24362, 24533, 24383, 24551, 497840, 29443, 24267, 292804, 192241, 24333, 24207, 641434, 83688, 24896, 245965, 296488, 64524	1.91985e-05
GOTERM_BP_ALL	GO:0010243~response to organonitrogen compound	34	3.58669e-07	361598, 24192, 81508, 64302, 170670, 24795, 25380, 25698, 24190, 24825, 117282, 362282, 29271, 361969, 24362, 24533, 54319, 25673, 25404, 497840, 24248, 292804, 25373, 29539, 24207, 24471, 29221, 24424, 24679, 24896, 24423, 65261, 83727, 24450	1.93449e-05
GOTERM_BP_ALL	GO:0071704~organic substance metabolic process	155	3.50777e-07	25135, 100360977, 690163, 113902, 24795, 304078, 24172, 287710, 362322, 64317, 65151, 116655, 81682, 25524, 171293, 317385, 499443, 294254, 54319, 29254, 78959, 114499, 29443, 117254, 300985, 308335, 24788, 29583, 25649, 24590, 24207, 641434, 303831, 103689992, 25330, 81521, 60581, 293860, 29139, 245965, 24450, 60374, 29473, 29142, 293481, 170670, 25080, 50671, 25288, 362282, 171142, 29271, 36215…	1.94172e-05
GOTERM_BP_ALL	GO:1901698~response to nitrogen compound	36	3.49656e-07	361598, 24192, 81508, 64302, 170670, 24795, 25380, 25698, 24190, 24825, 117282, 362282, 29271, 361969, 24362, 24533, 54319, 25673, 24383, 25404, 497840, 24248, 292804, 25498, 25373, 29539, 24207, 24471, 29221, 24424, 24679, 24896, 24423, 65261, 83727, 24450	1.96132e-05
GOTERM_BP_ALL	GO:0001889~liver development	15	3.78836e-07	25135, 497840, 29285, 24268, 64640, 25498, 25380, 25698, 24190, 29539, 29221, 117282, 499443, 361969, 24450	2.0174e-05
GOTERM_BP_ALL	GO:0046496~nicotinamide nucleotide metabolic process	12	4.04183e-07	113898, 361596, 24551, 83688, 292804, 24333, 24362, 24534, 24533, 64524, 24383, 24190	2.09923e-05
GOTERM_BP_ALL	GO:0019362~pyridine nucleotide metabolic process	12	4.04183e-07	113898, 361596, 24551, 83688, 292804, 24333, 24362, 24534, 24533, 64524, 24383, 24190	2.09923e-05
GOTERM_BP_ALL	GO:0034109~homotypic cell-cell adhesion	10	4.01479e-07	24471, 24367, 305679, 24896, 24366, 293860, 25745, 361969, 406864, 313494	2.11126e-05
GOTERM_BP_ALL	GO:0051049~regulation of transport	48	4.14375e-07	29473, 361596, 25135, 63836, 690163, 24367, 24366, 83427, 84595, 25080, 306071, 25636, 25380, 24825, 170465, 117282, 116655, 294254, 25745, 361969, 64152, 406864, 54319, 25673, 24232, 361945, 25404, 296655, 305614, 117254, 292697, 24267, 83765, 83781, 308335, 25649, 25373, 192248, 24207, 24424, 29221, 293692, 24896, 81521, 679571, 293860, 65261, 24957	2.12592e-05
GOTERM_BP_ALL	GO:0051050~positive regulation of transport	33	4.38186e-07	29473, 25135, 63836, 690163, 24367, 83427, 24366, 25380, 25636, 24825, 117282, 116655, 25745, 361969, 64152, 54319, 24232, 361945, 25404, 296655, 305614, 83765, 308335, 83781, 25373, 24424, 293692, 24896, 81521, 679571, 293860, 65261, 24957	2.221e-05
GOTERM_BP_ALL	GO:0061008~hepaticobiliary system development	15	4.4497e-07	25135, 497840, 29285, 24268, 64640, 25498, 25380, 25698, 24190, 29539, 29221, 117282, 499443, 361969, 24450	2.22853e-05
GOTERM_BP_ALL	GO:0072524~pyridine-containing compound metabolic process	12	6.38978e-07	113898, 361596, 24551, 83688, 292804, 24333, 24362, 24534, 24533, 64524, 24383, 24190	3.16252e-05
GOTERM_BP_ALL	GO:0031667~response to nutrient levels	24	7.6296e-07	497840, 29443, 24267, 690163, 24248, 24268, 24788, 25080, 24186, 24795, 25698, 24190, 25288, 24207, 29221, 81818, 24421, 362282, 24957, 64204, 24533, 24450, 361945, 25404	3.73223e-05
GOTERM_BP_ALL	GO:0032880~regulation of protein localization	32	7.87108e-07	361598, 25135, 361596, 690163, 24367, 83427, 24366, 84595, 306071, 25380, 25636, 117282, 116655, 361969, 64152, 54319, 25673, 361945, 296655, 305614, 117254, 308335, 25498, 25649, 288620, 24896, 81521, 679571, 293860, 65261, 24957, 60374	3.80609e-05
GOTERM_BP_ALL	GO:0051674~localization of cell	38	8.04751e-07	29473, 361598, 309816, 361596, 114901, 63836, 298941, 83427, 78967, 306071, 25380, 24825, 81818, 29271, 25745, 361969, 25673, 361945, 287774, 25291, 114632, 83765, 81008, 83781, 29287, 24788, 117036, 29583, 192248, 24471, 296619, 305679, 81521, 679571, 293860, 65261, 29139, 60374	3.84719e-05
GOTERM_BP_ALL	GO:0048870~cell motility	38	8.04751e-07	29473, 361598, 309816, 361596, 114901, 63836, 298941, 83427, 78967, 306071, 25380, 24825, 81818, 29271, 25745, 361969, 25673, 361945, 287774, 25291, 114632, 83765, 81008, 83781, 29287, 24788, 117036, 29583, 192248, 24471, 296619, 305679, 81521, 679571, 293860, 65261, 29139, 60374	3.84719e-05
GOTERM_BP_ALL	GO:0006733~oxidoreduction coenzyme metabolic process	12	1.05857e-06	113898, 361596, 24551, 83688, 292804, 24333, 24362, 24534, 24533, 64524, 24383, 24190	5.00368e-05
GOTERM_BP_ALL	GO:0048731~system development	87	1.0843e-06	361598, 306204, 309816, 361596, 25135, 307039, 690163, 78967, 171361, 25698, 24172, 65151, 81682, 25524, 499443, 171293, 294254, 361969, 54319, 24533, 24232, 29254, 113955, 497840, 24248, 81008, 83765, 29285, 29287, 29583, 64640, 25649, 25373, 24590, 314981, 84400, 24400, 293692, 64367, 305679, 81521, 293860, 64366, 29139, 60374, 24450, 24192, 114901, 29143, 298941, 29142, 64302, 25080, 25380, 11…	5.06837e-05
GOTERM_BP_ALL	GO:0098602~single organism cell adhesion	27	1.24005e-06	63836, 298941, 24367, 29142, 24366, 25080, 306071, 25380, 25698, 499443, 25745, 361969, 406864, 54319, 361945, 25404, 81008, 83781, 117036, 313494, 192248, 24471, 24896, 305679, 81521, 293860, 25109	5.7327e-05
GOTERM_BP_ALL	GO:0006066~alcohol metabolic process	15	1.3121e-06	24192, 246298, 362757, 24248, 192242, 24788, 25080, 25649, 290823, 24207, 24172, 29539, 25330, 362282, 24450	5.87217e-05
GOTERM_BP_ALL	GO:0031100~organ regeneration	12	1.30249e-06	25135, 25291, 29285, 64640, 361969, 25498, 25649, 306071, 25404, 25373, 287774, 24172	5.89185e-05
GOTERM_BP_ALL	GO:0044085~cellular component biogenesis	60	1.29869e-06	361598, 25135, 24367, 113902, 24366, 171361, 287379, 81800, 64317, 171293, 499443, 294254, 361969, 288778, 64152, 24362, 54319, 25274, 24248, 29285, 83765, 81763, 29287, 29583, 25649, 25373, 24207, 296619, 293692, 24400, 305679, 81521, 60581, 54227, 293860, 63836, 83427, 288591, 25080, 306071, 25636, 24190, 305227, 79125, 25745, 25673, 25404, 296655, 305614, 117036, 25498, 313494, 83788, 192248, …	5.93851e-05
GOTERM_BP_ALL	GO:0022610~biological adhesion	37	1.3621e-06	29473, 361598, 309816, 114901, 63836, 29142, 298941, 24367, 24366, 78967, 25080, 306071, 25380, 25698, 499443, 25745, 361969, 406864, 54319, 361945, 25404, 113955, 81008, 83781, 685067, 117036, 29583, 313494, 192248, 24471, 305679, 24896, 81521, 25494, 293860, 25109, 56083	6.03176e-05
GOTERM_BP_ALL	GO:0006810~transport	82	1.3847e-06	361596, 25135, 307039, 690163, 24367, 311483, 24366, 65158, 362322, 312492, 116655, 25524, 25721, 294254, 361969, 64152, 54319, 24232, 24360, 25274, 117254, 83765, 29285, 308335, 29583, 24186, 25649, 25373, 24207, 288620, 641434, 293692, 64367, 81521, 293860, 245965, 60374, 29473, 63836, 29143, 83427, 84595, 299850, 25080, 25380, 25636, 306071, 25288, 24825, 170465, 117282, 79125, 29271, 362152, …	6.06799e-05
GOTERM_BP_ALL	GO:0051384~response to glucocorticoid	16	1.55397e-06	497840, 25291, 25649, 25380, 116685, 24795, 25698, 24190, 29221, 64317, 679571, 117280, 24450, 24232, 25742, 25404	6.73954e-05
GOTERM_BP_ALL	GO:0030168~platelet activation	10	1.62542e-06	24471, 24367, 305679, 24896, 24366, 293860, 25745, 361969, 406864, 313494	6.907e-05
GOTERM_BP_ALL	GO:0009991~response to extracellular stimulus	24	1.62143e-06	497840, 29443, 24267, 690163, 24248, 24268, 24788, 25080, 24186, 24795, 25698, 24190, 25288, 24207, 29221, 81818, 24421, 362282, 24957, 64204, 24533, 24450, 361945, 25404	6.96034e-05
GOTERM_BP_ALL	GO:2000145~regulation of cell motility	27	1.65787e-06	29473, 361598, 309816, 361596, 63836, 25291, 298941, 83765, 83781, 83427, 78967, 29583, 25380, 24825, 192248, 24471, 81818, 305679, 81521, 293860, 65261, 29139, 361969, 60374, 25673, 361945, 287774	6.9744e-05
GOTERM_BP_ALL	GO:1901655~cellular response to ketone	11	1.83333e-06	24192, 117282, 29221, 24896, 60581, 81521, 117280, 25498, 116685, 25698, 361945	7.5613e-05
GOTERM_BP_ALL	GO:0010876~lipid localization	17	1.82438e-06	295219, 292697, 25080, 316122, 25649, 25380, 25288, 24207, 117282, 293692, 25524, 25721, 286898, 24360, 24232, 25404, 287774	7.5989e-05
GOTERM_BP_ALL	GO:0044767~single-organism developmental process	100	2.1155e-06	25135, 690163, 78967, 24172, 65151, 81682, 25524, 499443, 171293, 294254, 54319, 29254, 81008, 83765, 29583, 25649, 24590, 84400, 305679, 81521, 293860, 29139, 60374, 24450, 29473, 29143, 29142, 25080, 306071, 50671, 116685, 362282, 29271, 25404, 287774, 25291, 24333, 117036, 25498, 25494, 83727, 63865, 361598, 309816, 306204, 361596, 307039, 24367, 171361, 25698, 361969, 24533, 24232, 113955, 49…	8.64032e-05
GOTERM_BP_ALL	GO:0043434~response to peptide hormone	21	2.25183e-06	361598, 497840, 24248, 170670, 25380, 24795, 25698, 24190, 25373, 24207, 24471, 29221, 117282, 362282, 65261, 361969, 24362, 83727, 24450, 25673, 25404	9.1087e-05
GOTERM_BP_ALL	GO:0071495~cellular response to endogenous stimulus	36	2.29589e-06	361598, 24192, 24366, 64302, 171361, 25636, 24795, 25380, 116685, 25698, 25288, 24190, 24825, 117282, 81818, 362282, 117280, 499443, 25745, 24362, 54319, 25673, 361945, 25404, 497840, 25373, 29539, 192248, 29221, 24424, 293692, 24896, 60581, 65261, 83727, 24450	9.11169e-05
GOTERM_BP_ALL	GO:0051270~regulation of cellular component movement	28	2.2775e-06	29473, 361598, 309816, 361596, 63836, 25291, 298941, 83765, 83781, 83427, 78967, 29583, 25380, 24825, 192248, 24471, 81818, 305679, 81521, 293860, 65261, 29139, 361969, 60374, 25673, 361945, 25404, 287774	9.12479e-05
GOTERM_BP_ALL	GO:0006790~sulfur compound metabolic process	16	2.48396e-06	25274, 497840, 29443, 24267, 81508, 50671, 170465, 24424, 64317, 60356, 24421, 60581, 24423, 29139, 25181, 406864	9.76591e-05
GOTERM_BP_ALL	GO:0051234~establishment of localization	83	2.81115e-06	361596, 25135, 307039, 690163, 24367, 311483, 24366, 65158, 362322, 312492, 116655, 25524, 25721, 499443, 294254, 361969, 64152, 54319, 24232, 24360, 25274, 117254, 83765, 29285, 308335, 29583, 24186, 25649, 25373, 24207, 288620, 641434, 293692, 64367, 81521, 293860, 245965, 60374, 29473, 63836, 29143, 83427, 84595, 299850, 25080, 25380, 25636, 306071, 25288, 24825, 170465, 117282, 79125, 29271, …	0.000108495
GOTERM_BP_ALL	GO:1901652~response to peptide	22	2.789e-06	24192, 361598, 497840, 24248, 170670, 25380, 24795, 25698, 24190, 25373, 24207, 24471, 29221, 117282, 362282, 65261, 361969, 24362, 83727, 24450, 25673, 25404	0.000108636
GOTERM_BP_ALL	GO:0060627~regulation of vesicle-mediated transport	20	2.92383e-06	63836, 292697, 24367, 83427, 24366, 83781, 25380, 25373, 24207, 192248, 24825, 117282, 293692, 81521, 679571, 25745, 361969, 54319, 24232, 25404	0.000111817
GOTERM_BP_ALL	GO:0019637~organophosphate metabolic process	30	2.96296e-06	361596, 83427, 287379, 24190, 113898, 362322, 362282, 294254, 24534, 24362, 24533, 24383, 497840, 305166, 24551, 292697, 292804, 192241, 24333, 316122, 25649, 24207, 641434, 83688, 24896, 245965, 24264, 24265, 296488, 64524	0.000112293
GOTERM_BP_ALL	GO:0007155~cell adhesion	36	3.0442e-06	29473, 361598, 309816, 114901, 63836, 29142, 298941, 24367, 24366, 78967, 25080, 306071, 25380, 25698, 499443, 25745, 361969, 406864, 54319, 361945, 25404, 113955, 81008, 83781, 117036, 29583, 313494, 192248, 24471, 305679, 24896, 81521, 25494, 293860, 25109, 56083	0.000114342
GOTERM_BP_ALL	GO:0009117~nucleotide metabolic process	23	3.27237e-06	24551, 361596, 292804, 83427, 192241, 287379, 24333, 24190, 24207, 362322, 113898, 641434, 83688, 362282, 24896, 245965, 294254, 24534, 24362, 24533, 296488, 64524, 24383	0.000121823
GOTERM_BP_ALL	GO:0007584~response to nutrient	16	3.33908e-06	29443, 690163, 24248, 24268, 24186, 24795, 25698, 25288, 24207, 29221, 81818, 64204, 24450, 24533, 361945, 25404	0.000123216
GOTERM_BP_ALL	GO:0007275~multicellular organism development	91	3.52149e-06	361598, 306204, 309816, 361596, 25135, 307039, 690163, 78967, 171361, 25698, 24172, 65151, 81682, 25524, 499443, 171293, 294254, 361969, 54319, 24533, 24232, 29254, 113955, 497840, 24248, 81008, 83765, 29285, 29287, 29583, 64640, 25649, 25373, 24590, 314981, 84400, 24400, 293692, 64367, 305679, 81521, 293860, 64366, 29139, 24450, 60374, 24192, 114901, 29143, 298941, 29142, 83427, 64302, 25080, 25…	0.000127707
GOTERM_BP_ALL	GO:1901605~alpha-amino acid metabolic process	13	3.49374e-06	29221, 497840, 293820, 29443, 24267, 24616, 81508, 25721, 287379, 24957, 64640, 641316, 25698	0.000127802
GOTERM_BP_ALL	GO:0040012~regulation of locomotion	27	3.98593e-06	29473, 361598, 309816, 361596, 63836, 25291, 298941, 83765, 83781, 83427, 78967, 29583, 25380, 24825, 192248, 24471, 81818, 305679, 81521, 293860, 65261, 29139, 361969, 60374, 25673, 361945, 287774	0.000143313
GOTERM_BP_ALL	GO:0006753~nucleoside phosphate metabolic process	23	4.04236e-06	24551, 361596, 292804, 83427, 192241, 287379, 24333, 24190, 24207, 362322, 113898, 641434, 83688, 362282, 24896, 245965, 294254, 24534, 24362, 24533, 296488, 64524, 24383	0.00014411
GOTERM_BP_ALL	GO:0031960~response to corticosteroid	16	4.2257e-06	497840, 25291, 25649, 25380, 116685, 24795, 25698, 24190, 29221, 64317, 679571, 117280, 24450, 24232, 25742, 25404	0.000148136
GOTERM_BP_ALL	GO:0048856~anatomical structure development	98	4.22162e-06	306204, 309816, 361598, 25135, 361596, 307039, 690163, 113902, 24367, 171361, 78967, 25698, 24172, 65151, 81682, 25524, 171293, 499443, 294254, 361969, 54319, 24533, 24232, 29254, 113955, 25274, 497840, 24248, 83765, 81008, 29285, 29287, 29583, 64640, 25649, 25373, 24590, 314981, 84400, 24400, 293692, 64367, 305679, 81521, 293860, 64366, 29139, 24450, 60374, 24192, 114901, 63836, 29143, 29142, 29…	0.000149236
GOTERM_BP_ALL	GO:0032870~cellular response to hormone stimulus	24	4.79969e-06	497840, 24366, 25380, 24795, 116685, 25636, 25698, 25373, 24190, 25288, 29539, 24825, 29221, 117282, 362282, 24896, 60581, 117280, 65261, 24362, 83727, 24450, 25673, 25404	0.000166865
GOTERM_BP_ALL	GO:0008652~cellular amino acid biosynthetic process	8	5.47503e-06	497840, 293820, 81508, 25721, 287379, 24957, 25698, 641316	0.000188781
GOTERM_BP_ALL	GO:0006897~endocytosis	21	5.5503e-06	25135, 63836, 292697, 25291, 29143, 291327, 83427, 83781, 29583, 25380, 25373, 24207, 24825, 117282, 293692, 679571, 56083, 25745, 54319, 24232, 25404	0.000189821
GOTERM_BP_ALL	GO:0008104~protein localization	51	5.84582e-06	361598, 25135, 361596, 307039, 690163, 24367, 311483, 24366, 65158, 116655, 499443, 361969, 64152, 54319, 114499, 117254, 300985, 308335, 25649, 24207, 288620, 293692, 305679, 81521, 293860, 60374, 63836, 83427, 84595, 299850, 306071, 25636, 25380, 117282, 29271, 25745, 25673, 361945, 25404, 296655, 305614, 292697, 83781, 25498, 313494, 24896, 56042, 679571, 65261, 24957, 83727	0.000198315
GOTERM_BP_ALL	GO:0040011~locomotion	39	6.10872e-06	29473, 361598, 309816, 361596, 114901, 63836, 298941, 83427, 78967, 306071, 25380, 24825, 81818, 29271, 25745, 361969, 25673, 24232, 361945, 287774, 25291, 114632, 83765, 81008, 83781, 29287, 24788, 117036, 29583, 192248, 24471, 296619, 305679, 81521, 679571, 293860, 65261, 29139, 60374	0.000205574
GOTERM_BP_ALL	GO:0042592~homeostatic process	42	6.42758e-06	24192, 690163, 83427, 25080, 25636, 25380, 24825, 113898, 117282, 79125, 362282, 117280, 286898, 294254, 25745, 117517, 64152, 25404, 497840, 117254, 292697, 300985, 24267, 292804, 29287, 24268, 24186, 25498, 25649, 25373, 314981, 24207, 24471, 24424, 288620, 293692, 24400, 24896, 60581, 56083, 29139, 24264	0.000214588
GOTERM_BP_ALL	GO:0043086~negative regulation of catalytic activity	26	6.65429e-06	100360977, 24233, 83427, 25380, 24795, 113898, 294254, 64152, 24360, 24232, 25404, 25291, 292804, 29583, 25498, 25649, 25373, 24207, 24471, 252922, 24679, 303831, 64366, 29139, 25181, 315963	0.000220406
GOTERM_BP_ALL	GO:0051223~regulation of protein transport	26	6.80301e-06	361596, 25135, 690163, 24367, 24366, 83427, 84595, 25636, 25380, 306071, 116655, 361969, 64152, 54319, 25673, 361945, 296655, 305614, 117254, 308335, 25649, 24896, 679571, 293860, 65261, 24957	0.000223571
GOTERM_BP_ALL	GO:0044763~single-organism cellular process	176	6.94429e-06	25135, 690163, 113902, 78967, 65158, 304078, 24172, 362322, 65151, 81682, 25524, 499443, 294254, 117517, 54319, 29254, 78959, 29443, 300985, 117254, 81008, 83765, 24788, 24186, 29583, 25649, 24590, 24207, 84400, 641434, 362401, 25330, 305679, 81521, 60581, 54227, 293860, 29139, 245965, 24450, 60374, 29473, 29143, 29142, 288591, 170670, 25080, 306071, 50671, 116685, 305227, 25288, 362282, 79125, 1…	0.000224703
GOTERM_BP_ALL	GO:0030334~regulation of cell migration	25	6.91955e-06	29473, 361598, 309816, 361596, 63836, 25291, 298941, 83765, 83781, 83427, 78967, 29583, 25380, 192248, 24471, 81818, 305679, 81521, 293860, 65261, 29139, 361969, 60374, 361945, 287774	0.000225638
GOTERM_BP_ALL	GO:0006091~generation of precursor metabolites and energy	16	7.5192e-06	497840, 24551, 361596, 24248, 292804, 24333, 25636, 24190, 24207, 362322, 24896, 679571, 79250, 24362, 24533, 24383	0.000239618
GOTERM_BP_ALL	GO:0070201~regulation of establishment of protein localization	27	7.47675e-06	25135, 361596, 690163, 24367, 83427, 24366, 84595, 306071, 25380, 25636, 116655, 361969, 64152, 54319, 25673, 361945, 296655, 305614, 117254, 308335, 25649, 288620, 24896, 679571, 293860, 65261, 24957	0.000240084
GOTERM_BP_ALL	GO:0042180~cellular ketone metabolic process	12	7.66583e-06	24192, 292697, 690163, 292804, 25721, 25080, 25380, 24360, 25404, 304078, 290823, 24207	0.000242454
GOTERM_BP_ALL	GO:0051239~regulation of multicellular organismal process	58	1.01822e-05	361598, 309816, 361596, 25135, 24367, 24366, 171361, 113898, 81682, 499443, 294254, 361969, 54319, 24232, 29254, 113955, 497840, 83765, 29287, 24186, 25649, 25373, 314981, 24207, 64367, 293860, 29139, 60374, 29143, 29142, 83427, 64302, 25080, 25636, 25380, 24825, 117282, 81818, 79125, 29271, 406864, 25673, 25742, 361945, 25404, 287774, 305614, 292697, 25291, 24267, 114632, 83781, 24471, 24896, 67…	0.000314925
GOTERM_BP_ALL	GO:0046034~ATP metabolic process	13	1.00436e-05	362322, 641434, 292804, 192241, 24333, 245965, 294254, 24362, 24533, 296488, 24383, 24190, 24207	0.000315276
GOTERM_BP_ALL	GO:0006952~defense response	36	1.02776e-05	29473, 24233, 29142, 24367, 24366, 25080, 25380, 24795, 25698, 24825, 117282, 294254, 361969, 25673, 24232, 24360, 24383, 25404, 29254, 296655, 24551, 117254, 29443, 25291, 114632, 291327, 83781, 29287, 685067, 25649, 25373, 24207, 289352, 679571, 25109, 56083	0.000315557
GOTERM_BP_ALL	GO:0016043~cellular component organization	99	1.01379e-05	113902, 65158, 64317, 81682, 499443, 171293, 294254, 54319, 29254, 300985, 81008, 83765, 308335, 29583, 25649, 24207, 362401, 84400, 305679, 54227, 60581, 81521, 293860, 29139, 60374, 29143, 293481, 288591, 25080, 306071, 305227, 79125, 29271, 25673, 25404, 305614, 24333, 117036, 25498, 56042, 25494, 65261, 24957, 64204, 361598, 306204, 307039, 24367, 24366, 171361, 287379, 81800, 312492, 24362, …	0.000315879
GOTERM_BP_ALL	GO:0051128~regulation of cellular component organization	52	1.08311e-05	361598, 171361, 499443, 294254, 64152, 24362, 54319, 24232, 29254, 81008, 83765, 308335, 29583, 25649, 25373, 314981, 24207, 288620, 293692, 81521, 54227, 293860, 29139, 60374, 63836, 29143, 83427, 64302, 306071, 25636, 25380, 24825, 170465, 117282, 81818, 29271, 117280, 25745, 25742, 361945, 25404, 296655, 305614, 292697, 83781, 24333, 25498, 83788, 192248, 24471, 679571, 65261	0.000330139
GOTERM_BP_ALL	GO:0048518~positive regulation of biological process	92	1.09418e-05	361598, 25135, 24233, 690163, 24367, 24366, 78967, 171361, 25698, 113898, 116655, 81682, 25524, 499443, 294254, 361969, 64152, 288778, 54319, 24533, 24232, 24360, 497840, 114499, 300985, 24248, 83765, 81763, 308335, 29287, 29583, 24186, 64640, 25649, 25373, 290823, 24207, 288620, 293692, 103689992, 64367, 81521, 54227, 293860, 29139, 60374, 29473, 24192, 63836, 29143, 298941, 29142, 83427, 64302,…	0.000331113
GOTERM_BP_ALL	GO:0016337~single organismal cell-cell adhesion	24	1.12772e-05	81008, 298941, 24367, 29142, 24366, 83781, 25080, 306071, 25380, 313494, 25698, 192248, 24471, 305679, 24896, 81521, 293860, 499443, 25109, 25745, 361969, 54319, 406864, 25404	0.000338824
GOTERM_BP_ALL	GO:0030100~regulation of endocytosis	13	1.21022e-05	292697, 63836, 83427, 83781, 25373, 24207, 192248, 24825, 117282, 679571, 25745, 24232, 25404	0.000361028
GOTERM_BP_ALL	GO:0071840~cellular component organization or biogenesis	101	1.2893e-05	25135, 113902, 65158, 64317, 81682, 499443, 171293, 294254, 54319, 29254, 300985, 81008, 83765, 308335, 29583, 25649, 24207, 362401, 84400, 305679, 81521, 54227, 60581, 293860, 29139, 60374, 29143, 293481, 288591, 25080, 306071, 305227, 79125, 29271, 25673, 25404, 305614, 24333, 117036, 25498, 56042, 25494, 65261, 24957, 64204, 361598, 306204, 307039, 24367, 24366, 171361, 287379, 81800, 312492, …	0.000381909
GOTERM_BP_ALL	GO:0050996~positive regulation of lipid catabolic process	6	1.48025e-05	292697, 25080, 316122, 25649, 24360, 287774	0.000435393
GOTERM_BP_ALL	GO:0009058~biosynthetic process	96	1.74186e-05	361596, 25135, 311483, 171361, 287379, 25698, 287710, 24172, 362322, 113898, 65151, 81682, 25721, 499443, 317385, 294254, 24362, 64152, 288778, 54319, 24232, 29254, 78959, 497840, 114499, 25274, 29443, 300985, 366227, 24248, 29285, 81763, 29287, 24788, 64640, 25649, 290823, 24207, 288620, 641434, 293820, 303831, 103689992, 25330, 60581, 293860, 245965, 54133, 29139, 64701, 60374, 24450, 24192, 63…	0.000505256
GOTERM_BP_ALL	GO:0046128~purine ribonucleoside metabolic process	15	1.73242e-05	29443, 24267, 292804, 192241, 24333, 24190, 24207, 362322, 641434, 245965, 294254, 24362, 24533, 296488, 24383	0.000506009
GOTERM_BP_ALL	GO:0010896~regulation of triglyceride catabolic process	5	1.77314e-05	292697, 25080, 316122, 24207, 287774	0.000510806
GOTERM_BP_ALL	GO:0072329~monocarboxylic acid catabolic process	9	1.89467e-05	170465, 78959, 25330, 171142, 171155, 192242, 113902, 170670, 24360	0.000542094
GOTERM_BP_ALL	GO:0048732~gland development	21	1.95154e-05	25135, 497840, 29285, 24268, 64640, 25498, 50671, 25380, 25698, 24190, 29539, 29221, 117282, 81521, 25524, 499443, 56083, 361969, 24450, 54319, 25404	0.000554591
GOTERM_BP_ALL	GO:0042278~purine nucleoside metabolic process	15	2.00204e-05	29443, 24267, 292804, 192241, 24333, 24190, 24207, 362322, 641434, 245965, 294254, 24362, 24533, 296488, 24383	0.000565121
GOTERM_BP_ALL	GO:0044092~negative regulation of molecular function	30	2.06521e-05	100360977, 24233, 83427, 25380, 24795, 113898, 117282, 294254, 64152, 24232, 24360, 25404, 25291, 292804, 24248, 29583, 25498, 25649, 25373, 24207, 24471, 252922, 24424, 24679, 303831, 64366, 293860, 29139, 25181, 315963	0.00057906
GOTERM_BP_ALL	GO:0016477~cell migration	32	2.31639e-05	29473, 361598, 361596, 114901, 63836, 298941, 83427, 78967, 306071, 25380, 81818, 29271, 25745, 361969, 361945, 287774, 25291, 114632, 83765, 81008, 83781, 29287, 117036, 29583, 192248, 24471, 296619, 81521, 679571, 293860, 65261, 29139	0.000645167
GOTERM_BP_ALL	GO:0009205~purine ribonucleoside triphosphate metabolic process	13	2.34895e-05	362322, 641434, 292804, 192241, 24333, 245965, 294254, 24362, 24533, 296488, 24383, 24190, 24207	0.000649929
GOTERM_BP_ALL	GO:0051004~regulation of lipoprotein lipase activity	5	2.39543e-05	292697, 25080, 316122, 24207, 287774	0.000658456
GOTERM_BP_ALL	GO:1901566~organonitrogen compound biosynthetic process	36	2.43008e-05	361596, 311483, 83427, 293481, 64302, 171361, 81508, 24616, 287379, 25698, 362322, 65151, 25721, 24383, 497840, 29443, 29285, 114632, 81763, 192241, 29287, 64640, 25498, 29221, 293820, 170943, 641434, 303831, 60356, 103689992, 289352, 24896, 245965, 24957, 24265, 641316	0.000663642
GOTERM_BP_ALL	GO:0001525~angiogenesis	17	2.54706e-05	25135, 25291, 83765, 114632, 292804, 83781, 78967, 29583, 192248, 24471, 679571, 293860, 25745, 29139, 24232, 25404, 287774	0.00069109
GOTERM_BP_ALL	GO:0009123~nucleoside monophosphate metabolic process	14	2.6485e-05	292804, 192241, 24333, 287379, 24190, 24207, 362322, 641434, 245965, 294254, 24362, 24533, 296488, 24383	0.000713999
GOTERM_BP_ALL	GO:1901576~organic substance biosynthetic process	94	2.77778e-05	361596, 25135, 311483, 171361, 287379, 25698, 287710, 24172, 362322, 113898, 65151, 81682, 25721, 499443, 317385, 294254, 24362, 64152, 288778, 54319, 24232, 29254, 78959, 497840, 114499, 29443, 300985, 24248, 29285, 81763, 29287, 24788, 64640, 25649, 290823, 24207, 288620, 641434, 293820, 303831, 103689992, 25330, 60581, 293860, 245965, 54133, 29139, 64701, 60374, 24450, 24192, 63836, 83427, 293…	0.000744072
GOTERM_BP_ALL	GO:0009199~ribonucleoside triphosphate metabolic process	13	3.02734e-05	362322, 641434, 292804, 192241, 24333, 245965, 294254, 24362, 24533, 296488, 24383, 24190, 24207	0.000805763
GOTERM_BP_ALL	GO:0034014~response to triglyceride	4	3.23145e-05	25080, 24450, 24207, 287774	0.000854662
GOTERM_BP_ALL	GO:0009144~purine nucleoside triphosphate metabolic process	13	3.2747e-05	362322, 641434, 292804, 192241, 24333, 245965, 294254, 24362, 24533, 296488, 24383, 24190, 24207	0.000855341
GOTERM_BP_ALL	GO:0044765~single-organism transport	63	3.25721e-05	361596, 25135, 690163, 24367, 24366, 362322, 116655, 25524, 25721, 361969, 64152, 54319, 24232, 24360, 25274, 117254, 83765, 29583, 25649, 25373, 24207, 641434, 293860, 245965, 60374, 29473, 63836, 29143, 83427, 299850, 25080, 25380, 25288, 24825, 117282, 79125, 29271, 25745, 286898, 406864, 25673, 361945, 25404, 287774, 296655, 295219, 305614, 292697, 25291, 24267, 192241, 83781, 24268, 25498, 2…	0.000856091
GOTERM_BP_ALL	GO:0048522~positive regulation of cellular process	84	3.75422e-05	361598, 25135, 690163, 24367, 24366, 171361, 78967, 25698, 81682, 25524, 499443, 294254, 361969, 64152, 288778, 24533, 54319, 24232, 24360, 114499, 300985, 24248, 83765, 81763, 308335, 29583, 64640, 25649, 25373, 290823, 24207, 288620, 293692, 64367, 103689992, 81521, 54227, 293860, 29139, 60374, 29473, 24192, 63836, 29143, 298941, 29142, 83427, 64302, 25080, 25380, 25636, 306071, 25288, 24825, 1…	0.000974481
GOTERM_BP_ALL	GO:0043933~macromolecular complex subunit organization	48	3.79823e-05	24367, 113902, 24366, 83427, 288591, 171361, 287379, 25080, 306071, 305227, 24190, 81800, 64317, 79125, 29271, 81682, 499443, 25745, 361969, 24362, 64152, 25673, 25404, 296655, 24248, 83765, 29285, 81763, 29287, 117036, 29583, 25498, 25649, 25373, 83788, 314981, 24207, 296619, 29221, 293692, 24400, 60581, 81521, 679571, 54227, 56083, 65261, 24957	0.000979856
GOTERM_BP_ALL	GO:1901615~organic hydroxy compound metabolic process	16	3.8432e-05	24192, 24267, 246298, 362757, 24248, 192242, 24788, 25080, 25649, 290823, 24207, 24172, 29539, 25330, 362282, 24450	0.000985407
GOTERM_BP_ALL	GO:1901657~glycosyl compound metabolic process	16	3.8432e-05	24192, 29443, 24267, 292804, 192241, 24333, 24190, 24207, 362322, 641434, 245965, 294254, 24362, 24533, 296488, 24383	0.000985407
GOTERM_BP_ALL	GO:0045087~innate immune response	20	3.88729e-05	24233, 117254, 29142, 291327, 24366, 83781, 29287, 685067, 25080, 25380, 24795, 25698, 289352, 679571, 25109, 294254, 361969, 24232, 24383, 25404	0.00099067
GOTERM_BP_ALL	GO:0009119~ribonucleoside metabolic process	15	3.99768e-05	29443, 24267, 292804, 192241, 24333, 24190, 24207, 362322, 641434, 245965, 294254, 24362, 24533, 296488, 24383	0.00101265
GOTERM_BP_ALL	GO:0071417~cellular response to organonitrogen compound	20	4.60719e-05	24192, 497840, 64302, 24795, 25698, 25373, 24190, 24825, 29221, 24424, 117282, 362282, 24896, 65261, 24362, 83727, 24450, 25673, 54319, 25404	0.00115998
GOTERM_BP_ALL	GO:0097006~regulation of plasma lipoprotein particle levels	7	4.70034e-05	117282, 293692, 292697, 113902, 25080, 25649, 24207	0.00117638
GOTERM_BP_ALL	GO:0006869~lipid transport	14	4.92399e-05	295219, 292697, 25080, 25649, 25380, 25288, 24207, 117282, 25524, 25721, 286898, 24360, 25404, 287774	0.00121783
GOTERM_BP_ALL	GO:1902578~single-organism localization	65	4.90472e-05	361596, 25135, 690163, 24367, 24366, 362322, 116655, 25524, 25721, 361969, 64152, 54319, 24232, 24360, 25274, 117254, 83765, 24186, 29583, 25649, 25373, 24207, 641434, 293860, 245965, 60374, 29473, 63836, 29143, 83427, 299850, 25080, 25380, 25288, 24825, 117282, 79125, 29271, 25745, 286898, 406864, 25673, 361945, 25404, 287774, 296655, 295219, 305614, 292697, 25291, 24267, 192241, 83781, 24268, 2…	0.00122024
GOTERM_BP_ALL	GO:0016192~vesicle-mediated transport	31	5.06726e-05	25135, 63836, 29143, 24367, 83427, 24366, 65158, 25380, 24825, 117282, 312492, 25745, 361969, 64152, 54319, 24232, 25404, 292697, 25291, 291327, 83781, 29583, 25373, 24207, 192248, 293692, 56042, 81521, 679571, 293860, 56083	0.00123868
GOTERM_BP_ALL	GO:0009167~purine ribonucleoside monophosphate metabolic process	13	5.05442e-05	362322, 641434, 292804, 192241, 24333, 245965, 294254, 24362, 24533, 296488, 24383, 24190, 24207	0.00124276
GOTERM_BP_ALL	GO:0009126~purine nucleoside monophosphate metabolic process	13	5.25216e-05	362322, 641434, 292804, 192241, 24333, 245965, 294254, 24362, 24533, 296488, 24383, 24190, 24207	0.0012691
GOTERM_BP_ALL	GO:0051240~positive regulation of multicellular organismal process	38	5.30699e-05	361598, 25135, 29143, 29142, 24367, 24366, 83427, 64302, 171361, 25380, 24825, 113898, 117282, 81818, 81682, 294254, 361969, 406864, 54319, 24232, 361945, 25404, 287774, 497840, 305614, 25291, 83765, 83781, 29287, 24186, 25649, 25373, 24471, 64367, 24896, 679571, 25109, 60374	0.00127502
GOTERM_BP_ALL	GO:0006520~cellular amino acid metabolic process	12	5.24909e-05	29221, 497840, 293820, 289352, 114632, 24616, 81508, 25721, 287379, 24957, 25698, 641316	0.00127569
GOTERM_BP_ALL	GO:0051241~negative regulation of multicellular organismal process	30	5.38212e-05	361596, 24367, 24366, 25380, 25636, 117282, 81818, 499443, 294254, 361969, 54319, 25673, 25742, 25404, 287774, 113955, 292697, 24267, 114632, 83765, 29287, 25649, 25373, 24207, 24896, 293860, 29139, 83727, 60374, 63865	0.00128572
GOTERM_BP_ALL	GO:0072378~blood coagulation, fibrin clot formation	4	5.60539e-05	24367, 24366, 361969, 287774	0.00133146
GOTERM_BP_ALL	GO:0044724~single-organism carbohydrate catabolic process	9	5.77708e-05	497840, 292804, 679571, 24788, 24333, 24362, 24533, 24383, 24190	0.00136451
GOTERM_BP_ALL	GO:1990748~cellular detoxification	8	5.88297e-05	113898, 24424, 64317, 117254, 24248, 24423, 25080, 24360	0.00138175
GOTERM_BP_ALL	GO:0048545~response to steroid hormone	19	6.00436e-05	497840, 25291, 292804, 25649, 25380, 116685, 24795, 25698, 24190, 29539, 24172, 29221, 64317, 679571, 117280, 24450, 24232, 25742, 25404	0.00140241
GOTERM_BP_ALL	GO:0034284~response to monosaccharide	13	6.10639e-05	117282, 362282, 690163, 24248, 83427, 24957, 25649, 24533, 25636, 24450, 367313, 24190, 24207	0.00141835
GOTERM_BP_ALL	GO:0060249~anatomical structure homeostasis	15	6.30082e-05	24192, 300985, 117254, 24186, 25373, 314981, 24825, 113898, 24471, 288620, 24896, 60581, 117280, 294254, 25404	0.00145545
GOTERM_BP_ALL	GO:0050994~regulation of lipid catabolic process	7	6.37116e-05	292697, 25080, 316122, 25649, 24360, 24207, 287774	0.00146365
GOTERM_BP_ALL	GO:0006796~phosphate-containing compound metabolic process	58	6.53284e-05	361598, 361596, 100360977, 24367, 24366, 171361, 287379, 362322, 113898, 25524, 294254, 361969, 24534, 64152, 24362, 24533, 54319, 24232, 497840, 24551, 117254, 81763, 29583, 25649, 25373, 24207, 296619, 641434, 245965, 29139, 54232, 83427, 25636, 25288, 24190, 24825, 362282, 29271, 24383, 25404, 305166, 305614, 292697, 292804, 192241, 24333, 316122, 25498, 24471, 24679, 83688, 24896, 679571, 242…	0.00149261
GOTERM_BP_ALL	GO:0006928~movement of cell or subcellular component	39	6.69641e-05	29473, 361598, 309816, 361596, 114901, 63836, 298941, 83427, 78967, 306071, 25380, 24825, 81818, 29271, 25745, 361969, 25673, 361945, 25404, 287774, 25291, 114632, 83765, 81008, 83781, 29287, 24788, 117036, 29583, 192248, 24471, 296619, 305679, 81521, 679571, 293860, 65261, 29139, 60374	0.00151352
GOTERM_BP_ALL	GO:0006793~phosphorus metabolic process	58	6.66073e-05	361598, 361596, 100360977, 24367, 24366, 171361, 287379, 362322, 113898, 25524, 294254, 361969, 24534, 64152, 24362, 24533, 54319, 24232, 497840, 24551, 117254, 81763, 29583, 25649, 25373, 24207, 296619, 641434, 245965, 29139, 54232, 83427, 25636, 25288, 24190, 24825, 362282, 29271, 24383, 25404, 305166, 305614, 292697, 292804, 192241, 24333, 316122, 25498, 24471, 24679, 83688, 24896, 679571, 242…	0.00151359
GOTERM_BP_ALL	GO:1904951~positive regulation of establishment of protein localization	19	7.11589e-05	25135, 305614, 690163, 24367, 83427, 24366, 308335, 25636, 288620, 116655, 679571, 293860, 65261, 24957, 361969, 64152, 54319, 361945, 296655	0.00159966
GOTERM_BP_ALL	GO:0009141~nucleoside triphosphate metabolic process	13	7.34743e-05	362322, 641434, 292804, 192241, 24333, 245965, 294254, 24362, 24533, 296488, 24383, 24190, 24207	0.00163421
GOTERM_BP_ALL	GO:0009161~ribonucleoside monophosphate metabolic process	13	7.34743e-05	362322, 641434, 292804, 192241, 24333, 245965, 294254, 24362, 24533, 296488, 24383, 24190, 24207	0.00163421
GOTERM_BP_ALL	GO:0009116~nucleoside metabolic process	15	7.33338e-05	29443, 24267, 292804, 192241, 24333, 24190, 24207, 362322, 641434, 245965, 294254, 24362, 24533, 296488, 24383	0.00163975
GOTERM_BP_ALL	GO:0032501~multicellular organismal process	121	7.52465e-05	25135, 690163, 113902, 78967, 304078, 24172, 64317, 65151, 81682, 25524, 171293, 499443, 294254, 54319, 29254, 117254, 81008, 83765, 29583, 24186, 25649, 24590, 24207, 84400, 25330, 305679, 81521, 60581, 293860, 29139, 60374, 24450, 29473, 29143, 29142, 25080, 306071, 50671, 116685, 79125, 29271, 406864, 25673, 25404, 287774, 305614, 25291, 24333, 117036, 25498, 25494, 83727, 64204, 63865, 361598…	0.00166479
GOTERM_BP_ALL	GO:0006081~cellular aldehyde metabolic process	7	7.72653e-05	78959, 83688, 362757, 292804, 685750, 64524, 24172	0.00170048
GOTERM_BP_ALL	GO:0034097~response to cytokine	23	7.87826e-05	24367, 291327, 24366, 685067, 29583, 50671, 25380, 24795, 25698, 24190, 25288, 24590, 24471, 29221, 362282, 289352, 294254, 29139, 25181, 361969, 361945, 24383, 25404	0.00172482
GOTERM_BP_ALL	GO:0098754~detoxification	8	7.95451e-05	113898, 24424, 64317, 117254, 24248, 24423, 25080, 24360	0.00173248
GOTERM_BP_ALL	GO:0048514~blood vessel morphogenesis	18	8.19799e-05	25135, 25291, 81008, 83765, 114632, 292804, 83781, 78967, 29583, 192248, 24471, 679571, 293860, 25745, 29139, 24232, 25404, 287774	0.00177627
GOTERM_BP_ALL	GO:0048513~animal organ development	66	8.25598e-05	361598, 306204, 25135, 307039, 690163, 25698, 24172, 65151, 81682, 25524, 499443, 171293, 361969, 24533, 54319, 113955, 497840, 24248, 29285, 83765, 81008, 29287, 29583, 64640, 25649, 25373, 24590, 314981, 24400, 64367, 81521, 293860, 29139, 60374, 24450, 24192, 114901, 29142, 298941, 64302, 50671, 306071, 25380, 24190, 24825, 117282, 81818, 29271, 117280, 25745, 25742, 25404, 287774, 25291, 8378…	0.00177966
GOTERM_BP_ALL	GO:0009607~response to biotic stimulus	28	8.42178e-05	25135, 24366, 24795, 25698, 64317, 362282, 116655, 29271, 286898, 361969, 25673, 24360, 25404, 296655, 24551, 497840, 24267, 25291, 114632, 291327, 685067, 24333, 29539, 24471, 29221, 679571, 29139, 24450	0.00180612
GOTERM_BP_ALL	GO:0051707~response to other organism	27	8.5298e-05	25135, 24366, 24795, 25698, 64317, 362282, 116655, 29271, 286898, 361969, 25673, 24360, 25404, 296655, 24551, 497840, 24267, 25291, 114632, 291327, 685067, 24333, 29539, 24471, 29221, 29139, 24450	0.00181999
GOTERM_BP_ALL	GO:0043207~response to external biotic stimulus	27	9.12166e-05	25135, 24366, 24795, 25698, 64317, 362282, 116655, 29271, 286898, 361969, 25673, 24360, 25404, 296655, 24551, 497840, 24267, 25291, 114632, 291327, 685067, 24333, 29539, 24471, 29221, 29139, 24450	0.00193633
GOTERM_BP_ALL	GO:0009888~tissue development	41	9.40503e-05	361598, 306204, 114901, 690163, 113902, 298941, 306071, 25636, 25380, 81818, 81682, 29271, 25524, 117280, 499443, 171293, 54319, 25742, 361945, 25404, 113955, 497840, 25274, 24248, 81008, 292804, 83765, 83781, 29583, 25373, 314981, 24421, 305679, 24896, 81521, 293860, 56083, 29139, 64204, 60374, 24450	0.00198641
GOTERM_BP_ALL	GO:0051222~positive regulation of protein transport	18	9.70461e-05	25135, 305614, 690163, 24367, 83427, 24366, 308335, 25636, 116655, 679571, 293860, 65261, 24957, 361969, 64152, 54319, 361945, 296655	0.00203938
GOTERM_BP_ALL	GO:1901699~cellular response to nitrogen compound	21	9.88279e-05	24192, 497840, 64302, 25498, 24795, 25698, 25373, 24190, 24825, 29221, 24424, 117282, 362282, 24896, 65261, 24362, 83727, 24450, 25673, 54319, 25404	0.00206647
GOTERM_BP_ALL	GO:1903829~positive regulation of cellular protein localization	15	0.000102019	361598, 305614, 83427, 308335, 25498, 25636, 288620, 117282, 116655, 81521, 293860, 65261, 64152, 54319, 296655	0.00212257
GOTERM_BP_ALL	GO:1990267~response to transition metal nanoparticle	11	0.000112291	29221, 497840, 81818, 24268, 84595, 24788, 24186, 25698, 25742, 24190, 24825	0.00232455
GOTERM_BP_ALL	GO:0050878~regulation of body fluid levels	15	0.000113855	24471, 305679, 24896, 24367, 24366, 293860, 60327, 25745, 361969, 406864, 313494, 25673, 24232, 25404, 287774	0.00233393
GOTERM_BP_ALL	GO:0009628~response to abiotic stimulus	32	0.000113489	24192, 63836, 362757, 25380, 24825, 170465, 81818, 362282, 294254, 25745, 361969, 64152, 24533, 361945, 25742, 24360, 25404, 29443, 24248, 292804, 24788, 25498, 24590, 29539, 24471, 24400, 29139, 54133, 24265, 60374, 24450, 63865	0.00233783
GOTERM_BP_ALL	GO:0071345~cellular response to cytokine stimulus	20	0.000116165	24367, 291327, 24366, 685067, 50671, 24795, 25698, 25288, 24590, 24471, 29221, 362282, 289352, 294254, 29139, 25181, 361969, 361945, 24383, 25404	0.00236968
GOTERM_BP_ALL	GO:0042744~hydrogen peroxide catabolic process	5	0.000120253	113898, 64317, 117254, 24248, 25080	0.00242942
GOTERM_BP_ALL	GO:0033344~cholesterol efflux	6	0.000120033	292697, 286898, 25080, 25649, 25404, 24207	0.00243668
GOTERM_BP_ALL	GO:0034614~cellular response to reactive oxygen species	10	0.000128361	113898, 24471, 24192, 29221, 117254, 83427, 25524, 25080, 25380, 24360	0.00258064
GOTERM_BP_ALL	GO:1903827~regulation of cellular protein localization	19	0.000141793	361598, 305614, 117254, 83427, 308335, 84595, 25498, 306071, 25636, 288620, 117282, 116655, 81521, 293860, 65261, 64152, 60374, 54319, 296655	0.00283675
GOTERM_BP_ALL	GO:0043603~cellular amide metabolic process	29	0.000143608	311483, 83427, 64302, 171361, 293481, 287379, 25698, 362322, 64317, 65151, 288778, 406864, 24383, 497840, 29285, 114632, 81763, 29287, 64640, 25498, 24590, 24424, 29221, 170943, 103689992, 24421, 303831, 289352, 24423	0.00285942
GOTERM_BP_ALL	GO:0034329~cell junction assembly	10	0.000147846	361598, 63836, 305679, 499443, 65261, 117036, 64204, 25636, 313494, 25404	0.00292983
GOTERM_BP_ALL	GO:0090207~regulation of triglyceride metabolic process	6	0.000151238	292697, 25080, 316122, 24232, 24207, 287774	0.00298291
GOTERM_BP_ALL	GO:0044249~cellular biosynthetic process	90	0.000162573	361596, 25135, 311483, 171361, 287379, 25698, 287710, 24172, 362322, 113898, 65151, 81682, 25721, 499443, 317385, 294254, 24362, 288778, 64152, 54319, 24232, 29254, 78959, 497840, 114499, 25274, 29443, 300985, 24248, 29285, 81763, 29287, 64640, 25649, 290823, 24207, 288620, 641434, 293820, 303831, 25330, 103689992, 60581, 293860, 245965, 54133, 29139, 64701, 60374, 24450, 24192, 63836, 83427, 293…	0.00319116
GOTERM_BP_ALL	GO:0034330~cell junction organization	11	0.000163375	361598, 63836, 305679, 293860, 499443, 65261, 117036, 64204, 25636, 313494, 25404	0.00319198
GOTERM_BP_ALL	GO:0016052~carbohydrate catabolic process	9	0.000164482	497840, 292804, 679571, 24788, 24333, 24362, 24533, 24383, 24190	0.00319873
GOTERM_BP_ALL	GO:0045806~negative regulation of endocytosis	6	0.000168992	292697, 83781, 679571, 83427, 25404, 24207	0.00327118
GOTERM_BP_ALL	GO:0033762~response to glucagon	5	0.000171458	29221, 497840, 362282, 24450, 25698	0.00330364
GOTERM_BP_ALL	GO:0009743~response to carbohydrate	13	0.000174166	117282, 362282, 690163, 24248, 83427, 24957, 25649, 24533, 25636, 24450, 367313, 24190, 24207	0.00334044
GOTERM_BP_ALL	GO:0051130~positive regulation of cellular component organization	31	0.000175818	361598, 63836, 29143, 83427, 64302, 171361, 306071, 25380, 24825, 117282, 29271, 499443, 25745, 64152, 54319, 24232, 25404, 296655, 305614, 308335, 25498, 25373, 83788, 24471, 288620, 293692, 81521, 54227, 293860, 65261, 29139	0.00335676
GOTERM_BP_ALL	GO:0071377~cellular response to glucagon stimulus	4	0.000187173	29221, 497840, 362282, 25698	0.00355705
GOTERM_BP_ALL	GO:0010898~positive regulation of triglyceride catabolic process	4	0.000187173	292697, 25080, 316122, 287774	0.00355705
GOTERM_BP_ALL	GO:0051006~positive regulation of lipoprotein lipase activity	4	0.000187173	292697, 25080, 316122, 287774	0.00355705
GOTERM_BP_ALL	GO:0008203~cholesterol metabolic process	8	0.00019134	25330, 192242, 24248, 25080, 25649, 24450, 290823, 24207	0.00361975
GOTERM_BP_ALL	GO:0044699~single-organism process	184	0.000204991	25135, 690163, 113902, 78967, 65158, 304078, 24172, 362322, 64317, 65151, 116655, 81682, 25524, 171293, 499443, 294254, 117517, 54319, 29254, 78959, 29443, 300985, 117254, 81008, 83765, 24788, 24186, 29583, 25649, 24590, 24207, 84400, 362401, 641434, 102556347, 25330, 305679, 81521, 60581, 54227, 293860, 29139, 245965, 24450, 60374, 29473, 29143, 29142, 288591, 170670, 25080, 306071, 50671, 11668…	0.00384297
GOTERM_BP_ALL	GO:0072521~purine-containing compound metabolic process	18	0.000204114	29443, 24267, 292804, 83427, 192241, 287379, 24333, 24190, 24207, 362322, 641434, 24896, 245965, 294254, 24362, 24533, 296488, 24383	0.00384369
GOTERM_BP_ALL	GO:0045184~establishment of protein localization	39	0.000206865	361596, 25135, 307039, 63836, 690163, 24367, 311483, 83427, 24366, 84595, 65158, 306071, 25380, 25636, 116655, 29271, 499443, 25745, 361969, 64152, 54319, 25673, 361945, 296655, 305614, 117254, 292697, 308335, 25649, 24207, 288620, 293692, 24896, 56042, 679571, 293860, 65261, 24957, 60374	0.00386084
GOTERM_BP_ALL	GO:0048878~chemical homeostasis	28	0.000211051	690163, 83427, 25080, 25636, 24825, 117282, 79125, 362282, 286898, 25745, 64152, 117517, 25404, 497840, 292697, 24267, 292804, 24268, 25649, 24207, 24424, 293692, 24400, 24896, 60581, 56083, 24264, 29139	0.00392142
GOTERM_BP_ALL	GO:0006954~inflammatory response	19	0.00022201	29473, 24233, 29443, 24367, 29142, 114632, 29287, 25649, 25380, 24795, 25698, 25373, 24207, 24825, 117282, 679571, 56083, 361969, 24232	0.00410652
GOTERM_BP_ALL	GO:1901653~cellular response to peptide	14	0.000224985	24192, 117282, 29221, 497840, 362282, 65261, 83727, 24362, 25673, 24450, 25698, 25404, 25373, 24190	0.00414322
GOTERM_BP_ALL	GO:0009636~response to toxic substance	12	0.000230732	113898, 24424, 29221, 64317, 497840, 117254, 24248, 24423, 25080, 361969, 25698, 24360	0.00423034
GOTERM_BP_ALL	GO:0045834~positive regulation of lipid metabolic process	9	0.000235826	292697, 171361, 25080, 316122, 25649, 25380, 24360, 24207, 287774	0.00430478
GOTERM_BP_ALL	GO:0022603~regulation of anatomical structure morphogenesis	27	0.000240296	63836, 83427, 64302, 25380, 117282, 81818, 29271, 499443, 25745, 54319, 24232, 361945, 25742, 29254, 287774, 25291, 114632, 83765, 81008, 83781, 83788, 24471, 293692, 81521, 679571, 293860, 29139	0.00436726
GOTERM_BP_ALL	GO:0070482~response to oxygen levels	16	0.000242092	63836, 29443, 24248, 25498, 29539, 24825, 170465, 24400, 362282, 54133, 24533, 60374, 361945, 24360, 25742, 25404	0.00438091
GOTERM_BP_ALL	GO:0098609~cell-cell adhesion	24	0.000246103	81008, 298941, 24367, 29142, 24366, 83781, 25080, 306071, 25380, 313494, 25698, 192248, 24471, 305679, 24896, 81521, 293860, 499443, 25109, 25745, 361969, 54319, 406864, 25404	0.00443428
GOTERM_BP_ALL	GO:0031589~cell-substrate adhesion	13	0.000253197	361598, 63836, 298941, 24367, 25494, 24366, 293860, 499443, 29583, 117036, 361969, 361945, 192248	0.00454237
GOTERM_BP_ALL	GO:0061365~positive regulation of triglyceride lipase activity	4	0.000255108	292697, 25080, 316122, 287774	0.00455715
GOTERM_BP_ALL	GO:1902652~secondary alcohol metabolic process	8	0.000258806	25330, 192242, 24248, 25080, 25649, 24450, 290823, 24207	0.00460351
GOTERM_BP_ALL	GO:0001568~blood vessel development	19	0.000261323	309816, 25135, 25291, 81008, 83765, 114632, 292804, 83781, 78967, 29583, 192248, 24471, 679571, 293860, 25745, 29139, 24232, 25404, 287774	0.00462862
GOTERM_BP_ALL	GO:0090066~regulation of anatomical structure size	18	0.000265958	497840, 83765, 24367, 24366, 64302, 29583, 24186, 25498, 29271, 81521, 54227, 65261, 25745, 294254, 361969, 54319, 29254, 25404	0.00469078
GOTERM_BP_ALL	GO:0050793~regulation of developmental process	46	0.000269922	361598, 309816, 361596, 63836, 29143, 29142, 83427, 171361, 64302, 25636, 25380, 24825, 117282, 81818, 29271, 499443, 294254, 25745, 54319, 24232, 361945, 25742, 25404, 29254, 287774, 25291, 114632, 83765, 81008, 83781, 29287, 25373, 314981, 83788, 24471, 293692, 64367, 24896, 81521, 679571, 293860, 25109, 29139, 83727, 60374, 63865	0.00470142
GOTERM_BP_ALL	GO:0001666~response to hypoxia	15	0.000268062	63836, 29443, 24248, 25498, 24825, 170465, 24400, 362282, 54133, 24533, 60374, 361945, 24360, 25742, 25404	0.00470808
GOTERM_BP_ALL	GO:0019693~ribose phosphate metabolic process	17	0.000269713	292804, 83427, 192241, 24333, 24190, 24207, 362322, 641434, 83688, 24896, 245965, 294254, 24362, 24533, 296488, 64524, 24383	0.00471732
GOTERM_BP_ALL	GO:0000302~response to reactive oxygen species	12	0.000272998	113898, 24471, 24192, 29221, 117254, 24248, 83427, 25524, 25080, 25380, 24533, 24360	0.00473528
GOTERM_BP_ALL	GO:0060548~negative regulation of cell death	26	0.000285411	25135, 24367, 29142, 83427, 24366, 113898, 170465, 117282, 25524, 499443, 294254, 361969, 288778, 24360, 25404, 287774, 292804, 24248, 83781, 24186, 25498, 29539, 24471, 293860, 60374, 63865	0.00492976
GOTERM_BP_ALL	GO:0002526~acute inflammatory response	9	0.000300922	29473, 117282, 29142, 361969, 25649, 25698, 24232, 25373, 24825	0.00517579
GOTERM_BP_ALL	GO:0019216~regulation of lipid metabolic process	13	0.000312067	292697, 171361, 25080, 316122, 25380, 25649, 290823, 24207, 25524, 24360, 24232, 25404, 287774	0.00534513
GOTERM_BP_ALL	GO:0090208~positive regulation of triglyceride metabolic process	5	0.000318306	292697, 25080, 316122, 24207, 287774	0.00542963
GOTERM_BP_ALL	GO:0043066~negative regulation of apoptotic process	24	0.000319786	25135, 292804, 29142, 24367, 24248, 24366, 83781, 24186, 25498, 29539, 24471, 170465, 113898, 117282, 293860, 499443, 294254, 288778, 361969, 60374, 24360, 63865, 25404, 287774	0.00543278
GOTERM_BP_ALL	GO:1901135~carbohydrate derivative metabolic process	27	0.000337675	24192, 83427, 287379, 24190, 362322, 25524, 294254, 64152, 24362, 24533, 24383, 29443, 300985, 24267, 292804, 192241, 24333, 24207, 641434, 83688, 24896, 245965, 29139, 64701, 25181, 296488, 64524	0.00571281
GOTERM_BP_ALL	GO:0016125~sterol metabolic process	8	0.000344221	25330, 192242, 24248, 25080, 25649, 24450, 290823, 24207	0.00575385
GOTERM_BP_ALL	GO:0048523~negative regulation of cellular process	74	0.000344047	361598, 361596, 100360977, 25135, 24233, 24367, 24366, 171361, 24795, 25698, 81800, 113898, 65151, 25524, 499443, 294254, 361969, 24362, 288778, 64152, 54319, 24232, 24360, 29254, 114499, 24248, 83765, 308335, 29583, 24186, 25649, 25373, 290823, 24207, 303831, 293860, 29139, 60374, 63836, 298941, 29142, 83427, 25080, 25636, 25380, 170465, 117282, 81818, 117280, 25745, 25673, 25742, 361945, 24383,…	0.00577389
GOTERM_BP_ALL	GO:0048519~negative regulation of biological process	78	0.000343411	361598, 361596, 100360977, 25135, 24233, 24367, 24366, 171361, 24795, 25698, 81800, 113898, 65151, 25524, 499443, 294254, 361969, 24362, 288778, 64152, 54319, 24232, 24360, 29254, 113955, 114499, 24248, 83765, 308335, 29287, 29583, 24186, 25649, 25373, 290823, 24207, 303831, 293860, 29139, 60374, 63836, 298941, 29142, 83427, 25080, 25380, 25636, 170465, 117282, 81818, 117280, 25745, 25673, 25742,…	0.00578631
GOTERM_BP_ALL	GO:0036293~response to decreased oxygen levels	15	0.000353769	63836, 29443, 24248, 25498, 24825, 170465, 24400, 362282, 54133, 24533, 60374, 361945, 24360, 25742, 25404	0.00588961
GOTERM_BP_ALL	GO:0006575~cellular modified amino acid metabolic process	9	0.000362972	24424, 64317, 24421, 24423, 287379, 24264, 24265, 406864, 25698	0.00601858
GOTERM_BP_ALL	GO:0044238~primary metabolic process	139	0.000371426	25135, 100360977, 113902, 24795, 24172, 287710, 362322, 65151, 116655, 81682, 25524, 171293, 499443, 317385, 294254, 54319, 29254, 114499, 29443, 117254, 300985, 308335, 24788, 29583, 25649, 24590, 24207, 641434, 303831, 103689992, 25330, 81521, 60581, 293860, 29139, 245965, 24450, 60374, 293481, 170670, 25080, 50671, 25288, 171142, 362282, 29271, 362152, 25404, 287774, 305614, 295219, 25291, 243…	0.00613418
GOTERM_BP_ALL	GO:0051051~negative regulation of transport	17	0.000384996	361596, 292697, 24267, 83427, 83781, 25649, 25380, 24207, 170465, 24424, 24896, 679571, 294254, 64152, 25673, 54319, 25404	0.00633277
GOTERM_BP_ALL	GO:0071375~cellular response to peptide hormone stimulus	13	0.000393255	497840, 25698, 24190, 25373, 29221, 117282, 362282, 65261, 24362, 83727, 24450, 25673, 25404	0.00644301
GOTERM_BP_ALL	GO:0043069~negative regulation of programmed cell death	24	0.000399549	25135, 292804, 29142, 24367, 24248, 24366, 83781, 24186, 25498, 29539, 24471, 170465, 113898, 117282, 293860, 499443, 294254, 288778, 361969, 60374, 24360, 63865, 25404, 287774	0.00652043
GOTERM_BP_ALL	GO:0019217~regulation of fatty acid metabolic process	7	0.000407345	292697, 25080, 25380, 24360, 25404, 290823, 24207	0.00662158
GOTERM_BP_ALL	GO:0034381~plasma lipoprotein particle clearance	5	0.000418193	117282, 293692, 292697, 25649, 24207	0.0067712
GOTERM_BP_ALL	GO:0051591~response to cAMP	9	0.000435396	497840, 362282, 54319, 24533, 24795, 24450, 25698, 24190, 24825	0.0070218
GOTERM_BP_ALL	GO:0006807~nitrogen compound metabolic process	98	0.00045015	25135, 287710, 362322, 64317, 65151, 116655, 81682, 25524, 317385, 499443, 294254, 54319, 114499, 300985, 29443, 308335, 25649, 24590, 24207, 641434, 25330, 103689992, 303831, 293860, 245965, 29139, 60374, 29473, 29142, 293481, 25080, 362282, 362152, 406864, 25404, 25291, 24333, 25498, 60356, 83688, 289352, 24957, 83727, 641316, 296488, 64524, 361596, 311483, 171361, 287379, 25698, 113898, 25721,…	0.00723122
GOTERM_BP_ALL	GO:0071407~cellular response to organic cyclic compound	19	0.00049919	497840, 29583, 25498, 25380, 24795, 116685, 25698, 24825, 29221, 24424, 117282, 362282, 24896, 81521, 117280, 361969, 24450, 54319, 25404	0.00798556
GOTERM_BP_ALL	GO:0050708~regulation of protein secretion	15	0.000501181	361596, 305614, 25135, 690163, 24367, 24366, 25649, 25380, 24896, 679571, 24957, 361969, 25673, 54319, 361945	0.00798694
GOTERM_BP_ALL	GO:0060191~regulation of lipase activity	7	0.0005278	292697, 25080, 316122, 25649, 25380, 24207, 287774	0.00837774
GOTERM_BP_ALL	GO:0009062~fatty acid catabolic process	7	0.0005278	170465, 25330, 171142, 171155, 113902, 170670, 24360	0.00837774
GOTERM_BP_ALL	GO:0030155~regulation of cell adhesion	19	0.000537904	309816, 361598, 63836, 298941, 24367, 29142, 24366, 83781, 25380, 25698, 192248, 25494, 293860, 499443, 56083, 25109, 361969, 361945, 25404	0.0085054
GOTERM_BP_ALL	GO:0007565~female pregnancy	11	0.000541682	24471, 24192, 252922, 29221, 64317, 81818, 24267, 25330, 29143, 298941, 64204	0.00853283
GOTERM_BP_ALL	GO:0033700~phospholipid efflux	4	0.00054814	292697, 25080, 25649, 24207	0.00860196
GOTERM_BP_ALL	GO:0032355~response to estradiol	11	0.000559913	81818, 29143, 24248, 292804, 54227, 361969, 25380, 25698, 24232, 361945, 29539	0.00872091
GOTERM_BP_ALL	GO:0001944~vasculature development	19	0.000558216	309816, 25135, 25291, 81008, 83765, 114632, 292804, 83781, 78967, 29583, 192248, 24471, 679571, 293860, 25745, 29139, 24232, 25404, 287774	0.00872689
GOTERM_BP_ALL	GO:0043200~response to amino acid	9	0.0005651	117282, 29221, 497840, 362282, 29271, 24423, 24450, 25698, 24190	0.00876891
GOTERM_BP_ALL	GO:0006915~apoptotic process	36	0.000598878	25135, 29142, 24367, 24366, 83427, 171361, 25380, 116685, 24825, 170465, 113898, 117282, 79125, 499443, 294254, 361969, 288778, 24533, 25673, 25742, 24360, 24383, 25404, 287774, 24248, 292804, 83781, 24186, 25498, 29539, 24471, 24400, 293860, 56083, 60374, 63865	0.00925665
GOTERM_BP_ALL	GO:0015031~protein transport	35	0.000603515	25135, 361596, 307039, 63836, 690163, 24367, 311483, 83427, 24366, 84595, 65158, 306071, 25380, 25636, 116655, 29271, 25745, 361969, 64152, 54319, 25673, 361945, 296655, 305614, 117254, 308335, 25649, 293692, 24896, 56042, 679571, 293860, 65261, 24957, 60374	0.00929388
GOTERM_BP_ALL	GO:0051346~negative regulation of hydrolase activity	15	0.000641416	100360977, 24233, 292804, 29583, 25649, 24795, 25380, 25373, 24207, 113898, 252922, 294254, 64152, 24360, 24232	0.00983883
GOTERM_BP_ALL	GO:0060341~regulation of cellular localization	23	0.000673757	361598, 305614, 117254, 690163, 308335, 83427, 84595, 25498, 306071, 25636, 288620, 24424, 117282, 116655, 81521, 293860, 65261, 25745, 64152, 60374, 54319, 25404, 296655	0.010295
GOTERM_BP_ALL	GO:0001655~urogenital system development	14	0.000683866	361598, 24192, 24248, 29583, 25380, 25698, 24590, 117282, 65151, 25494, 25524, 29139, 83727, 24450	0.0104109
GOTERM_BP_ALL	GO:0009746~response to hexose	11	0.00069926	117282, 362282, 690163, 83427, 24957, 25649, 25636, 24533, 367313, 24190, 24207	0.0106057
GOTERM_BP_ALL	GO:0043648~dicarboxylic acid metabolic process	7	0.000715408	361596, 24551, 362282, 25721, 24957, 25698, 641316	0.0108105
GOTERM_BP_ALL	GO:0055088~lipid homeostasis	8	0.00081595	293692, 292697, 60581, 286898, 25080, 25649, 25404, 24207	0.0122769
GOTERM_BP_ALL	GO:0042178~xenobiotic catabolic process	4	0.00082862	24424, 24421, 24423, 25288	0.012422
GOTERM_BP_ALL	GO:0080134~regulation of response to stress	28	0.000831949	29473, 24367, 29142, 83427, 24366, 25380, 24825, 117282, 25524, 294254, 361969, 54319, 25673, 24232, 24360, 25404, 29254, 287774, 296655, 24551, 117254, 83765, 29287, 25498, 25373, 24471, 679571, 56083	0.0124274
GOTERM_BP_ALL	GO:0012501~programmed cell death	37	0.000837083	25135, 63836, 29142, 24367, 24366, 83427, 171361, 25380, 116685, 24825, 170465, 113898, 117282, 79125, 499443, 294254, 361969, 288778, 24533, 25673, 25742, 24360, 24383, 25404, 287774, 24248, 292804, 83781, 24186, 25498, 29539, 24471, 24400, 293860, 56083, 60374, 63865	0.0124594
GOTERM_BP_ALL	GO:0072330~monocarboxylic acid biosynthetic process	9	0.000849551	292697, 192242, 60581, 25080, 50671, 25380, 290823, 29254, 24207	0.0125993
GOTERM_BP_ALL	GO:0008219~cell death	39	0.00090054	25135, 63836, 29142, 24367, 24366, 83427, 171361, 25380, 116685, 24825, 170465, 113898, 117282, 79125, 25524, 499443, 294254, 361969, 64152, 288778, 24533, 25673, 25742, 24360, 24383, 25404, 287774, 24248, 292804, 83781, 24186, 25498, 29539, 24471, 24400, 293860, 56083, 60374, 63865	0.0132112
GOTERM_BP_ALL	GO:0048583~regulation of response to stimulus	59	0.000903849	361598, 24233, 690163, 24367, 24366, 25524, 499443, 294254, 361969, 64152, 24362, 54319, 24232, 24360, 29254, 24551, 117254, 24248, 83765, 29287, 29583, 25649, 25373, 314981, 24207, 293860, 29139, 60374, 29473, 24192, 63836, 362757, 29142, 83427, 25636, 25380, 24825, 170465, 117282, 25673, 25742, 361945, 25404, 287774, 296655, 305166, 83781, 25498, 192248, 24471, 24424, 24896, 679571, 25109, 5608…	0.0132134
GOTERM_BP_ALL	GO:0061041~regulation of wound healing	8	0.000894694	24367, 679571, 24366, 361969, 25380, 25673, 25404, 287774	0.0132181
GOTERM_BP_ALL	GO:0006633~fatty acid biosynthetic process	8	0.000894694	292697, 60581, 25080, 50671, 25380, 290823, 29254, 24207	0.0132181
GOTERM_BP_ALL	GO:0042981~regulation of apoptotic process	32	0.000900344	25135, 63836, 29142, 24367, 83427, 24366, 171361, 25380, 113898, 170465, 117282, 499443, 294254, 361969, 288778, 24533, 25673, 25742, 24360, 25404, 287774, 24248, 292804, 83781, 24186, 25498, 29539, 24471, 293860, 56083, 60374, 63865	0.0132545
GOTERM_BP_ALL	GO:0042304~regulation of fatty acid biosynthetic process	5	0.000944437	292697, 25080, 25380, 290823, 24207	0.0137551
GOTERM_BP_ALL	GO:0033554~cellular response to stress	36	0.00096572	24192, 29142, 83427, 25080, 25380, 25698, 24825, 170465, 113898, 117282, 362282, 25524, 294254, 54319, 25673, 25742, 24360, 25404, 296655, 24551, 117254, 300985, 24267, 83765, 24186, 25498, 290823, 24471, 24424, 29221, 24400, 24423, 679571, 64366, 24957, 60374	0.0140146
GOTERM_BP_ALL	GO:0051129~negative regulation of cellular component organization	19	0.000985711	63836, 292697, 83765, 83427, 83781, 29583, 25498, 25649, 24207, 170465, 81818, 679571, 117280, 293860, 25745, 294254, 60374, 361945, 25404	0.0142536
GOTERM_BP_ALL	GO:0006909~phagocytosis	9	0.000991229	25291, 679571, 83427, 56083, 25745, 29583, 25380, 24232, 25373	0.0142838
GOTERM_BP_ALL	GO:0042542~response to hydrogen peroxide	9	0.000991229	24471, 24192, 29221, 24248, 83427, 25524, 25380, 24533, 24360	0.0142838
GOTERM_BP_ALL	GO:0006090~pyruvate metabolic process	7	0.00100439	362282, 292804, 24333, 24362, 24533, 24383, 24190	0.0144228
GOTERM_BP_ALL	GO:0001649~osteoblast differentiation	10	0.00107632	113955, 24248, 24896, 29285, 311483, 83427, 117280, 406864, 50671, 60374	0.0153957
GOTERM_BP_ALL	GO:0043067~regulation of programmed cell death	32	0.00108926	25135, 63836, 29142, 24367, 83427, 24366, 171361, 25380, 113898, 170465, 117282, 499443, 294254, 361969, 288778, 24533, 25673, 25742, 24360, 25404, 287774, 24248, 292804, 83781, 24186, 25498, 29539, 24471, 293860, 56083, 60374, 63865	0.0154223
GOTERM_BP_ALL	GO:0010941~regulation of cell death	34	0.00108333	25135, 63836, 29142, 24367, 24366, 83427, 171361, 25380, 170465, 113898, 117282, 25524, 499443, 294254, 361969, 64152, 288778, 24533, 25673, 25742, 24360, 25404, 287774, 24248, 292804, 83781, 24186, 25498, 29539, 24471, 293860, 56083, 60374, 63865	0.0154428
GOTERM_BP_ALL	GO:0006518~peptide metabolic process	24	0.00108791	114632, 29285, 81763, 311483, 83427, 293481, 29287, 64302, 171361, 64640, 25498, 24590, 362322, 24424, 170943, 64317, 65151, 303831, 24421, 103689992, 289352, 24423, 406864, 24383	0.0154553
GOTERM_BP_ALL	GO:0008610~lipid biosynthetic process	16	0.00114457	305166, 292697, 362282, 192242, 60581, 685750, 25080, 316122, 50671, 25380, 24450, 24232, 25288, 290823, 29254, 24207	0.0160377
GOTERM_BP_ALL	GO:0007160~cell-matrix adhesion	9	0.00115133	361598, 24367, 25494, 24366, 499443, 29583, 361969, 361945, 192248	0.0160782
GOTERM_BP_ALL	GO:0072358~cardiovascular system development	25	0.00114413	309816, 114901, 25135, 690163, 78967, 117280, 25745, 24232, 25404, 287774, 25291, 81008, 114632, 292804, 83765, 83781, 29583, 192248, 314981, 24471, 679571, 293860, 29139, 83727, 60374	0.016085
GOTERM_BP_ALL	GO:0072359~circulatory system development	25	0.00114413	309816, 114901, 25135, 690163, 78967, 117280, 25745, 24232, 25404, 287774, 25291, 81008, 114632, 292804, 83765, 83781, 29583, 192248, 314981, 24471, 679571, 293860, 29139, 83727, 60374	0.016085
GOTERM_BP_ALL	GO:2000147~positive regulation of cell motility	15	0.00114288	24471, 29473, 361598, 63836, 25291, 298941, 83781, 83427, 78967, 65261, 29583, 361969, 361945, 24825, 192248	0.0161215
GOTERM_BP_ALL	GO:0051336~regulation of hydrolase activity	28	0.00117675	361598, 100360977, 24233, 83427, 25080, 24795, 25380, 24190, 113898, 117280, 499443, 294254, 64152, 24232, 24360, 25404, 287774, 292697, 292804, 81763, 29583, 316122, 25498, 25649, 25373, 24207, 252922, 24896	0.0163761
GOTERM_BP_ALL	GO:1902531~regulation of intracellular signal transduction	33	0.00119322	361598, 24192, 63836, 29142, 24367, 83427, 24366, 24825, 117282, 25524, 294254, 361969, 64152, 24362, 54319, 24232, 25742, 25404, 305166, 117254, 24248, 29583, 25498, 24207, 192248, 24471, 24424, 24896, 679571, 293860, 56083, 29139, 25181	0.0165488
GOTERM_BP_ALL	GO:0071385~cellular response to glucocorticoid stimulus	7	0.00124191	29221, 117280, 25380, 116685, 24795, 24450, 25698	0.0171622
GOTERM_BP_ALL	GO:0030154~cell differentiation	65	0.00126254	361598, 309816, 306204, 361596, 24367, 113902, 311483, 171361, 81682, 25524, 499443, 294254, 288778, 54319, 29254, 113955, 497840, 25274, 24248, 81008, 83765, 29285, 29287, 29583, 314981, 84400, 293692, 305679, 81521, 293860, 64366, 60374, 114901, 63836, 29143, 298941, 29142, 83427, 64302, 288591, 25080, 116685, 25636, 50671, 25380, 24825, 117282, 81818, 29271, 117280, 25745, 406864, 25742, 36194…	0.0173879
GOTERM_BP_ALL	GO:0014074~response to purine-containing compound	10	0.00127372	24424, 497840, 362282, 54319, 24533, 24795, 24450, 25698, 24190, 24825	0.0174834
GOTERM_BP_ALL	GO:0055092~sterol homeostasis	6	0.00128823	293692, 286898, 25080, 25649, 25404, 24207	0.0176234
GOTERM_BP_ALL	GO:0030301~cholesterol transport	6	0.00128823	292697, 286898, 25080, 25649, 25404, 24207	0.0176234
GOTERM_BP_ALL	GO:0042632~cholesterol homeostasis	6	0.00128823	293692, 286898, 25080, 25649, 25404, 24207	0.0176234
GOTERM_BP_ALL	GO:0001894~tissue homeostasis	10	0.0013033	113898, 24471, 24192, 117254, 24896, 60581, 24186, 25373, 314981, 24825	0.0177702
GOTERM_BP_ALL	GO:0044706~multi-multicellular organism process	11	0.00134675	24471, 24192, 252922, 29221, 64317, 81818, 24267, 25330, 29143, 298941, 64204	0.0182982
GOTERM_BP_ALL	GO:0005996~monosaccharide metabolic process	10	0.0013525	24192, 362282, 292804, 679571, 24788, 24362, 25636, 24533, 24383, 24190	0.0183166
GOTERM_BP_ALL	GO:0015918~sterol transport	6	0.00137564	292697, 286898, 25080, 25649, 25404, 24207	0.0185676
GOTERM_BP_ALL	GO:0034377~plasma lipoprotein particle assembly	4	0.0013966	113902, 25080, 25649, 24207	0.0187279
GOTERM_BP_ALL	GO:0042743~hydrogen peroxide metabolic process	5	0.00139549	113898, 64317, 117254, 24248, 25080	0.0187729
GOTERM_BP_ALL	GO:0009150~purine ribonucleotide metabolic process	15	0.00141811	292804, 83427, 192241, 24333, 24190, 24207, 362322, 641434, 24896, 245965, 294254, 24362, 24533, 296488, 24383	0.0189534
GOTERM_BP_ALL	GO:0051272~positive regulation of cellular component movement	15	0.00141811	24471, 29473, 361598, 63836, 25291, 298941, 83781, 83427, 78967, 65261, 29583, 361969, 361945, 24825, 192248	0.0189534
GOTERM_BP_ALL	GO:0006979~response to oxidative stress	15	0.00141811	24192, 54232, 117254, 24248, 29142, 83427, 25080, 25380, 24471, 113898, 29221, 64317, 25524, 24533, 24360	0.0189534
GOTERM_BP_ALL	GO:0070301~cellular response to hydrogen peroxide	7	0.00144656	24471, 24192, 29221, 83427, 25524, 25380, 24360	0.0192691
GOTERM_BP_ALL	GO:0045785~positive regulation of cell adhesion	13	0.0014583	361598, 24367, 29142, 24366, 25380, 192248, 25494, 293860, 499443, 25109, 56083, 361969, 25404	0.019302
GOTERM_BP_ALL	GO:0001822~kidney development	12	0.00145697	361598, 24192, 117282, 65151, 24248, 25494, 29139, 29583, 83727, 24450, 25698, 24590	0.0193453
GOTERM_BP_ALL	GO:0040017~positive regulation of locomotion	15	0.00150475	24471, 29473, 361598, 63836, 25291, 298941, 83781, 83427, 78967, 65261, 29583, 361969, 361945, 24825, 192248	0.0198486
GOTERM_BP_ALL	GO:0034599~cellular response to oxidative stress	11	0.00155166	113898, 24471, 24192, 29221, 117254, 29142, 83427, 25524, 25080, 25380, 24360	0.0203976
GOTERM_BP_ALL	GO:0019319~hexose biosynthetic process	6	0.0015635	362282, 292804, 24788, 24362, 25636, 24383	0.0204878
GOTERM_BP_ALL	GO:0042730~fibrinolysis	4	0.00162874	24367, 24366, 361969, 287774	0.0212681
GOTERM_BP_ALL	GO:0000096~sulfur amino acid metabolic process	4	0.00162874	497840, 29443, 24267, 60356	0.0212681
GOTERM_BP_ALL	GO:0009064~glutamine family amino acid metabolic process	6	0.00166419	29221, 497840, 25721, 24957, 25698, 641316	0.0216591
GOTERM_BP_ALL	GO:0018149~peptide cross-linking	5	0.0016694	56083, 60327, 29139, 25181, 25380	0.0216593
GOTERM_BP_ALL	GO:0001101~response to acid chemical	14	0.00171304	24192, 497840, 24248, 25698, 24190, 24207, 29539, 24172, 29221, 117282, 362282, 29271, 24423, 24450	0.0221514
GOTERM_BP_ALL	GO:0051592~response to calcium ion	8	0.00176252	361598, 362322, 24367, 24366, 317385, 361969, 25673, 25404	0.0226454
GOTERM_BP_ALL	GO:0010565~regulation of cellular ketone metabolic process	7	0.00175827	292697, 25080, 25380, 24360, 25404, 290823, 24207	0.0226605
GOTERM_BP_ALL	GO:0071384~cellular response to corticosteroid stimulus	7	0.00175827	29221, 117280, 25380, 116685, 24795, 24450, 25698	0.0226605
GOTERM_BP_ALL	GO:0046364~monosaccharide biosynthetic process	6	0.00176956	362282, 292804, 24788, 24362, 25636, 24383	0.0226657
GOTERM_BP_ALL	GO:0071346~cellular response to interferon-gamma	6	0.00176956	289352, 291327, 685067, 24795, 25698, 24383	0.0226657
GOTERM_BP_ALL	GO:0005975~carbohydrate metabolic process	19	0.00180354	24192, 497840, 24551, 361596, 300985, 292804, 24788, 24333, 25636, 24190, 83688, 362282, 679571, 24534, 64701, 24362, 64152, 24533, 24383	0.0230263
GOTERM_BP_ALL	GO:1900047~negative regulation of hemostasis	5	0.00181944	24367, 24366, 361969, 25673, 287774	0.0230871
GOTERM_BP_ALL	GO:0030195~negative regulation of blood coagulation	5	0.00181944	24367, 24366, 361969, 25673, 287774	0.0230871
GOTERM_BP_ALL	GO:0046683~response to organophosphorus	9	0.00181901	497840, 362282, 54319, 24533, 24795, 24450, 25698, 24190, 24825	0.0231515
GOTERM_BP_ALL	GO:0009259~ribonucleotide metabolic process	15	0.00186353	292804, 83427, 192241, 24333, 24190, 24207, 362322, 641434, 24896, 245965, 294254, 24362, 24533, 296488, 24383	0.0235694
GOTERM_BP_ALL	GO:0031639~plasminogen activation	4	0.00188365	24367, 24366, 361969, 287774	0.0236788
GOTERM_BP_ALL	GO:0072376~protein activation cascade	6	0.00187974	24233, 24367, 24366, 361969, 24232, 287774	0.023701
GOTERM_BP_ALL	GO:0042594~response to starvation	9	0.00201387	497840, 24267, 362282, 690163, 24957, 24186, 24450, 25404, 24190	0.0252213
GOTERM_BP_ALL	GO:0009987~cellular process	201	0.00202875	25135, 690163, 113902, 78967, 65158, 24795, 304078, 24172, 287710, 362322, 65151, 81682, 25524, 317385, 294254, 78959, 114499, 300985, 308335, 24788, 24186, 25649, 362401, 641434, 303831, 25330, 293860, 29139, 29143, 29142, 293481, 288591, 170670, 305227, 171142, 362152, 25673, 406864, 25404, 295219, 305614, 291327, 117036, 171155, 289352, 65261, 83727, 641316, 296488, 306204, 246298, 171361, 256…	0.0253302
GOTERM_BP_ALL	GO:0009966~regulation of signal transduction	46	0.00203834	361598, 24192, 63836, 362757, 29142, 24367, 24366, 83427, 25636, 24825, 170465, 117282, 25524, 499443, 294254, 361969, 64152, 24362, 54319, 24232, 361945, 25742, 25404, 29254, 296655, 305166, 117254, 24248, 83781, 29583, 25498, 25373, 192248, 24207, 24471, 24424, 24896, 679571, 293860, 56083, 65261, 29139, 25181, 83727, 60374, 63865	0.0253733
GOTERM_BP_ALL	GO:0043542~endothelial cell migration	8	0.00205763	24471, 25291, 679571, 29139, 25745, 29583, 192248, 287774	0.0255351
GOTERM_BP_ALL	GO:0022604~regulation of cell morphogenesis	17	0.00206496	63836, 81008, 83765, 64302, 25380, 83788, 117282, 81818, 29271, 81521, 293860, 499443, 25745, 54319, 25742, 361945, 29254	0.0255497
GOTERM_BP_ALL	GO:0050819~negative regulation of coagulation	5	0.00214708	24367, 24366, 361969, 25673, 287774	0.0264755
GOTERM_BP_ALL	GO:0070741~response to interleukin-6	5	0.00214708	362282, 24367, 361969, 24795, 24190	0.0264755
GOTERM_BP_ALL	GO:0009084~glutamine family amino acid biosynthetic process	4	0.00216208	497840, 24957, 25698, 641316	0.0265803
GOTERM_BP_ALL	GO:0065005~protein-lipid complex assembly	4	0.00216208	113902, 25080, 25649, 24207	0.0265803
GOTERM_BP_ALL	GO:0097305~response to alcohol	11	0.00218357	54232, 117282, 690163, 24248, 24423, 293481, 25721, 294254, 361969, 24450, 24172	0.0267632
GOTERM_BP_ALL	GO:0009893~positive regulation of metabolic process	53	0.00221305	361598, 25135, 24367, 24366, 171361, 25698, 113898, 81682, 25524, 499443, 294254, 361969, 64152, 54319, 24232, 24360, 114499, 300985, 81763, 308335, 29287, 29583, 64640, 25649, 290823, 24207, 288620, 103689992, 81521, 29139, 60374, 83427, 25080, 25380, 25288, 24825, 117282, 81818, 362282, 117280, 25745, 25404, 287774, 292697, 25291, 24267, 316122, 25498, 192248, 24471, 24896, 679571, 25109	0.026963
GOTERM_BP_ALL	GO:0006163~purine nucleotide metabolic process	15	0.00221166	292804, 83427, 192241, 24333, 24190, 24207, 362322, 641434, 24896, 245965, 294254, 24362, 24533, 296488, 24383	0.0270244
GOTERM_BP_ALL	GO:0071320~cellular response to cAMP	6	0.00224042	497840, 362282, 54319, 24795, 25698, 24825	0.0272136
GOTERM_BP_ALL	GO:0009306~protein secretion	15	0.00234212	361596, 305614, 25135, 690163, 24367, 24366, 25649, 25380, 24896, 679571, 24957, 361969, 25673, 54319, 361945	0.0283509
GOTERM_BP_ALL	GO:0072001~renal system development	12	0.0023607	361598, 24192, 117282, 65151, 24248, 25494, 29139, 29583, 83727, 24450, 25698, 24590	0.0284095
GOTERM_BP_ALL	GO:0048869~cellular developmental process	68	0.0023583	361598, 309816, 306204, 361596, 24367, 113902, 311483, 171361, 81682, 25524, 499443, 294254, 288778, 54319, 29254, 113955, 497840, 25274, 24248, 81008, 83765, 29285, 29287, 29583, 24590, 314981, 84400, 293692, 305679, 81521, 293860, 64366, 60374, 114901, 63836, 29143, 298941, 29142, 83427, 64302, 288591, 25080, 25380, 116685, 25636, 50671, 24825, 117282, 81818, 29271, 117280, 25745, 406864, 25742…	0.0284623
GOTERM_BP_ALL	GO:0030335~positive regulation of cell migration	14	0.00245594	24471, 29473, 361598, 63836, 25291, 298941, 83781, 83427, 78967, 65261, 29583, 361969, 361945, 192248	0.0294559
GOTERM_BP_ALL	GO:0098869~cellular oxidant detoxification	6	0.00250731	113898, 64317, 117254, 24248, 25080, 24360	0.029978
GOTERM_BP_ALL	GO:0033574~response to testosterone	6	0.00250731	292804, 81521, 25498, 24450, 29539, 24172	0.029978
GOTERM_BP_ALL	GO:0009132~nucleoside diphosphate metabolic process	7	0.00253182	362282, 292804, 24333, 24362, 24533, 24383, 24190	0.0301814
GOTERM_BP_ALL	GO:0070848~response to growth factor	18	0.00255757	361598, 497840, 25291, 24248, 83427, 171361, 24471, 29221, 293692, 81818, 81682, 499443, 65261, 25745, 29139, 83727, 361945, 25404	0.0303979
GOTERM_BP_ALL	GO:1902533~positive regulation of intracellular signal transduction	22	0.00262899	24192, 361598, 63836, 24367, 24248, 83427, 24366, 29583, 24825, 192248, 24424, 24896, 679571, 293860, 25524, 56083, 294254, 29139, 361969, 24232, 25742, 25404	0.0311467
GOTERM_BP_ALL	GO:0046031~ADP metabolic process	6	0.00264907	292804, 24333, 24362, 24533, 24383, 24190	0.0312931
GOTERM_BP_ALL	GO:1903034~regulation of response to wounding	8	0.00266696	24367, 679571, 24366, 361969, 25380, 25673, 25404, 287774	0.0314134
GOTERM_BP_ALL	GO:0031331~positive regulation of cellular catabolic process	9	0.00267816	292697, 679571, 81521, 83427, 25080, 316122, 54319, 24360, 287774	0.0314553
GOTERM_BP_ALL	GO:0071396~cellular response to lipid	17	0.00268835	497840, 25135, 291327, 25498, 25380, 116685, 24795, 25698, 29539, 24471, 29221, 117282, 116655, 362282, 81521, 117280, 24450	0.0314856
GOTERM_BP_ALL	GO:0050714~positive regulation of protein secretion	10	0.00271108	305614, 25135, 690163, 24367, 679571, 24366, 24957, 361969, 54319, 361945	0.0316598
GOTERM_BP_ALL	GO:0050790~regulation of catalytic activity	40	0.00274341	361598, 100360977, 24233, 83427, 171361, 25080, 24795, 25380, 25288, 24190, 24825, 113898, 25524, 117280, 499443, 294254, 64152, 24232, 24360, 25404, 287774, 292697, 25291, 292804, 81763, 29583, 316122, 25498, 25649, 25373, 24207, 24471, 252922, 24679, 303831, 24896, 64366, 29139, 25181, 315963	0.0319433
GOTERM_BP_ALL	GO:0034201~response to oleic acid	3	0.00284311	497840, 25698, 25288	0.0329952
GOTERM_BP_ALL	GO:1901616~organic hydroxy compound catabolic process	5	0.00292032	24267, 192242, 24788, 29539, 24172	0.0336917
GOTERM_BP_ALL	GO:0010646~regulation of cell communication	50	0.00291758	361598, 690163, 24367, 24366, 25524, 499443, 294254, 361969, 64152, 24362, 54319, 24232, 29254, 117254, 24248, 29583, 25373, 24207, 293860, 29139, 60374, 24192, 63836, 362757, 29142, 83427, 25636, 25380, 24825, 170465, 117282, 25673, 25742, 361945, 25404, 296655, 305166, 83781, 25498, 192248, 24471, 24424, 24896, 679571, 56083, 65261, 24957, 25181, 83727, 63865	0.033753
GOTERM_BP_ALL	GO:0034446~substrate adhesion-dependent cell spreading	6	0.00294988	63836, 298941, 293860, 499443, 117036, 361945	0.0339345
GOTERM_BP_ALL	GO:0051248~negative regulation of protein metabolic process	24	0.00296734	100360977, 24233, 292804, 83427, 29583, 25498, 24795, 25373, 24471, 113898, 252922, 24679, 65151, 289352, 293860, 294254, 29139, 25181, 64152, 54319, 24232, 24360, 24383, 25404	0.0340392
GOTERM_BP_ALL	GO:0051704~multi-organism process	40	0.00308519	24192, 25135, 100360977, 29143, 298941, 24366, 25636, 24795, 25698, 64317, 81818, 362282, 116655, 29271, 286898, 361969, 25673, 24360, 25404, 296655, 497840, 24551, 25291, 24267, 114632, 291327, 685067, 24333, 24186, 29539, 24471, 29221, 252922, 288620, 25330, 64367, 29139, 64204, 60374, 24450	0.0352729
GOTERM_BP_ALL	GO:1900046~regulation of hemostasis	6	0.0031092	24367, 24366, 361969, 25673, 25404, 287774	0.0354468
GOTERM_BP_ALL	GO:0030193~regulation of blood coagulation	6	0.0031092	24367, 24366, 361969, 25673, 25404, 287774	0.0354468
GOTERM_BP_ALL	GO:0032269~negative regulation of cellular protein metabolic process	23	0.00312248	100360977, 24233, 292804, 83427, 29583, 25498, 24795, 25373, 24471, 113898, 252922, 24679, 65151, 289352, 294254, 29139, 25181, 64152, 54319, 24232, 24360, 24383, 25404	0.0354997
GOTERM_BP_ALL	GO:0006953~acute-phase response	5	0.00337022	117282, 361969, 25698, 25373, 24825	0.0381635
GOTERM_BP_ALL	GO:0051094~positive regulation of developmental process	27	0.00338218	361598, 29143, 29142, 83427, 64302, 171361, 25380, 24825, 117282, 81818, 499443, 294254, 54319, 24232, 25291, 83765, 83781, 83788, 24471, 293692, 64367, 24896, 679571, 293860, 25109, 29139, 60374	0.038194
GOTERM_BP_ALL	GO:0023051~regulation of signaling	50	0.00342147	361598, 690163, 24367, 24366, 25524, 499443, 294254, 361969, 64152, 24362, 54319, 24232, 29254, 117254, 24248, 29583, 25373, 24207, 293860, 29139, 60374, 24192, 63836, 362757, 29142, 83427, 25636, 25380, 24825, 170465, 117282, 25673, 25742, 361945, 25404, 296655, 305166, 83781, 25498, 192248, 24471, 24424, 24896, 679571, 56083, 65261, 24957, 25181, 83727, 63865	0.0385265
GOTERM_BP_ALL	GO:0044057~regulation of system process	15	0.00346853	497840, 24267, 83765, 24367, 24366, 25080, 25649, 24825, 314981, 79125, 24896, 294254, 361969, 29254, 25404	0.0389428
GOTERM_BP_ALL	GO:0034384~high-density lipoprotein particle clearance	3	0.00376118	292697, 25649, 24207	0.0420525
GOTERM_BP_ALL	GO:0050818~regulation of coagulation	6	0.00380892	24367, 24366, 361969, 25673, 25404, 287774	0.0424633
GOTERM_BP_ALL	GO:0019318~hexose metabolic process	9	0.00381978	362282, 292804, 679571, 24788, 24362, 25636, 24533, 24383, 24190	0.0424696
GOTERM_BP_ALL	GO:0009894~regulation of catabolic process	14	0.00384529	292697, 83427, 25080, 316122, 25649, 25636, 24207, 679571, 81521, 293860, 24362, 54319, 24360, 287774	0.0426351
GOTERM_BP_ALL	GO:0016049~cell growth	14	0.00384529	361598, 114901, 83765, 83427, 64302, 24333, 25498, 25373, 314981, 117282, 305679, 24362, 361945, 29254	0.0426351
GOTERM_BP_ALL	GO:0097421~liver regeneration	5	0.0038651	25135, 29285, 64640, 361969, 25498	0.0427381
GOTERM_BP_ALL	GO:2001234~negative regulation of apoptotic signaling pathway	9	0.00404232	170465, 24471, 29142, 24367, 83781, 24366, 294254, 361969, 60374	0.0445404
GOTERM_BP_ALL	GO:0009896~positive regulation of catabolic process	10	0.00412391	292697, 679571, 81521, 83427, 25080, 316122, 25649, 54319, 24360, 287774	0.0453022
GOTERM_BP_ALL	GO:0006955~immune response	26	0.00434821	24233, 29142, 24366, 25080, 25380, 24795, 306071, 25698, 294254, 117517, 361969, 54319, 24232, 25404, 24383, 29443, 117254, 25291, 291327, 83781, 29287, 685067, 25649, 289352, 679571, 25109	0.0475879
GOTERM_BP_ALL	GO:0009179~purine ribonucleoside diphosphate metabolic process	6	0.00440295	292804, 24333, 24362, 24533, 24383, 24190	0.048049
GOTERM_BP_ALL	GO:0009135~purine nucleoside diphosphate metabolic process	6	0.00440295	292804, 24333, 24362, 24533, 24383, 24190	0.048049
GOTERM_BP_ALL	GO:0006165~nucleoside diphosphate phosphorylation	6	0.00440295	362282, 292804, 24333, 24362, 24383, 24190	0.048049
GOTERM_BP_ALL	GO:0009617~response to bacterium	17	0.00453952	497840, 25135, 24267, 25291, 291327, 24366, 685067, 24795, 25698, 29539, 29221, 116655, 362282, 29139, 361969, 24450, 25404	0.0493775
Note:
Term is the biological process component of the gene ontology term
Count is the number of the proteins involved in the corresponding biological process
Pvalue is the Enrichment analyses P-Value
Genes are the Entrez gene IDs of the involved proteins
Benjamini is the adjusted Pvalue based on Benjamini test

## Sheet: Enriched Pathways
Enriched pathways in the list of the defferntially expressed proteins with purple carrots diet in adipose tissue
Category	Term	Count	PValue	Genes	Benjamini
KEGG_PATHWAY	rno01130:Biosynthesis of antibiotics	26	2.8635e-13	361596, 287379, 170670, 25698, 24190, 170465, 171142, 362282, 25721, 24534, 24362, 24533, 24383, 78959, 24551, 292804, 24248, 24333, 29539, 29221, 293820, 83688, 171155, 79250, 24450, 64524	5.23978e-11
KEGG_PATHWAY	rno01230:Biosynthesis of amino acids	15	3.52669e-10	361596, 497840, 24616, 287379, 24333, 25698, 24190, 29221, 293820, 83688, 79250, 25721, 24957, 64524, 24383	3.22692e-08
KEGG_PATHWAY	rno01200:Carbon metabolism	17	6.92897e-10	24551, 361596, 497840, 24248, 292804, 287379, 170670, 24333, 24190, 293820, 83688, 171142, 79250, 25721, 24362, 64524, 24383	4.22667e-08
KEGG_PATHWAY	rno01100:Metabolic pathways	54	5.57807e-09	361596, 113902, 287379, 294324, 25698, 304078, 24172, 25721, 24534, 24362, 24533, 29254, 78959, 497840, 24551, 25274, 29443, 24788, 293820, 641434, 102556347, 79250, 60581, 245965, 64701, 24450, 29473, 24192, 362757, 81508, 24616, 170670, 25288, 24190, 362282, 171142, 24383, 24862, 305166, 24267, 292804, 192242, 192241, 24333, 29539, 29221, 60356, 83688, 289352, 24957, 24264, 24265, 641316, 64524	2.55197e-07
KEGG_PATHWAY	rno00010:Glycolysis / Gluconeogenesis	11	6.55062e-07	78959, 362282, 292804, 24333, 24362, 24534, 24533, 24383, 24190, 29539, 24172	2.3975e-05
KEGG_PATHWAY	rno00270:Cysteine and methionine metabolism	7	8.11025e-05	24551, 25274, 29443, 81508, 25721, 24534, 24533	0.00247067
KEGG_PATHWAY	rno00071:Fatty acid degradation	7	0.000235664	170465, 171142, 171155, 170670, 25288, 29539, 24172	0.00614272
KEGG_PATHWAY	rno00220:Arginine biosynthesis	5	0.00047218	29221, 497840, 25721, 24957, 25698	0.0107455
KEGG_PATHWAY	rno01212:Fatty acid metabolism	7	0.000508441	170465, 171142, 171155, 60581, 170670, 50671, 25288	0.0102876
KEGG_PATHWAY	rno00280:Valine, leucine and isoleucine degradation	7	0.000561912	170465, 171142, 171155, 690163, 170670, 24450, 29539	0.0102332
KEGG_PATHWAY	rno00620:Pyruvate metabolism	6	0.000877292	24551, 362282, 60581, 24534, 24533, 29539	0.0144953
KEGG_PATHWAY	rno05146:Amoebiasis	9	0.00123472	24471, 309816, 29221, 63836, 298941, 305679, 24896, 117036, 25636	0.0186648
KEGG_PATHWAY	rno00640:Propanoate metabolism	5	0.00154312	171142, 361465, 170670, 24534, 24533	0.0215045
KEGG_PATHWAY	rno00630:Glyoxylate and dicarboxylate metabolism	5	0.00177409	24551, 24248, 79250, 287379, 24957	0.0229432
KEGG_PATHWAY	rno00030:Pentose phosphate pathway	5	0.002028	83688, 292804, 24362, 64524, 24190	0.0244625
KEGG_PATHWAY	rno04610:Complement and coagulation cascades	7	0.00232784	24233, 24367, 24366, 60327, 361969, 117517, 24232	0.0263035
KEGG_PATHWAY	rno00980:Metabolism of xenobiotics by cytochrome P450	6	0.0026513	24424, 24421, 102556347, 24423, 304078, 24172	0.0281738
KEGG_PATHWAY	rno00330:Arginine and proline metabolism	6	0.0026513	29221, 25721, 24264, 24265, 641316, 29539	0.0281738
KEGG_PATHWAY	rno03320:PPAR signaling pathway	7	0.0032703	25629, 171142, 362282, 25649, 24360, 25288, 24207	0.0327542
KEGG_PATHWAY	rno00250:Alanine, aspartate and glutamate metabolism	5	0.00368048	497840, 25721, 24957, 25698, 641316	0.034891
KEGG_PATHWAY	rno00040:Pentose and glucuronate interconversions	5	0.00454025	78959, 24192, 24788, 24862, 29539	0.0407829
KEGG_PATHWAY	rno04923:Regulation of lipolysis in adipocytes	6	0.00500818	25629, 25330, 24896, 316122, 25636, 29254	0.042809
KEGG_PATHWAY	rno00561:Glycerolipid metabolism	6	0.00538183	78959, 24192, 305166, 294324, 29254, 29539	0.0438954
KEGG_PATHWAY	rno04510:Focal adhesion	11	0.00641807	306204, 309816, 63836, 81008, 298941, 305679, 293860, 117036, 313494, 25404, 367313	0.04994
Term is KEGG pathway
Count is the number of the proteins involved in the corresponding pathway
Pvalue is the Enrichment analyses P-Value
Genes are the Entrez gene IDs of the involved proteins
Benjamini is the adjusted Pvalue based on Benjamini test
