# Supplementary material for: Proteomic Profiles of Adipose and Liver Tissues from an Animal Model of Metabolic Syndrome Fed Purple Vegetables
Source: Nutrients. 2018 Apr 6;10(4):456. doi: 10.3390/nu10040456 (PMC5946241; doi:10.3390/nu10040456)
Supplement: Supplementary file 1 [file nutrients-10-00456-s001.zip › Supplemental Table_4_enriched terms and pathways_PP_Liver.xlsx]

## Sheet: Enriched GO_BP terms
Enriched gene ontology biological process terms in the list of the deferentially expressed proteins with purple potatoes diet in liver
Category	Term	Count	PValue	Genes	Benjamini
GOTERM_BP_ALL	GO:0006082~organic acid metabolic process	36	1.96259e-28	P18163, P08541, B5DFA3, P52873, A2VCW9, O88989, A0A0G2JTL5, P09875, P08461, P07379, A0A0G2K5E7, P07756, A0A0H2UI07, O88767, Q5XIE6, P06757, Q6P6V0, A0A0G2JUD3, P02692, Q6AYT9, G3V9G4, A0A0G2K3C5, Q9ES38, P85973, P04785, P12785, Q64602, P41562, A0A0G2K1S6, Q66HT1, Q6IN15, F1M9A7, P12928, B4F768, P04636, G3V888, P15650, P13107, P16303, O88813, P08683	4.01349e-25
GOTERM_BP_ALL	GO:0044281~small molecule metabolic process	44	2.32418e-27	P08461, A0A0G2K5E7, P07687, O88767, Q5XIE6, Q6P6V0, P02692, A0A0G2JUD3, Q8CG45, Q6AYT9, Q9ES38, P04785, P85973, A0A0G2JXT3, P12785, P41562, A0A0G2K1S6, Q66HT1, Q6IN15, F1M9A7, P04636, Q4KLZ6, P15650, D3ZCI0, P16303, P08683, P18163, P08541, B5DFA3, F1LND7, A2VCW9, O88989, P52873, A0A0G2JTL5, P50137, P05370, P09875, P07379, A0A0H2UI07, P07756, P06757, P05369, A0A0G2K3C5, G3V9G4, Q64602, P12928, P27…	2.37647e-24
GOTERM_BP_ALL	GO:0019752~carboxylic acid metabolic process	34	2.90197e-27	P18163, P08541, B5DFA3, P52873, A2VCW9, O88989, A0A0G2JTL5, P09875, P08461, P07379, A0A0G2K5E7, P07756, A0A0H2UI07, O88767, Q5XIE6, P06757, Q6P6V0, A0A0G2JUD3, P02692, Q6AYT9, G3V9G4, A0A0G2K3C5, Q9ES38, P12785, Q64602, P41562, A0A0G2K1S6, Q66HT1, Q6IN15, F1M9A7, P12928, B4F768, P04636, G3V888, P15650, P13107, P16303, O88813, P08683	1.97817e-24
GOTERM_BP_ALL	GO:0043436~oxoacid metabolic process	34	3.41538e-27	P18163, P08541, B5DFA3, P52873, A2VCW9, O88989, A0A0G2JTL5, P09875, P08461, P07379, A0A0G2K5E7, P07756, A0A0H2UI07, O88767, Q5XIE6, P06757, Q6P6V0, A0A0G2JUD3, P02692, Q6AYT9, G3V9G4, A0A0G2K3C5, Q9ES38, P12785, Q64602, P41562, A0A0G2K1S6, Q66HT1, Q6IN15, F1M9A7, P12928, B4F768, P04636, G3V888, P15650, P13107, P16303, O88813, P08683	1.74611e-24
GOTERM_BP_ALL	GO:0044710~single-organism metabolic process	54	8.30356e-25	M0RAM5, P08461, A0A0G2K5E7, P07687, Q5XIE6, O88767, Q6AZ33, Q6UPE0, Q6P6V0, P02692, A0A0G2JUD3, Q8CG45, Q6AYT9, Q9ES38, P85973, P04785, A0A0G2JXT3, P12785, P41562, A0A0G2K1S6, Q66HT1, Q6IN15, F1M9A7, D4A1W8, P04636, Q4KLZ6, P15650, D3ZCI0, P16303, P08683, P18163, P08541, B5DFA3, F1LND7, P52873, A2VCW9, O88989, A0A0G2JTL5, P04041, P50137, P05370, P09875, P07379, A0A0G2QC06, P07756, A0A0H2UI07, Q5R…	3.39615e-22
GOTERM_BP_ALL	GO:0032787~monocarboxylic acid metabolic process	27	1.0993e-22	P18163, P08541, B5DFA3, P52873, A0A0G2JTL5, P09875, P08461, P07379, A0A0G2K5E7, A0A0H2UI07, O88767, Q5XIE6, P06757, Q6P6V0, A0A0G2JUD3, P02692, Q6AYT9, G3V9G4, Q9ES38, P12785, P41562, A0A0G2K1S6, Q66HT1, Q6IN15, F1M9A7, P12928, G3V888, P15650, P13107, P16303, O88813, P08683	3.74678e-20
GOTERM_BP_ALL	GO:0055114~oxidation-reduction process	29	2.12942e-18	M0RAM5, O88989, A2VCW9, P04041, P05370, P08461, P07756, Q6AZ33, O88767, Q5XIE6, Q6UPE0, Q5RJP0, P06757, P02692, Q8CG45, P38918, P23457, P12785, P41562, A0A0G2K1S6, Q66HT1, Q6IN15, F1M9A7, P27364, B4F768, P46844, P04636, P15650, P13107, Q64057, O88813, P08683	6.22094e-16
GOTERM_BP_ALL	GO:0051186~cofactor metabolic process	18	2.5347e-14	P85973, P12785, Q64602, B5DFA3, A0A0G2K1S6, Q66HT1, A2VCW9, O88989, P12928, P50137, P05370, P08461, A0A0G2K5E7, A0A0H2UI07, Q6AZ33, P46844, G3V888, P04636, Q6P6V0, Q8CG45, Q6AYT9, G3V9G4	6.4706e-12
GOTERM_BP_ALL	GO:0006629~lipid metabolic process	27	2.77727e-14	P18163, M0RAM5, B5DFA3, F1LND7, P52873, A0A0G2JTL5, P04041, P05370, P07379, A0A0G2K5E7, P07756, Q5XIE6, P06757, P02692, P05369, Q6AYT9, G3V9G4, Q9ES38, P23457, P12785, A0A0G2JXT3, P41562, Q6IN15, F1M9A7, P27364, D4A1W8, G3V888, P22789, P15650, D3ZCI0, P13107, P16303, O88813, P08683	6.30673e-12
GOTERM_BP_ALL	GO:0044283~small molecule biosynthetic process	19	4.11546e-14	B5DFA3, F1LND7, A2VCW9, P52873, A0A0G2JTL5, P05370, P07379, A0A0G2K5E7, P07687, A0A0H2UI07, P07756, O88767, Q6P6V0, P05369, A0A0G2K3C5, G3V9G4, Q6AYT9, Q9ES38, P85973, A0A0G2JXT3, P12785, P12928, B4F768, G3V888, P15650	8.42326e-12
GOTERM_BP_ALL	GO:0044711~single-organism biosynthetic process	26	3.6112e-13	P18163, B5DFA3, F1LND7, A2VCW9, P52873, A0A0G2JTL5, P50137, P05370, P08461, P07687, P07379, A0A0G2K5E7, P07756, A0A0H2UI07, O88767, P06757, Q6P6V0, P05369, Q6AYT9, A0A0G2K3C5, G3V9G4, Q9ES38, P85973, P12785, A0A0G2JXT3, P41562, Q6IN15, P12928, P27364, B4F768, G3V888, P15650, O88813	6.71421e-11
GOTERM_BP_ALL	GO:0006732~coenzyme metabolic process	16	3.80363e-13	P85973, P12785, Q64602, B5DFA3, A0A0G2K1S6, Q66HT1, A2VCW9, O88989, P12928, P50137, P05370, P08461, A0A0G2K5E7, A0A0H2UI07, G3V888, P04636, Q6P6V0, Q6AYT9, G3V9G4	6.48201e-11
GOTERM_BP_ALL	GO:0044255~cellular lipid metabolic process	23	6.37457e-13	P18163, M0RAM5, B5DFA3, F1LND7, P52873, A0A0G2JTL5, P04041, A0A0G2K5E7, P07379, P07756, Q5XIE6, P06757, P02692, P05369, Q6AYT9, G3V9G4, Q9ES38, A0A0G2JXT3, P12785, P41562, Q6IN15, F1M9A7, D4A1W8, G3V888, P15650, P13107, D3ZCI0, P16303, O88813, P08683	1.00282e-10
GOTERM_BP_ALL	GO:0044712~single-organism catabolic process	20	6.33018e-12	P85973, Q64602, P41562, Q66HT1, A2VCW9, Q6IN15, F1M9A7, P12928, P07756, A0A0H2UI07, Q5XIE6, O88767, B4F768, Q6AZ33, P46844, P06757, P15650, D3ZCI0, Q6P6V0, P02692, P16303, O88813, P38918	9.24655e-10
GOTERM_BP_ALL	GO:0006631~fatty acid metabolic process	14	5.7912e-10	P18163, P12785, B5DFA3, Q6IN15, F1M9A7, A0A0G2K5E7, Q5XIE6, G3V888, P15650, P13107, P02692, P16303, O88813, Q6AYT9, G3V9G4, P08683, Q9ES38	7.89534e-08
GOTERM_BP_ALL	GO:0009056~catabolic process	26	8.77963e-10	P18163, M0RAM5, A2VCW9, P04041, P09875, P07687, P07756, A0A0H2UI07, Q6AZ33, O88767, Q5XIE6, P06757, Q6P6V0, P02692, P38918, P85973, Q64602, P41562, Q66HT1, Q6IN15, F1M9A7, P12928, B4F768, P46844, P15650, D3ZCI0, P13107, P16303, O88813, P08683	1.12215e-07
GOTERM_BP_ALL	GO:0006790~sulfur compound metabolic process	13	1.01045e-09	Q64602, P12785, M0RAM5, P41562, B5DFA3, A2VCW9, P04041, P05370, P08461, A0A0G2K5E7, P07756, G3V888, P14942, A0A0G2K3C5, Q6AYT9, G3V9G4	1.21551e-07
GOTERM_BP_ALL	GO:0046394~carboxylic acid biosynthetic process	12	1.51754e-09	P12785, B5DFA3, A2VCW9, P12928, A0A0G2K5E7, P07756, A0A0H2UI07, O88767, B4F768, G3V888, P15650, A0A0G2K3C5, G3V9G4, Q6AYT9, Q9ES38	1.72409e-07
GOTERM_BP_ALL	GO:0043648~dicarboxylic acid metabolic process	9	1.88574e-09	Q64602, B4F768, P41562, G3V888, P04636, A0A0G2K1S6, O88989, P52873, A0A0G2JTL5, G3V9G4, P07379, A0A0G2K5E7	2.02966e-07
GOTERM_BP_ALL	GO:0016053~organic acid biosynthetic process	12	2.97246e-09	P12785, B5DFA3, A2VCW9, P12928, A0A0G2K5E7, P07756, A0A0H2UI07, O88767, B4F768, G3V888, P15650, A0A0G2K3C5, G3V9G4, Q6AYT9, Q9ES38	3.03933e-07
GOTERM_BP_ALL	GO:0044248~cellular catabolic process	23	3.20278e-09	P18163, M0RAM5, A2VCW9, P04041, P09875, P07687, P07756, O88767, Q5XIE6, Q6AZ33, Q6P6V0, P02692, P38918, P85973, Q64602, P41562, Q6IN15, F1M9A7, B4F768, P46844, P15650, P13107, D3ZCI0, P16303, O88813, P08683	3.11889e-07
GOTERM_BP_ALL	GO:0044282~small molecule catabolic process	12	4.77961e-09	Q64602, A2VCW9, Q6IN15, F1M9A7, B4F768, Q5XIE6, O88767, P06757, P15650, D3ZCI0, P02692, P16303, O88813	4.44287e-07
GOTERM_BP_ALL	GO:0006639~acylglycerol metabolic process	9	6.80302e-09	P18163, P07756, M0RAM5, D3ZCI0, Q6IN15, P04041, P16303, O88813, Q9ES38, P07379, D4A1W8	6.04877e-07
GOTERM_BP_ALL	GO:0006638~neutral lipid metabolic process	9	7.87113e-09	P18163, P07756, M0RAM5, D3ZCI0, Q6IN15, P04041, P16303, O88813, Q9ES38, P07379, D4A1W8	6.70686e-07
GOTERM_BP_ALL	GO:0042180~cellular ketone metabolic process	10	2.31852e-08	O88767, Q64602, P15650, D3ZCI0, Q6P6V0, P13107, Q6IN15, P02692, Q8CG45, O88813, P27364	1.89654e-06
GOTERM_BP_ALL	GO:0008610~lipid biosynthetic process	14	6.00257e-08	P18163, P12785, A0A0G2JXT3, P41562, B5DFA3, F1LND7, P52873, Q6IN15, A0A0G2JTL5, P05370, P27364, A0A0G2K5E7, P07379, G3V888, P15650, O88813, P05369, Q6AYT9, G3V9G4, Q9ES38	4.72124e-06
GOTERM_BP_ALL	GO:0006575~cellular modified amino acid metabolic process	9	6.89911e-08	P04785, O88767, M0RAM5, P41562, Q6UPE0, P14942, Q64057, P04041, P05370, A0A0G2K3C5	5.22543e-06
GOTERM_BP_ALL	GO:0006641~triglyceride metabolic process	8	7.59453e-08	P18163, P07756, M0RAM5, D3ZCI0, Q6IN15, P04041, O88813, Q9ES38, P07379, D4A1W8	5.5467e-06
GOTERM_BP_ALL	GO:0008152~metabolic process	60	1.23133e-07	M0RAM5, P08461, A0A0G2K5E7, P07687, O88767, Q6AZ33, Q5XIE6, Q6UPE0, Q6P6V0, P02692, A0A0G2JUD3, Q8CG45, Q6AYT9, P49889, Q9ES38, P04785, P85973, A0A0G2JXT3, P12785, P41562, A0A0G2K1S6, Q66HT1, Q6IN15, F1M9A7, D4A1W8, P04636, Q4KLZ6, P15650, D3ZCI0, P14942, P16303, G3V6P7, P08683, P18163, P08541, B5DFA3, F1LND7, P52873, A2VCW9, O88989, A0A0G2JTL5, G3V741, P04041, P50137, P05370, P09875, P07379, A0A…	8.68297e-06
GOTERM_BP_ALL	GO:0006107~oxaloacetate metabolic process	5	1.78089e-07	G3V888, P04636, O88989, P52873, A0A0G2JTL5, G3V9G4, P07379, A0A0G2K5E7	1.21396e-05
GOTERM_BP_ALL	GO:0014070~response to organic cyclic compound	20	1.82665e-07	P18163, M0RAM5, F6QBA3, F1LND7, P04041, P05370, P09875, P07379, P07687, A0A0G2QC06, A0A0H2UI07, P07756, O88767, P06757, Q6P6V0, A0A0G2JUD3, P05369, Q7TMC7, A0A0G2JXT3, P41562, Q66HT1, Q6IN15, P12928, P13107, P14942, Q5U2U5, O88813	1.20499e-05
GOTERM_BP_ALL	GO:0046395~carboxylic acid catabolic process	9	2.25157e-07	Q64602, Q5XIE6, B4F768, P15650, A2VCW9, Q6IN15, P02692, F1M9A7, P16303, O88813	1.43888e-05
GOTERM_BP_ALL	GO:1901575~organic substance catabolic process	22	2.62482e-07	M0RAM5, A2VCW9, P04041, P09875, A0A0H2UI07, P07756, O88767, Q5XIE6, Q6AZ33, P06757, Q6P6V0, P02692, P38918, P85973, Q64602, P41562, Q66HT1, Q6IN15, F1M9A7, P12928, B4F768, P46844, P15650, D3ZCI0, P16303, O88813	1.62658e-05
GOTERM_BP_ALL	GO:1901564~organonitrogen compound metabolic process	25	3.15249e-07	M0RAM5, O88989, A2VCW9, G3V741, P04041, P50137, P05370, A0A0H2UI07, P07756, Q6AZ33, O88767, Q5XIE6, Q6UPE0, Q6P6V0, A0A0G2K3C5, P85973, P04785, Q64602, P41562, Q66HT1, P12928, B4F768, P46844, P04636, P15650, P14942, Q64057, P08683	1.89611e-05
GOTERM_BP_ALL	GO:0071704~organic substance metabolic process	58	3.62254e-07	M0RAM5, P08461, A0A0G2K5E7, P07687, Q5XIE6, O88767, Q6AZ33, Q6UPE0, Q6P6V0, P02692, A0A0G2JUD3, Q8CG45, Q6AYT9, Q9ES38, P04785, P85973, A0A0G2JXT3, P12785, P41562, A0A0G2K1S6, Q66HT1, Q6IN15, F1M9A7, D4A1W8, P04636, Q4KLZ6, P15650, D3ZCI0, P14942, P16303, G3V6P7, P08683, P18163, P08541, B5DFA3, F1LND7, P52873, A2VCW9, O88989, A0A0G2JTL5, G3V741, P04041, P50137, P05370, P09875, P07379, A0A0G2QC06,…	2.11657e-05
GOTERM_BP_ALL	GO:0019637~organophosphate metabolic process	17	3.75479e-07	P85973, A0A0G2JXT3, P41562, F1LND7, A0A0G2K1S6, P52873, Q66HT1, O88989, Q6IN15, A0A0G2JTL5, P12928, P50137, P05370, P07379, P07756, A0A0H2UI07, O88767, P04636, D3ZCI0, Q6P6V0, O88813, P05369	2.1329e-05
GOTERM_BP_ALL	GO:0035383~thioester metabolic process	7	5.05257e-07	P12785, Q64602, G3V888, B5DFA3, A2VCW9, Q6AYT9, G3V9G4, P08461, A0A0G2K5E7	2.79253e-05
GOTERM_BP_ALL	GO:0006637~acyl-CoA metabolic process	7	5.05257e-07	P12785, Q64602, G3V888, B5DFA3, A2VCW9, Q6AYT9, G3V9G4, P08461, A0A0G2K5E7	2.79253e-05
GOTERM_BP_ALL	GO:0019362~pyridine nucleotide metabolic process	8	5.37655e-07	A0A0H2UI07, P85973, P04636, Q6P6V0, O88989, Q66HT1, P12928, P50137, P05370	2.89339e-05
GOTERM_BP_ALL	GO:0046496~nicotinamide nucleotide metabolic process	8	5.37655e-07	A0A0H2UI07, P85973, P04636, Q6P6V0, O88989, Q66HT1, P12928, P50137, P05370	2.89339e-05
GOTERM_BP_ALL	GO:0016054~organic acid catabolic process	9	5.9591e-07	Q64602, Q5XIE6, B4F768, P15650, A2VCW9, Q6IN15, P02692, F1M9A7, P16303, O88813	3.12466e-05
GOTERM_BP_ALL	GO:0044237~cellular metabolic process	56	7.15613e-07	M0RAM5, P08461, A0A0G2K5E7, P07687, Q5XIE6, O88767, Q6AZ33, Q6UPE0, Q6P6V0, P02692, A0A0G2JUD3, Q8CG45, Q6AYT9, P49889, Q9ES38, P85973, P04785, A0A0G2JXT3, P12785, P41562, A0A0G2K1S6, Q66HT1, Q6IN15, F1M9A7, D4A1W8, P04636, Q4KLZ6, P15650, P14942, D3ZCI0, P16303, G3V6P7, P08683, P18163, P08541, B5DFA3, F1LND7, P52873, A2VCW9, O88989, A0A0G2JTL5, G3V741, P04041, P50137, P05370, P09875, P07379, A0A…	3.65851e-05
GOTERM_BP_ALL	GO:0072524~pyridine-containing compound metabolic process	8	7.316e-07	A0A0H2UI07, P85973, P04636, Q6P6V0, O88989, Q66HT1, P12928, P50137, P05370	3.64901e-05
GOTERM_BP_ALL	GO:0006733~oxidoreduction coenzyme metabolic process	8	1.18443e-06	A0A0H2UI07, P85973, P04636, Q6P6V0, O88989, Q66HT1, P12928, P50137, P05370	5.76688e-05
GOTERM_BP_ALL	GO:0009725~response to hormone	17	1.54326e-06	P18163, M0RAM5, A0A0G2JXT3, P41562, F1LND7, A0A0G2K1S6, Q66HT1, Q6IN15, P04041, P12928, P09875, A0A0G2QC06, P07687, P07379, P07756, A0A0H2UI07, O88767, P06757, Q6P6V0, A0A0G2JUD3, O88813, Q7TMC7, P05369	7.33918e-05
GOTERM_BP_ALL	GO:0006090~pyruvate metabolic process	7	2.0373e-06	A0A0H2UI07, A0A0G2K1S6, Q6P6V0, P52873, Q66HT1, A0A0G2JTL5, P12928, P08461, P07379	9.46835e-05
GOTERM_BP_ALL	GO:0072330~monocarboxylic acid biosynthetic process	8	3.42419e-06	A0A0H2UI07, O88767, P12785, G3V888, B5DFA3, P15650, P12928, Q6AYT9, G3V9G4, Q9ES38, A0A0G2K5E7	0.000155598
GOTERM_BP_ALL	GO:0006091~generation of precursor metabolites and energy	10	3.82781e-06	A0A0H2UI07, P07756, O88767, P41562, P04636, Q6P6V0, O88989, A2VCW9, Q66HT1, P12928, P08461	0.000170157
GOTERM_BP_ALL	GO:0008202~steroid metabolic process	9	5.11453e-06	P23457, A0A0G2JXT3, P15650, P22789, F1LND7, P13107, P05369, P05370, P08683, Q9ES38, P27364	0.000222512
GOTERM_BP_ALL	GO:0006084~acetyl-CoA metabolic process	5	6.07999e-06	P12785, Q64602, G3V888, A2VCW9, G3V9G4, P08461, A0A0G2K5E7	0.000259
GOTERM_BP_ALL	GO:0010035~response to inorganic substance	13	7.23275e-06	M0RAM5, Q66HT1, A0A0G2JSH5, P04041, P12928, P05370, D4A1W8, A0A0G2QC06, A0A0H2UI07, P07756, O88767, Q10758, Q6P6V0, P14942, P02692, Q7TMC7	0.000301812
GOTERM_BP_ALL	GO:0009410~response to xenobiotic stimulus	6	7.98196e-06	P18163, M0RAM5, P13107, P14942, P04041, P09875, P08683	0.00032641
GOTERM_BP_ALL	GO:0005975~carbohydrate metabolic process	13	1.08837e-05	P41562, Q66HT1, P52873, O88989, A0A0G2JTL5, P12928, P05370, P08461, P07379, P07756, A0A0H2UI07, P04636, Q4KLZ6, Q6P6V0, D3ZCI0	0.000436323
GOTERM_BP_ALL	GO:0046486~glycerolipid metabolic process	9	1.09214e-05	P18163, P07756, M0RAM5, D3ZCI0, Q6IN15, P04041, P16303, O88813, Q9ES38, P07379, D4A1W8	0.000429413
GOTERM_BP_ALL	GO:0009062~fatty acid catabolic process	6	1.68357e-05	Q5XIE6, P15650, Q6IN15, P02692, F1M9A7, P16303, O88813	0.000649397
GOTERM_BP_ALL	GO:0001676~long-chain fatty acid metabolic process	6	2.6064e-05	P18163, P15650, P13107, Q6IN15, O88813, P08683, Q9ES38	0.00098658
GOTERM_BP_ALL	GO:0072329~monocarboxylic acid catabolic process	6	3.03892e-05	Q5XIE6, P15650, Q6IN15, P02692, F1M9A7, P16303, O88813	0.0011293
GOTERM_BP_ALL	GO:0055086~nucleobase-containing small molecule metabolic process	12	3.79635e-05	A0A0H2UI07, P85973, P07756, O88767, P04636, A0A0G2K1S6, Q6P6V0, O88989, Q66HT1, P12928, P50137, P05370, P07379	0.00138541
GOTERM_BP_ALL	GO:0010038~response to metal ion	10	4.35713e-05	A0A0H2UI07, P07756, O88767, Q6P6V0, P14942, A0A0G2JSH5, Q66HT1, P12928, Q7TMC7, P05370, A0A0G2QC06, D4A1W8	0.00156203
GOTERM_BP_ALL	GO:0044242~cellular lipid catabolic process	7	6.43383e-05	P07756, Q5XIE6, P15650, Q6IN15, P02692, F1M9A7, P16303, O88813	0.00226598
GOTERM_BP_ALL	GO:0010033~response to organic substance	26	6.65663e-05	Q5BJY9, P18163, M0RAM5, F6QBA3, F1LND7, A0A0G2JSH5, P04041, P05370, P09875, A0A0G2QC06, P07687, P07379, P07756, A0A0H2UI07, O88767, P06757, Q6P6V0, A0A0G2JUD3, Q7TMC7, P05369, P12785, A0A0G2JXT3, P41562, A0A0G2K1S6, Q66HT1, Q6IN15, P12928, Q10758, D3ZCI0, P14942, P13107, Q5U2U5, O88813	0.00230467
GOTERM_BP_ALL	GO:0044723~single-organism carbohydrate metabolic process	11	7.04292e-05	A0A0H2UI07, P07756, P41562, Q4KLZ6, D3ZCI0, Q6P6V0, P52873, Q66HT1, A0A0G2JTL5, P12928, P05370, P08461, P07379	0.00239767
GOTERM_BP_ALL	GO:0006805~xenobiotic metabolic process	5	7.13003e-05	P18163, P13107, P14942, P09875, P08683	0.00238754
GOTERM_BP_ALL	GO:0006081~cellular aldehyde metabolic process	5	7.61779e-05	O88767, P06757, Q6P6V0, P50137, P05370	0.00250958
GOTERM_BP_ALL	GO:0016042~lipid catabolic process	8	7.641e-05	P07756, Q5XIE6, P41562, P15650, Q6IN15, P02692, F1M9A7, P16303, O88813	0.00247731
GOTERM_BP_ALL	GO:0006749~glutathione metabolic process	5	8.66556e-05	M0RAM5, P41562, P14942, P04041, P05370, A0A0G2K3C5	0.00276521
GOTERM_BP_ALL	GO:1901605~alpha-amino acid metabolic process	7	8.88455e-05	P04785, P07756, O88767, Q64602, B4F768, A2VCW9, A0A0G2K3C5	0.00279144
GOTERM_BP_ALL	GO:0009117~nucleotide metabolic process	11	9.14487e-05	A0A0H2UI07, P85973, O88767, P04636, A0A0G2K1S6, Q6P6V0, O88989, Q66HT1, P12928, P50137, P05370, P07379	0.00282964
GOTERM_BP_ALL	GO:0071466~cellular response to xenobiotic stimulus	5	9.22699e-05	P18163, P13107, P14942, P09875, P08683	0.00281247
GOTERM_BP_ALL	GO:0006753~nucleoside phosphate metabolic process	11	0.000100434	A0A0H2UI07, P85973, O88767, P04636, A0A0G2K1S6, Q6P6V0, O88989, Q66HT1, P12928, P50137, P05370, P07379	0.003016
GOTERM_BP_ALL	GO:1990267~response to transition metal nanoparticle	7	0.000102198	P07756, O88767, P14942, A0A0G2JSH5, Q66HT1, Q7TMC7, P05370, A0A0G2QC06	0.00302448
GOTERM_BP_ALL	GO:0006635~fatty acid beta-oxidation	5	0.000131666	Q5XIE6, P15650, Q6IN15, P02692, F1M9A7, O88813	0.0038394
GOTERM_BP_ALL	GO:0019216~regulation of lipid metabolic process	8	0.000151467	A0A0G2JXT3, P41562, P15650, F1LND7, D3ZCI0, P52873, Q6IN15, A0A0G2JTL5, P02692, O88813, P05369, P27364	0.00435351
GOTERM_BP_ALL	GO:1901607~alpha-amino acid biosynthetic process	5	0.000163912	P07756, O88767, B4F768, A2VCW9, A0A0G2K3C5	0.00464512
GOTERM_BP_ALL	GO:0006099~tricarboxylic acid cycle	4	0.000173517	P41562, P04636, O88989, P08461	0.00484947
GOTERM_BP_ALL	GO:0044699~single-organism process	64	0.00017494	M0RAM5, F6QBA3, P08461, A0A0G2K5E7, P07687, Q6AZ33, O88767, Q5XIE6, Q6UPE0, Q6P6V0, P02692, A0A0G2JUD3, Q8CG45, Q6AYT9, Q9ES38, P04785, P85973, A0A0G2JXT3, P12785, P41562, A0A0G2K1S6, Q66HT1, Q6IN15, F1M9A7, D4A1W8, P04636, Q4KLZ6, Q8VIF7, P15650, D3ZCI0, P16303, A0A0G2JSR0, G3V6P7, P08683, Q5BJY9, P18163, P08541, B5DFA3, F1LND7, P52873, A2VCW9, O88989, A0A0G2JSH5, A0A0G2JTL5, G3V741, P04041, P50…	0.00482324
GOTERM_BP_ALL	GO:0032870~cellular response to hormone stimulus	11	0.000191517	P18163, Q66HT1, Q6IN15, P12928, P09875, P07687, A0A0G2QC06, P07379, P07756, A0A0H2UI07, O88767, A0A0G2JUD3, Q7TMC7, O88813	0.00520893
GOTERM_BP_ALL	GO:0015908~fatty acid transport	5	0.000269048	P18163, F6QBA3, Q5U2U5, Q6IN15, P02692, O88813, Q9ES38	0.00721433
GOTERM_BP_ALL	GO:0046890~regulation of lipid biosynthetic process	6	0.000275775	A0A0G2JXT3, P41562, P15650, F1LND7, P52873, Q6IN15, A0A0G2JTL5, O88813, P05369, P27364	0.0072984
GOTERM_BP_ALL	GO:0033574~response to testosterone	5	0.000281705	A0A0G2JXT3, P06757, F1LND7, Q6P6V0, A0A0G2JUD3, P05369, P09875	0.00735956
GOTERM_BP_ALL	GO:0006066~alcohol metabolic process	7	0.000302025	A0A0G2JXT3, Q4KLZ6, P06757, F1LND7, D3ZCI0, P05369, P05370, P07687, P07379	0.00778892
GOTERM_BP_ALL	GO:0017144~drug metabolic process	4	0.000361123	P13107, P09875, P08683, P07379	0.00919039
GOTERM_BP_ALL	GO:0009719~response to endogenous stimulus	18	0.000371732	P18163, M0RAM5, A0A0G2JXT3, P41562, A0A0G2K1S6, F1LND7, Q66HT1, Q6IN15, P04041, P12928, P09875, A0A0G2QC06, P07687, P07379, P07756, A0A0H2UI07, O88767, P06757, Q6P6V0, P14942, A0A0G2JUD3, O88813, Q7TMC7, P05369	0.0093429
GOTERM_BP_ALL	GO:0006108~malate metabolic process	3	0.00038502	P04636, A0A0G2K1S6, O88989	0.00955791
GOTERM_BP_ALL	GO:0070887~cellular response to chemical stimulus	22	0.000385979	P18163, Q5BJY9, M0RAM5, F1LND7, P04041, P05370, P09875, P07379, P07687, A0A0G2QC06, A0A0H2UI07, P07756, O88767, P02692, A0A0G2JUD3, P05369, Q7TMC7, P04785, A0A0G2JXT3, P12785, Q66HT1, Q6IN15, P12928, Q10758, P13107, P14942, O88813, P08683	0.0094667
GOTERM_BP_ALL	GO:0009636~response to toxic substance	7	0.000407095	P07756, O88767, M0RAM5, P14942, P02692, P04041, P38918, P07687	0.00986387
GOTERM_BP_ALL	GO:1901700~response to oxygen-containing compound	18	0.000429786	P18163, M0RAM5, A0A0G2JXT3, F1LND7, Q66HT1, Q6IN15, P04041, P12928, P05370, P09875, A0A0G2QC06, P07379, P07756, A0A0H2UI07, O88767, Q10758, P06757, D3ZCI0, Q6P6V0, A0A0G2JUD3, P02692, O88813, Q7TMC7, P05369	0.0102891
GOTERM_BP_ALL	GO:0033993~response to lipid	14	0.00045475	P18163, M0RAM5, A0A0G2JXT3, P41562, F1LND7, Q66HT1, Q6IN15, P04041, P09875, P07379, P07687, P07756, O88767, P06757, Q6P6V0, A0A0G2JUD3, O88813, P05369	0.0107577
GOTERM_BP_ALL	GO:0019674~NAD metabolic process	4	0.000455504	P85973, P04636, O88989, Q66HT1	0.0106523
GOTERM_BP_ALL	GO:1901615~organic hydroxy compound metabolic process	8	0.000477779	O88767, A0A0G2JXT3, Q4KLZ6, P06757, F1LND7, D3ZCI0, P05369, P05370, P07687, P07379	0.0110441
GOTERM_BP_ALL	GO:0090407~organophosphate biosynthetic process	9	0.000486461	P85973, A0A0G2JXT3, F1LND7, P52873, A0A0G2JTL5, Q6IN15, P12928, P50137, P05370, P07756, A0A0H2UI07, D3ZCI0, O88813, P05369	0.0111181
GOTERM_BP_ALL	GO:0019395~fatty acid oxidation	5	0.000487686	Q5XIE6, P15650, Q6IN15, P02692, F1M9A7, O88813	0.0110228
GOTERM_BP_ALL	GO:0034440~lipid oxidation	5	0.000526874	Q5XIE6, P15650, Q6IN15, P02692, F1M9A7, O88813	0.0117734
GOTERM_BP_ALL	GO:1901565~organonitrogen compound catabolic process	7	0.000549382	P85973, Q64602, Q6AZ33, Q5XIE6, B4F768, P46844, P15650, A2VCW9	0.0121409
GOTERM_BP_ALL	GO:0042493~response to drug	10	0.000592671	P85973, P18163, P07756, O88767, A0A0G2JXT3, F6QBA3, F1LND7, D3ZCI0, P13107, Q66HT1, Q5U2U5, P05369, P08683	0.0129516
GOTERM_BP_ALL	GO:0097305~response to alcohol	7	0.000676323	A0A0G2JXT3, P06757, F1LND7, D3ZCI0, Q6IN15, A0A0G2JUD3, O88813, P05369, P05370, P09875	0.0146108
GOTERM_BP_ALL	GO:0009058~biosynthetic process	35	0.000691456	P18163, P08541, B5DFA3, F1LND7, P52873, A2VCW9, A0A0G2JTL5, G3V741, P50137, P05370, P08461, A0A0G2QC06, P07687, P07379, A0A0G2K5E7, P07756, A0A0H2UI07, O88767, Q6UPE0, P06757, Q6P6V0, A0A0G2JUD3, Q7TMC7, P05369, Q6AYT9, G3V9G4, A0A0G2K3C5, Q9ES38, P85973, P12785, A0A0G2JXT3, Q64602, P41562, Q6IN15, P12928, P27364, D4A1W8, B4F768, G3V888, P15650, D3ZCI0, Q64057, O88813	0.0147793
GOTERM_BP_ALL	GO:0048545~response to steroid hormone	9	0.000745912	P07756, O88767, P41562, P06757, Q6P6V0, Q66HT1, A0A0G2JUD3, P09875, P07687	0.0157697
GOTERM_BP_ALL	GO:0009108~coenzyme biosynthetic process	5	0.000783423	P85973, P12785, G3V888, P05370, G3V9G4, P08461, A0A0G2K5E7	0.0163872
GOTERM_BP_ALL	GO:0044724~single-organism carbohydrate catabolic process	5	0.000810429	A0A0H2UI07, P07756, D3ZCI0, Q6P6V0, Q66HT1, P12928	0.016776
GOTERM_BP_ALL	GO:0015909~long-chain fatty acid transport	4	0.00104301	F6QBA3, Q5U2U5, Q6IN15, P02692, O88813, Q9ES38	0.0213255
GOTERM_BP_ALL	GO:1901576~organic substance biosynthetic process	34	0.00114909	P18163, P08541, B5DFA3, F1LND7, P52873, A2VCW9, A0A0G2JTL5, G3V741, P50137, P05370, P08461, A0A0G2QC06, P07687, P07379, A0A0G2K5E7, P07756, A0A0H2UI07, O88767, Q6UPE0, P06757, Q6P6V0, A0A0G2JUD3, Q7TMC7, P05369, Q6AYT9, G3V9G4, A0A0G2K3C5, Q9ES38, P85973, P12785, A0A0G2JXT3, P41562, Q6IN15, P12928, P27364, D4A1W8, B4F768, G3V888, P15650, D3ZCI0, Q64057, O88813	0.0232382
GOTERM_BP_ALL	GO:0071375~cellular response to peptide hormone stimulus	7	0.0011587	A0A0H2UI07, P07756, Q66HT1, Q6IN15, A0A0G2JUD3, P12928, O88813, P09875, P07379	0.023201
GOTERM_BP_ALL	GO:0019318~hexose metabolic process	6	0.00121041	Q6P6V0, P52873, Q66HT1, A0A0G2JTL5, P05370, P08461, P07379	0.0239898
GOTERM_BP_ALL	GO:0006071~glycerol metabolic process	3	0.0012332	Q4KLZ6, D3ZCI0, P07379	0.0242018
GOTERM_BP_ALL	GO:0006520~cellular amino acid metabolic process	6	0.0012882	P07756, Q64602, Q5XIE6, B4F768, A2VCW9, A0A0G2K3C5	0.0250284
GOTERM_BP_ALL	GO:0015718~monocarboxylic acid transport	5	0.00133702	P18163, F6QBA3, Q5U2U5, Q6IN15, P02692, O88813, Q9ES38	0.025721
GOTERM_BP_ALL	GO:0016052~carbohydrate catabolic process	5	0.00141635	A0A0H2UI07, P07756, D3ZCI0, Q6P6V0, Q66HT1, P12928	0.0269737
GOTERM_BP_ALL	GO:0009060~aerobic respiration	4	0.00142433	P41562, P04636, O88989, P08461	0.0268738
GOTERM_BP_ALL	GO:0008652~cellular amino acid biosynthetic process	4	0.00142433	P07756, B4F768, A2VCW9, A0A0G2K3C5	0.0268738
GOTERM_BP_ALL	GO:0005996~monosaccharide metabolic process	6	0.00148407	Q6P6V0, P52873, Q66HT1, A0A0G2JTL5, P05370, P08461, P07379	0.0277302
GOTERM_BP_ALL	GO:0006633~fatty acid biosynthetic process	5	0.00158475	P12785, G3V888, B5DFA3, P15650, Q6AYT9, G3V9G4, A0A0G2K5E7	0.0293176
GOTERM_BP_ALL	GO:0046184~aldehyde biosynthetic process	3	0.00161832	P06757, Q6P6V0, P50137	0.0296615
GOTERM_BP_ALL	GO:1901653~cellular response to peptide	7	0.00176335	A0A0H2UI07, P07756, Q66HT1, Q6IN15, A0A0G2JUD3, P12928, O88813, P09875, P07379	0.0319927
GOTERM_BP_ALL	GO:0015980~energy derivation by oxidation of organic compounds	6	0.00176715	P07756, O88767, P41562, P04636, O88989, P08461	0.031779
GOTERM_BP_ALL	GO:0019400~alditol metabolic process	3	0.00182964	Q4KLZ6, D3ZCI0, P07379	0.0325988
GOTERM_BP_ALL	GO:0006577~amino-acid betaine metabolic process	3	0.00182964	Q6UPE0, P15650, Q64057	0.0325988
GOTERM_BP_ALL	GO:0031667~response to nutrient levels	9	0.0018517	A0A0H2UI07, P18163, P07756, M0RAM5, A0A0G2JSH5, Q66HT1, Q6IN15, P04041, P12928, O88813, P05370, P07379	0.0327011
GOTERM_BP_ALL	GO:0009063~cellular amino acid catabolic process	4	0.00196769	Q64602, Q5XIE6, B4F768, A2VCW9	0.0344189
GOTERM_BP_ALL	GO:0010243~response to organonitrogen compound	12	0.00197406	M0RAM5, A0A0G2JXT3, F1LND7, Q66HT1, Q6IN15, P04041, P12928, P09875, P07379, A0A0G2QC06, P07756, A0A0H2UI07, P14942, Q6P6V0, A0A0G2JUD3, O88813, P05369, Q7TMC7	0.034236
GOTERM_BP_ALL	GO:0052695~cellular glucuronidation	3	0.00205336	P08541, A0A0G2JUD3, P09875	0.0352891
GOTERM_BP_ALL	GO:0045333~cellular respiration	5	0.00222799	O88767, P41562, P04636, O88989, P08461	0.0379176
GOTERM_BP_ALL	GO:0006063~uronic acid metabolic process	3	0.00228937	P08541, A0A0G2JUD3, P09875	0.038622
GOTERM_BP_ALL	GO:0019585~glucuronate metabolic process	3	0.00228937	P08541, A0A0G2JUD3, P09875	0.038622
GOTERM_BP_ALL	GO:1901701~cellular response to oxygen-containing compound	12	0.00230087	M0RAM5, A0A0G2JXT3, F1LND7, Q66HT1, Q6IN15, P04041, P12928, P09875, P07379, A0A0G2QC06, P07756, A0A0H2UI07, O88767, A0A0G2JUD3, P02692, O88813, P05369, Q7TMC7	0.0384952
GOTERM_BP_ALL	GO:0009991~response to extracellular stimulus	9	0.00243194	A0A0H2UI07, P18163, P07756, M0RAM5, A0A0G2JSH5, Q66HT1, Q6IN15, P04041, P12928, O88813, P05370, P07379	0.0403167
GOTERM_BP_ALL	GO:0051188~cofactor biosynthetic process	5	0.00245744	P85973, P12785, G3V888, P05370, G3V9G4, P08461, A0A0G2K5E7	0.0404041
GOTERM_BP_ALL	GO:0051591~response to cAMP	5	0.00251725	A0A0H2UI07, P07756, Q66HT1, P12928, Q7TMC7, P07379, A0A0G2QC06	0.0410387
GOTERM_BP_ALL	GO:0046364~monosaccharide biosynthetic process	4	0.00262485	Q6P6V0, P52873, A0A0G2JTL5, P05370, P07379	0.0424198
GOTERM_BP_ALL	GO:0043434~response to peptide hormone	8	0.00270809	A0A0H2UI07, P07756, A0A0G2JXT3, F1LND7, Q66HT1, Q6IN15, A0A0G2JUD3, P12928, O88813, P05369, P09875, P07379	0.0433948
GOTERM_BP_ALL	GO:0042311~vasodilation	4	0.00272846	P07756, M0RAM5, A0A0G2JSH5, P04041, P05370	0.0433751
GOTERM_BP_ALL	GO:0006734~NADH metabolic process	3	0.0027979	P04636, O88989, Q66HT1	0.0441134
GOTERM_BP_ALL	GO:0051156~glucose 6-phosphate metabolic process	3	0.00307024	Q6P6V0, P50137, P05370	0.0479401
GOTERM_BP_ALL	GO:0042221~response to chemical	32	0.00319767	P18163, Q5BJY9, M0RAM5, F6QBA3, F1LND7, A0A0G2JSH5, P04041, P05370, P09875, A0A0G2QC06, P07687, P07379, P07756, A0A0H2UI07, O88767, P06757, Q6P6V0, A0A0G2JUD3, P02692, Q7TMC7, P38918, P05369, P85973, P04785, P12785, A0A0G2JXT3, P41562, A0A0G2K1S6, Q66HT1, Q6IN15, P12928, D4A1W8, Q10758, P13107, P14942, D3ZCI0, Q5U2U5, O88813, P08683	0.0495056
Note:
Term is the biological process component of the gene ontology term
Count is the number of the proteins involved in the corresponding biological process
Pvalue is the Enrichment analyses P-Value
Genes are the Uniprot Accession IDs of the involved proteins
Benjamini is the adjusted Pvalue based on Benjamini test

## Sheet: Enriched pathways
Enriched pathways in the list of the deferentially expressed proteins with purple potatoes diet in liver
Category	Term	Count	PValue	Genes	Benjamini
KEGG_PATHWAY	rno01100:Metabolic pathways	44	1.10722e-22	P08461, A0A0G2K5E7, Q5XIE6, Q6UPE0, Q6P6V0, A0A0G2JUD3, Q6AYT9, Q9ES38, P85973, A0A0G2JXT3, P12785, P41562, A0A0G2K1S6, Q66HT1, Q6IN15, F1M9A7, P04636, Q4KLZ6, P15650, D3ZCI0, P16303, P08683, P18163, P08541, B5DFA3, F1LND7, A2VCW9, O88989, P52873, A0A0G2JTL5, P50137, P05370, Q9EQS4, P09875, P07379, A0A0H2UI07, P07756, Q5RJP0, P06757, P05369, A0A0G2K3C5, G3V9G4, Q64602, Q68FS4, P12928, P27364, B4F…	9.74356e-21
KEGG_PATHWAY	rno01130:Biosynthesis of antibiotics	17	1.87541e-12	A0A0G2JXT3, Q64602, P41562, F1LND7, Q66HT1, A2VCW9, O88989, P12928, P50137, Q9EQS4, P05370, P08461, P07379, A0A0G2K5E7, A0A0H2UI07, P04636, G3V888, Q6P6V0, Q64057, P05369, A0A0G2K3C5, G3V9G4	8.25171e-11
KEGG_PATHWAY	rno01200:Carbon metabolism	14	2.22825e-12	P41562, A0A0G2K1S6, Q66HT1, O88989, P52873, A0A0G2JTL5, P12928, P50137, P05370, P08461, A0A0H2UI07, P07756, Q5XIE6, P04636, Q4KLZ6, Q6P6V0	6.5361e-11
KEGG_PATHWAY	rno01230:Biosynthesis of amino acids	10	6.82772e-09	A0A0H2UI07, P07756, Q64602, P41562, Q64057, P52873, Q66HT1, A0A0G2JTL5, P12928, P50137, Q9EQS4, A0A0G2K3C5	1.5021e-07
KEGG_PATHWAY	rno00620:Pyruvate metabolism	8	1.19837e-08	A0A0H2UI07, P04636, A0A0G2K1S6, Q64057, O88989, P52873, A0A0G2JTL5, P12928, P08461, P07379	2.10912e-07
KEGG_PATHWAY	rno00020:Citrate cycle (TCA cycle)	7	9.23869e-08	P41562, G3V888, P04636, O88989, P52873, A0A0G2JTL5, G3V9G4, P08461, P07379, A0A0G2K5E7	1.35501e-06
KEGG_PATHWAY	rno00980:Metabolism of xenobiotics by cytochrome P450	8	6.50404e-07	P08541, P06757, P14942, A0A0G2JUD3, Q8CG45, P38918, P09875, P07687	8.17648e-06
KEGG_PATHWAY	rno03320:PPAR signaling pathway	8	1.25413e-06	P18163, P15650, D3ZCI0, Q6IN15, P02692, F1M9A7, O88813, Q9ES38, P07379	1.37954e-05
KEGG_PATHWAY	rno05204:Chemical carcinogenesis	8	3.89992e-06	P08541, P06757, P13107, P14942, A0A0G2JUD3, P09875, P08683, P07687	3.81319e-05
KEGG_PATHWAY	rno00010:Glycolysis / Gluconeogenesis	7	1.079e-05	A0A0H2UI07, P06757, Q6P6V0, Q64057, Q66HT1, P12928, P08461, P07379	9.49483e-05
KEGG_PATHWAY	rno00071:Fatty acid degradation	6	2.14156e-05	P18163, P15650, P06757, Q64057, Q6IN15, F1M9A7, O88813	0.000171312
KEGG_PATHWAY	rno00140:Steroid hormone biosynthesis	7	2.51026e-05	P08541, P13107, A0A0G2JUD3, P09875, P08683, P49889, P27364	0.000184071
KEGG_PATHWAY	rno00830:Retinol metabolism	6	0.000331706	P08541, P06757, P13107, A0A0G2JUD3, P09875, P08683	0.00224325
KEGG_PATHWAY	rno01212:Fatty acid metabolism	5	0.000623609	P18163, P12785, P15650, Q6IN15, F1M9A7, O88813	0.00391337
KEGG_PATHWAY	rno00480:Glutathione metabolism	5	0.000818632	M0RAM5, P41562, Q68FS4, P14942, P04041, P05370	0.00479308
KEGG_PATHWAY	rno00053:Ascorbate and aldarate metabolism	4	0.000962755	P08541, Q64057, A0A0G2JUD3, P09875	0.00528369
KEGG_PATHWAY	rno00030:Pentose phosphate pathway	4	0.00119029	Q6P6V0, Q66HT1, P50137, P05370	0.00614618
KEGG_PATHWAY	rno00982:Drug metabolism - cytochrome P450	5	0.00174714	P08541, P06757, P14942, A0A0G2JUD3, P09875	0.00851259
KEGG_PATHWAY	rno00040:Pentose and glucuronate interconversions	4	0.00224298	P08541, Q5RJP0, A0A0G2JUD3, P09875	0.0103463
KEGG_PATHWAY	rno00260:Glycine, serine and threonine metabolism	4	0.00282672	Q6UPE0, Q64057, Q9EQS4, A0A0G2K3C5	0.0123779
KEGG_PATHWAY	rno00270:Cysteine and methionine metabolism	4	0.00304014	P04636, O88989, Q9EQS4, A0A0G2K3C5	0.012678
KEGG_PATHWAY	rno00860:Porphyrin and chlorophyll metabolism	4	0.00326323	Q6AZ33, P08541, P46844, A0A0G2JUD3, P09875	0.0129892
KEGG_PATHWAY	rno00061:Fatty acid biosynthesis	3	0.00453568	P18163, P12785, Q6IN15, O88813	0.017243
KEGG_PATHWAY	rno00983:Drug metabolism - other enzymes	4	0.00785359	P08541, A0A0G2JUD3, P16303, P09875	0.0284963
KEGG_PATHWAY	rno00561:Glycerolipid metabolism	4	0.00906927	Q4KLZ6, Q5RJP0, D3ZCI0, Q64057	0.0315607
KEGG_PATHWAY	rno00300:Lysine biosynthesis	2	0.0146002	Q64602, Q64057	0.0485617
Note:
Term is KEGG pathway
Count is the number of the proteins involved in the corresponding pathway
Pvalue is the Enrichment analyses P-Value
Genes are the Uniprot Accession IDs of the involved proteins
Benjamini is the adjusted Pvalue based on Benjamini test
