# Supplementary material for: Proteomic Profiles of Adipose and Liver Tissues from an Animal Model of Metabolic Syndrome Fed Purple Vegetables
Source: Nutrients. 2018 Apr 6;10(4):456. doi: 10.3390/nu10040456 (PMC5946241; doi:10.3390/nu10040456)
Supplement: Supplementary file 1 [file nutrients-10-00456-s001.zip › Supplemental Table_3_identified proteins in liver.xlsx]

## Sheet: Sheet1
Supplementary Table 2. The list of identified proteins in liver
Identified Proteins	Accession Number	Molecular Weight
Carbamoyl-phosphate synthase [ammonia], mitochondrial OS=Rattus norvegicus GN=Cps1	P07756	165 kDa
Fatty acid synthase OS=Rattus norvegicus GN=Fasn	P12785	273 kDa
3-hydroxy-3-methylglutaryl-Coenzyme A synthase 2 (Mitochondrial) OS=Rattus norvegicus GN=Hmgcs2	Q68G44	57 kDa
Argininosuccinate synthase OS=Rattus norvegicus GN=Ass1	P09034	46 kDa
Pyruvate carboxylase, mitochondrial OS=Rattus norvegicus GN=Pc	A0A0G2JTL5 (+1)	140 kDa
L-lactate dehydrogenase A chain OS=Rattus norvegicus GN=Ldha	P04642	36 kDa
Elongation factor 1-alpha 1 OS=Rattus norvegicus GN=Eef1a1	P62630	50 kDa
ATP synthase subunit beta OS=Rattus norvegicus GN=Atp5b	G3V6D3 (+1)	56 kDa
Glyceraldehyde-3-phosphate dehydrogenase OS=Rattus norvegicus GN=Gapdh	P04797	36 kDa
ATP synthase subunit alpha, mitochondrial OS=Rattus norvegicus GN=Atp5a1	P15999	60 kDa
Glutamate dehydrogenase 1, mitochondrial OS=Rattus norvegicus GN=Glud1	P10860	61 kDa
Aldehyde dehydrogenase, mitochondrial OS=Rattus norvegicus GN=Aldh2	P11884	56 kDa
Fructose-bisphosphate aldolase OS=Rattus norvegicus GN=Aldob	Q66HT1	40 kDa
Betaine--homocysteine S-methyltransferase 1 OS=Rattus norvegicus GN=Bhmt	A0A0G2JSK9	45 kDa
Serum albumin OS=Rattus norvegicus GN=Alb	A0A0G2JSH5	69 kDa
Glutathione S-transferase alpha-3 OS=Rattus norvegicus GN=Gsta3	P04904	25 kDa
Cytosolic 10-formyltetrahydrofolate dehydrogenase OS=Rattus norvegicus GN=Aldh1l1	P28037	99 kDa
Clathrin heavy chain OS=Rattus norvegicus GN=Cltc	F1M779 (+1)	192 kDa
Aspartate aminotransferase, mitochondrial OS=Rattus norvegicus GN=Got2	P00507	47 kDa
Glycogen phosphorylase, liver form OS=Rattus norvegicus GN=Pygl	P09811	97 kDa
Catalase OS=Rattus norvegicus GN=Cat	P04762	60 kDa
UDP-glucuronosyltransferase 2B2 OS=Rattus norvegicus GN=Ugt2b	P08541	61 kDa
Fatty acid-binding protein, liver OS=Rattus norvegicus GN=Fabp1	P02692	14 kDa
Trifunctional enzyme subunit alpha, mitochondrial OS=Rattus norvegicus GN=Hadha	Q64428	83 kDa
3-ketoacyl-CoA thiolase, mitochondrial OS=Rattus norvegicus GN=Acaa2	A0A0G2K642 (+1)	42 kDa
Glycerol-3-phosphate dehydrogenase [NAD(+)], cytoplasmic OS=Rattus norvegicus GN=Gpd1	O35077	37 kDa
Ornithine carbamoyltransferase, mitochondrial OS=Rattus norvegicus GN=Otc	P00481 (+1)	40 kDa
Long-chain-fatty-acid--CoA ligase 1 OS=Rattus norvegicus GN=Acsl1	P18163	78 kDa
Methylmalonate-semialdehyde dehydrogenase [acylating], mitochondrial OS=Rattus norvegicus GN=Aldh6a1	Q02253	58 kDa
Cytochrome P450 2C7 OS=Rattus norvegicus GN=Cyp2c7	D4ABM1	56 kDa
4-trimethylaminobutyraldehyde dehydrogenase OS=Rattus norvegicus GN=Aldh9a1	A0A0G2JSI1	54 kDa
60 kDa heat shock protein, mitochondrial OS=Rattus norvegicus GN=Hspd1	P63039	61 kDa
Triokinase/FMN cyclase OS=Rattus norvegicus GN=Tkfc	Q4KLZ6	59 kDa
Transketolase OS=Rattus norvegicus GN=Tkt	P50137	68 kDa
Heat shock cognate 71 kDa protein OS=Rattus norvegicus GN=Hspa8	P63018	71 kDa
Elongation factor 2 OS=Rattus norvegicus GN=Eef2	P05197	95 kDa
Bucs1 protein OS=Rattus norvegicus GN=Acsm1	B5DFA3	65 kDa
Phosphoglycerate kinase 1 OS=Rattus norvegicus GN=Pgk1	P16617	45 kDa
Alcohol dehydrogenase 1 OS=Rattus norvegicus GN=Adh1	P06757	40 kDa
Fumarylacetoacetase OS=Rattus norvegicus GN=Fah	P25093	46 kDa
RCG45398 OS=Rattus norvegicus GN=Sardh	F1LRY5	101 kDa
Sulfotransferase 1A1 OS=Rattus norvegicus GN=Sult1a1	P17988	34 kDa
Actin, cytoplasmic 1 OS=Rattus norvegicus GN=Actb	A0A0G2K3K2 (+3)	42 kDa
ATP-citrate synthase OS=Rattus norvegicus GN=Acly	A0A0G2K5E7 (+2)	121 kDa
Glutathione S-transferase Mu 1 OS=Rattus norvegicus GN=Gstm1	P04905	26 kDa
3-oxo-5-beta-steroid 4-dehydrogenase OS=Rattus norvegicus GN=Akr1d1	P31210	37 kDa
Catechol-O-methyltransferase OS=Rattus norvegicus GN=Comt	F2W8B0 (+1)	30 kDa
Endoplasmin OS=Rattus norvegicus GN=Hsp90b1	A0A0A0MY09 (+1)	93 kDa
Uncharacterized protein OS=Rattus norvegicus	M0R5J4 (+1)	47 kDa
Hemoglobin subunit beta-1 OS=Rattus norvegicus GN=Hbb	P02091	16 kDa
Myosin, heavy polypeptide 9, non-muscle OS=Rattus norvegicus GN=Myh9	G3V6P7	226 kDa
Calreticulin OS=Rattus norvegicus GN=Calr	P18418	48 kDa
Bile acid-CoA:amino acid N-acyltransferase OS=Rattus norvegicus GN=Baat	Q63276	46 kDa
Protein Hgd OS=Rattus norvegicus GN=Hgd	G3V6C2	50 kDa
Protein disulfide-isomerase OS=Rattus norvegicus GN=P4hb	P04785	57 kDa
Arginase-1 OS=Rattus norvegicus GN=Arg1	P07824	35 kDa
Tubulin beta-5 chain OS=Rattus norvegicus GN=Tubb5	P69897	50 kDa
Protein Gbe1 OS=Rattus norvegicus GN=Gbe1	A0A0G2JTB2	76 kDa
ADP/ATP translocase 2 OS=Rattus norvegicus GN=Slc25a5	Q09073	33 kDa
Long-chain specific acyl-CoA dehydrogenase, mitochondrial OS=Rattus norvegicus GN=Acadl	P15650	48 kDa
Alpha-1-macroglobulin OS=Rattus norvegicus GN=A1m	Q63041	167 kDa
Protein Uroc1 OS=Rattus norvegicus GN=Uroc1	D3ZIC2	75 kDa
Peroxisomal bifunctional enzyme OS=Rattus norvegicus GN=Ehhadh	P07896	79 kDa
Glutathione S-transferase Mu 2 OS=Rattus norvegicus GN=Gstm2	P08010	26 kDa
Acetyl-CoA carboxylase 1 OS=Rattus norvegicus GN=Acaca	P11497 (+1)	265 kDa
3-alpha-hydroxysteroid dehydrogenase OS=Rattus norvegicus GN=Akr1c9	P23457	37 kDa
Alcohol dehydrogenase [NADP(+)] OS=Rattus norvegicus GN=Akr1a1	P51635	37 kDa
Protein Lrp1 OS=Rattus norvegicus GN=Lrp1	G3V928	505 kDa
Complement C3 OS=Rattus norvegicus GN=C3	M0RBF1	186 kDa
Heat shock protein HSP 90-beta OS=Rattus norvegicus GN=Hsp90ab1	P34058	83 kDa
Formimidoyltransferase-cyclodeaminase OS=Rattus norvegicus GN=Ftcd	O88618	59 kDa
Serotransferrin OS=Rattus norvegicus GN=Tf	A0A0G2QC06 (+1)	107 kDa
Lactamase, beta (Predicted) OS=Rattus norvegicus GN=Lactb	D3ZFJ6	60 kDa
Protein disulfide-isomerase OS=Rattus norvegicus GN=Pdia3	A0A0H2UHM5 (+1)	57 kDa
Pyruvate kinase OS=Rattus norvegicus GN=Pklr	A0A0H2UI07 (+2)	60 kDa
Hemoglobin subunit alpha-1/2 OS=Rattus norvegicus GN=Hba1	P01946	15 kDa
Protein Aldh8a1 OS=Rattus norvegicus GN=Aldh8a1	D3ZXY4	53 kDa
Fructose-1,6-bisphosphatase 1 OS=Rattus norvegicus GN=Fbp1	P19112	40 kDa
Epoxide hydrolase 1 OS=Rattus norvegicus GN=Ephx1	P07687	53 kDa
Isocitrate dehydrogenase [NADP] cytoplasmic OS=Rattus norvegicus GN=Idh1	P41562	47 kDa
Aldh4a1 protein (Fragment) OS=Rattus norvegicus GN=Aldh4a1	B4F768	63 kDa
Transitional endoplasmic reticulum ATPase OS=Rattus norvegicus GN=Vcp	P46462	89 kDa
6-phosphogluconate dehydrogenase, decarboxylating OS=Rattus norvegicus GN=Pgd	Q7TP11	121 kDa
3-hydroxyacyl-CoA dehydrogenase type-2 OS=Rattus norvegicus GN=Hsd17b10	B0BMW2 (+1)	27 kDa
Cytochrome P450 2A1 OS=Rattus norvegicus GN=Cyp2a1	P11711	56 kDa
Trifunctional enzyme subunit beta, mitochondrial OS=Rattus norvegicus GN=Hadhb	Q60587	51 kDa
UDP-glucuronosyltransferase OS=Rattus norvegicus GN=Ugt2b	F1M3E3	61 kDa
78 kDa glucose-regulated protein OS=Rattus norvegicus GN=Hspa5	P06761	72 kDa
Pgm1 protein (Fragment) OS=Rattus norvegicus GN=Pgm1	A1A5L2 (+1)	63 kDa
10-formyltetrahydrofolate dehydrogenase OS=Rattus norvegicus GN=Aldh1l2	D3ZTP0	102 kDa
Phosphatidylethanolamine-binding protein 1 OS=Rattus norvegicus GN=Pebp1	P31044	21 kDa
Retinol dehydrogenase 7 OS=Rattus norvegicus GN=Rdh7	P55006	36 kDa
Dimethylglycine dehydrogenase, mitochondrial OS=Rattus norvegicus GN=Dmgdh	Q63342	96 kDa
Protein LOC100909441 OS=Rattus norvegicus GN=LOC100909441	A0A0H2UHM7 (+1)	50 kDa
Non-specific lipid-transfer protein OS=Rattus norvegicus GN=Scp2	F1LQ55	59 kDa
Protein Iqgap2 OS=Rattus norvegicus GN=Iqgap2	F1LW74	163 kDa
Microsomal glutathione S-transferase 1 OS=Rattus norvegicus GN=Mgst1	P08011	17 kDa
Alpha-aminoadipic semialdehyde dehydrogenase OS=Rattus norvegicus GN=Aldh7a1	Q64057	59 kDa
Cystathionine gamma-lyase OS=Rattus norvegicus GN=Cth	A0A0G2K3C5 (+1)	44 kDa
Selenium-binding protein 1 OS=Rattus norvegicus GN=Selenbp1	F1LRJ9 (+1)	55 kDa
Stress-70 protein, mitochondrial OS=Rattus norvegicus GN=Hspa9	F1M953	74 kDa
Aconitate hydratase OS=Rattus norvegicus GN=Aco1	G3V6S2	98 kDa
Cytosol aminopeptidase OS=Rattus norvegicus GN=Lap3	Q68FS4 (+1)	56 kDa
Hydroxyacyl-coenzyme A dehydrogenase, mitochondrial OS=Rattus norvegicus GN=Hadh	Q9WVK7	34 kDa
Microsomal triglyceride transfer protein OS=Rattus norvegicus GN=Mttp	D4A1W8	99 kDa
4-nitrophenylphosphatase domain and non-neuronal SNAP25-like protein homolog 1 (C. elegans), isoform CRA_b OS=Rattus norvegicus GN=Nipsnap1	G3V728 (+1)	33 kDa
Staphylococcal nuclease domain-containing protein 1 OS=Rattus norvegicus GN=Snd1	Q66X93	102 kDa
Glucose-6-phosphate isomerase OS=Rattus norvegicus GN=Gpi	Q6P6V0	63 kDa
Alpha-actinin-4 OS=Rattus norvegicus GN=Actn4	A0A0G2K013	103 kDa
Adenosine kinase OS=Rattus norvegicus GN=Adk	A0A0G2K6X9	44 kDa
2,4-dienoyl CoA reductase 1, mitochondrial, isoform CRA_a OS=Rattus norvegicus GN=Decr1	G3V734 (+1)	36 kDa
Carbonic anhydrase 3 OS=Rattus norvegicus GN=Ca3	P14141	29 kDa
Purine nucleoside phosphorylase OS=Rattus norvegicus GN=Pnp	P85973	32 kDa
Acyl-Coenzyme A dehydrogenase, very long chain OS=Rattus norvegicus GN=Acadvl	Q5M9H2	71 kDa
Maleylacetoacetate isomerase OS=Rattus norvegicus GN=Gstz1	A0A0G2K6H2 (+1)	24 kDa
Cytochrome P450 2D26 OS=Rattus norvegicus GN=Cyp2d26	P10634	57 kDa
Peroxisomal trans-2-enoyl-CoA reductase OS=Rattus norvegicus GN=Pecr	Q9WVK3	32 kDa
Protein Slc25a13 OS=Rattus norvegicus GN=Slc25a13	F1LZW6	54 kDa
Acetyl-CoA acetyltransferase, mitochondrial OS=Rattus norvegicus GN=Acat1	P17764	45 kDa
2-oxoglutarate dehydrogenase, mitochondrial OS=Rattus norvegicus GN=Ogdh	Q5XI78	116 kDa
Cytoplasmic dynein 1 heavy chain 1 OS=Rattus norvegicus GN=Dync1h1	M0R9X8 (+1)	532 kDa
4-hydroxyphenylpyruvate dioxygenase OS=Rattus norvegicus GN=Hpd	P32755	45 kDa
Acyl-CoA-binding protein OS=Rattus norvegicus GN=Dbi	Q6TXF3	66 kDa
Aconitate hydratase, mitochondrial OS=Rattus norvegicus GN=Aco2	Q9ER34	85 kDa
Protein Sec14l4 OS=Rattus norvegicus GN=Sec14l4	D3ZUU8	47 kDa
Protein Rrbp1 OS=Rattus norvegicus GN=Rrbp1	F1M853	158 kDa
Long-chain-fatty-acid--CoA ligase 5 OS=Rattus norvegicus GN=Acsl5	O88813 (+1)	76 kDa
Electron transfer flavoprotein subunit alpha, mitochondrial OS=Rattus norvegicus GN=Etfa	P13803	35 kDa
Enoyl-CoA delta isomerase 1, mitochondrial OS=Rattus norvegicus GN=Eci1	P23965 (+1)	32 kDa
Choline dehydrogenase, mitochondrial OS=Rattus norvegicus GN=Chdh	Q6UPE0	66 kDa
Apoptosis-inducing factor 1, mitochondrial OS=Rattus norvegicus GN=Aifm1	Q9JM53	67 kDa
Malic enzyme OS=Rattus norvegicus GN=Me1	A0A0G2K1S6	64 kDa
Protein Sptbn1 OS=Rattus norvegicus GN=Sptbn1	A0A0G2K8W9 (+2)	273 kDa
C-1-tetrahydrofolate synthase, cytoplasmic OS=Rattus norvegicus GN=Mthfd1	G3V6S5 (+1)	101 kDa
Malate dehydrogenase, mitochondrial OS=Rattus norvegicus GN=Mdh2	P04636	36 kDa
Thioredoxin OS=Rattus norvegicus GN=Txn	P11232 (+1)	12 kDa
Peroxisomal multifunctional enzyme type 2 OS=Rattus norvegicus GN=Hsd17b4	P97852 (+1)	79 kDa
Glucokinase regulatory protein OS=Rattus norvegicus GN=Gckr	Q07071	69 kDa
Keratin, type II cytoskeletal 8 OS=Rattus norvegicus GN=Krt8	Q10758	54 kDa
Glutathione S-transferase OS=Rattus norvegicus GN=Gsta5	Q4FZZ3	26 kDa
Fumarate hydratase 1 OS=Rattus norvegicus GN=Fh	Q5M964	54 kDa
Corticosteroid 11-beta-dehydrogenase isozyme 1 OS=Rattus norvegicus GN=Hsd11b1	Q6TUH9	128 kDa
Protein Flnb OS=Rattus norvegicus GN=Flnb	A0A0G2JXT8 (+1)	278 kDa
Retinal dehydrogenase 1 OS=Rattus norvegicus GN=Aldh1a1	A0A0H2UHP1 (+1)	57 kDa
Glycerol kinase OS=Rattus norvegicus GN=Gk	D3ZCI0	57 kDa
Thiosulfate sulfurtransferase OS=Rattus norvegicus GN=Tst	P24329	33 kDa
Voltage-dependent anion-selective channel protein 1 OS=Rattus norvegicus GN=Vdac1	Q9Z2L0	31 kDa
3-hydroxybutyrate dehydrogenase, type 1, isoform CRA_a OS=Rattus norvegicus GN=Bdh1	A0A0G2JSH2 (+1)	38 kDa
Protein Eprs OS=Rattus norvegicus GN=Eprs	A0A0G2JZI2	170 kDa
Peptidyl-prolyl cis-trans isomerase A OS=Rattus norvegicus GN=Ppia	P10111	18 kDa
Isovaleryl-CoA dehydrogenase, mitochondrial OS=Rattus norvegicus GN=Ivd	P12007	46 kDa
Rab GDP dissociation inhibitor beta OS=Rattus norvegicus GN=Gdi2	P50399	51 kDa
Histone H2B OS=Rattus norvegicus GN=Hist1h2bh	D3ZLY9	14 kDa
Phosphoenolpyruvate carboxykinase, cytosolic [GTP] OS=Rattus norvegicus GN=Pck1	P07379	69 kDa
Cytochrome P450 2C11 OS=Rattus norvegicus GN=Cyp2c11	P08683	57 kDa
Enoyl-CoA delta isomerase 2, mitochondrial OS=Rattus norvegicus GN=Eci2	Q5XIC0	43 kDa
Fibronectin OS=Rattus norvegicus GN=Fn1	A0A096P6L8 (+3)	272 kDa
Cytochrome P450 2D3 OS=Rattus norvegicus GN=Cyp2d1	A0A0G2JSU8	57 kDa
Alpha II spectrin OS=Rattus norvegicus	C9EH87	288 kDa
Amylo-1, 6-glucosidase, 4-alpha-glucanotransferase (Glycogen debranching enzyme, glycogen storage disease type III) (Predicted), isoform CRA_a OS=Rattus norvegicus GN=Agl	D4AEH9	174 kDa
Acyl-coenzyme A oxidase OS=Rattus norvegicus GN=Acox2	F1LNW3	77 kDa
Acyl-coenzyme A oxidase OS=Rattus norvegicus GN=Acox1	F1LQC1 (+1)	75 kDa
Glutathione peroxidase OS=Rattus norvegicus GN=Gpx1	M0RAM5 (+1)	22 kDa
Adenosylhomocysteinase OS=Rattus norvegicus GN=Ahcy	P10760	48 kDa
Calnexin OS=Rattus norvegicus GN=Canx	P35565	67 kDa
High density lipoprotein binding protein (Vigilin) OS=Rattus norvegicus GN=Hdlbp	Q3KRF2	142 kDa
SEC14-like 2 (S. cerevisiae) OS=Rattus norvegicus GN=Sec14l2	Q5EBD0 (+1)	46 kDa
Dihydropyrimidinase OS=Rattus norvegicus GN=Dpys	Q63150	57 kDa
Glutathione S-transferase OS=Rattus norvegicus GN=Gsta2	B6DYP7 (+1)	26 kDa
Protein Sec23a OS=Rattus norvegicus GN=Sec23a	A0A0G2JZM2 (+1)	85 kDa
Dolichyl-diphosphooligosaccharide--protein glycosyltransferase subunit 2 OS=Rattus norvegicus GN=Rpn2	A0A0G2K757 (+1)	69 kDa
Protein LOC100911833 OS=Rattus norvegicus GN=LOC297568	A0A0G2K926 (+1)	164 kDa
Glutaryl-Coenzyme A dehydrogenase (Predicted) OS=Rattus norvegicus GN=Gcdh	D3ZT90	50 kDa
Plastin 3 (T-isoform), isoform CRA_a OS=Rattus norvegicus GN=Pls3	F1LPK7 (+1)	71 kDa
Acyl-coenzyme A oxidase OS=Rattus norvegicus GN=Acox3	F1M9A7	78 kDa
UDP-glucose 6-dehydrogenase OS=Rattus norvegicus GN=Ugdh	G3V6C4 (+1)	55 kDa
Acyl-coenzyme A thioesterase 2, mitochondrial OS=Rattus norvegicus GN=Acot2	O55171 (+1)	50 kDa
4-aminobutyrate aminotransferase, mitochondrial OS=Rattus norvegicus GN=Abat	P50554	56 kDa
Regucalcin OS=Rattus norvegicus GN=Rgn	Q03336	33 kDa
Phenylalanine hydroxylase OS=Rattus norvegicus GN=Pah	Q6AYW2	52 kDa
UDP-glucose:glycoprotein glucosyltransferase 1 OS=Rattus norvegicus GN=Uggt1	Q9JLA3	176 kDa
3-hydroxyanthranilate 3,4-dioxygenase OS=Rattus norvegicus GN=Haao	A0A0G2JSV5	33 kDa
Farnesyl pyrophosphate synthase OS=Rattus norvegicus GN=Fdps	A0A0G2JXT3 (+2)	49 kDa
Medium-chain specific acyl-CoA dehydrogenase, mitochondrial OS=Rattus norvegicus GN=Acadm	P08503	47 kDa
Enoyl-CoA hydratase, mitochondrial OS=Rattus norvegicus GN=Echs1	P14604	32 kDa
Sorbitol dehydrogenase OS=Rattus norvegicus GN=Sord	P27867	38 kDa
Protein disulfide-isomerase A4 OS=Rattus norvegicus GN=Pdia4	P38659	73 kDa
Heat shock protein HSP 90-alpha OS=Rattus norvegicus GN=Hsp90aa1	P82995	85 kDa
Electron transfer flavoprotein-ubiquinone oxidoreductase, mitochondrial OS=Rattus norvegicus GN=Etfdh	Q66HF3 (+1)	68 kDa
Bile acyl-CoA synthetase OS=Rattus norvegicus GN=Slc27a5	Q9ES38	76 kDa
Threonine--tRNA ligase, cytoplasmic OS=Rattus norvegicus GN=Tars	A0A0G2K9V6 (+1)	83 kDa
60S ribosomal protein L7 OS=Rattus norvegicus GN=Rpl7	B0K031	30 kDa
3-ketoacyl-CoA thiolase B, peroxisomal OS=Rattus norvegicus GN=Acaa1b	F1LPD6	45 kDa
Aldehyde oxidase 1 OS=Rattus norvegicus GN=Aox1	F1LRQ1	147 kDa
Sulfotransferase family cytosolic 1B member 1 OS=Rattus norvegicus GN=Sult1b1	P52847	35 kDa
Bifunctional epoxide hydrolase 2 OS=Rattus norvegicus GN=Ephx2	P80299 (+1)	62 kDa
Nicotinamide nucleotide transhydrogenase OS=Rattus norvegicus GN=Nnt	Q5BJZ3	114 kDa
Ubiquitin-like modifier-activating enzyme 1 OS=Rattus norvegicus GN=Uba1	Q5U300	118 kDa
Serum paraoxonase/arylesterase 2 OS=Rattus norvegicus GN=Pon2	Q6AXM8	40 kDa
E3 ubiquitin-protein ligase UBR4 OS=Rattus norvegicus GN=Ubr4	A0A0G2JU89 (+2)	574 kDa
Protein Tln1 OS=Rattus norvegicus GN=Tln1	G3V852	270 kDa
Peroxiredoxin-6 OS=Rattus norvegicus GN=Prdx6	O35244	25 kDa
Amine oxidase [flavin-containing] B OS=Rattus norvegicus GN=Maob	P19643	58 kDa
UDP-glucuronosyltransferase 2B15 OS=Rattus norvegicus GN=Ugt2b15	P36511	61 kDa
Ketohexokinase OS=Rattus norvegicus GN=Khk	Q02974	33 kDa
Major vault protein OS=Rattus norvegicus GN=Mvp	Q62667	96 kDa
2-hydroxyacyl-CoA lyase 1 OS=Rattus norvegicus GN=Hacl1	Q8CHM7	64 kDa
All-trans-13,14-dihydroretinol saturase, isoform CRA_b OS=Rattus norvegicus GN=Retsat	G3V7V6	67 kDa
Argininosuccinate lyase OS=Rattus norvegicus GN=Asl	P20673	52 kDa
Protein transport protein Sec31A OS=Rattus norvegicus GN=Sec31a	A0A0G2K0X9	132 kDa
Alcohol sulfotransferase A OS=Rattus norvegicus GN=St2a2	P22789	33 kDa
Omega-amidase NIT2 OS=Rattus norvegicus GN=Nit2	Q497B0	31 kDa
Protein Ugp2 OS=Rattus norvegicus GN=Ugp2	Q4V8I9	57 kDa
Keratin, type I cytoskeletal 18 OS=Rattus norvegicus GN=Krt18	Q5BJY9	48 kDa
AP-2 complex subunit alpha-2 OS=Rattus norvegicus GN=Ap2a2	Q66HM2	104 kDa
Serine hydroxymethyltransferase OS=Rattus norvegicus GN=Shmt1	Q6TXG7	75 kDa
Propionyl-CoA carboxylase alpha chain, mitochondrial OS=Rattus norvegicus GN=Pcca	A0A0G2K401	80 kDa
Dipeptidyl peptidase 3 OS=Rattus norvegicus GN=Dpp3	O55096	83 kDa
Malate dehydrogenase, cytoplasmic OS=Rattus norvegicus GN=Mdh1	O88989	36 kDa
Isoform 4 of Plectin OS=Rattus norvegicus GN=Plec	P30427-4	518 kDa
Estrogen sulfotransferase, isoform 3 OS=Rattus norvegicus GN=Ste	P49889	35 kDa
Alanine--tRNA ligase, cytoplasmic OS=Rattus norvegicus GN=Aars	P50475	107 kDa
Alpha-methylacyl-CoA racemase OS=Rattus norvegicus GN=Amacr	P70473	42 kDa
Very long-chain acyl-CoA synthetase OS=Rattus norvegicus GN=Slc27a2	P97524	71 kDa
Liver carboxylesterase 4 OS=Rattus norvegicus	Q64573	62 kDa
Kynurenine/alpha-aminoadipate aminotransferase, mitochondrial OS=Rattus norvegicus GN=Aadat	Q64602	48 kDa
Rat apolipoprotein E protein OS=Rattus norvegicus	Q65ZS7	38 kDa
NADH-ubiquinone oxidoreductase 75 kDa subunit, mitochondrial OS=Rattus norvegicus GN=Ndufs1	Q66HF1	79 kDa
Annexin OS=Rattus norvegicus GN=Anxa6	Q6IMZ3	76 kDa
Dolichyl-diphosphooligosaccharide--protein glycosyltransferase subunit 1 OS=Rattus norvegicus GN=Rpn1	Q6P7A7	68 kDa
Adenylate kinase 2, mitochondrial OS=Rattus norvegicus GN=Ak2	A0A0G2JSG6	26 kDa
Protein Gldc OS=Rattus norvegicus GN=Gldc	A0A0G2JUZ5	105 kDa
Hydroxyacid oxidase 1 OS=Rattus norvegicus GN=Hao1	B0BNF9	41 kDa
Prodh2 protein OS=Rattus norvegicus GN=Prodh2	B0BNG1	51 kDa
Coatomer subunit alpha OS=Rattus norvegicus GN=Copa	B5DFK1 (+1)	138 kDa
Protein Sar1a OS=Rattus norvegicus GN=Ppa1	F7EPH4 (+1)	33 kDa
Isoform 2 of Fibrinogen beta chain OS=Rattus norvegicus GN=Fgb	P14480-2	57 kDa
Carnitine O-palmitoyltransferase 1, liver isoform OS=Rattus norvegicus GN=Cpt1a	P32198	88 kDa
40S ribosomal protein SA OS=Rattus norvegicus GN=Rpsa	P38983	33 kDa
Rab GDP dissociation inhibitor alpha OS=Rattus norvegicus GN=Gdi1	P50398	51 kDa
Coatomer subunit gamma-1 OS=Rattus norvegicus GN=Copg1	Q4AEF8	98 kDa
Kynurenine--oxoglutarate transaminase 3 OS=Rattus norvegicus GN=Ccbl2	Q58FK9	51 kDa
Alanine--glyoxylate aminotransferase 2, mitochondrial OS=Rattus norvegicus GN=Agxt2	Q64565	57 kDa
AP complex subunit beta OS=Rattus norvegicus GN=Ap1b1	A0A0G2K2V2 (+1)	104 kDa
Cysteine sulfinate decarboxylase OS=Rattus norvegicus GN=Csad	B5LSW7	53 kDa
Protein Hoga1 OS=Rattus norvegicus GN=Hoga1	D4A2K1	34 kDa
Fatty-acid amide hydrolase 1 OS=Rattus norvegicus GN=Faah	P97612	63 kDa
Probable 2-oxoglutarate dehydrogenase E1 component DHKTD1, mitochondrial OS=Rattus norvegicus GN=Dhtkd1	Q4KLP0	103 kDa
S-(hydroxymethyl)glutathione dehydrogenase OS=Rattus norvegicus GN=Adh4	Q7TQ90	94 kDa
Dimethylaniline monooxygenase [N-oxide-forming] OS=Rattus norvegicus GN=Fmo3	A0A0G2JSI0 (+1)	60 kDa
Protein disulfide-isomerase A6 OS=Rattus norvegicus GN=Pdia6	A0A0G2JSZ5 (+1)	49 kDa
Prohibitin-2 OS=Rattus norvegicus GN=Phb2	A0A0G2KB63 (+1)	33 kDa
Amine oxidase [flavin-containing] (Fragment) OS=Rattus norvegicus GN=Maoa	B2GV33 (+2)	59 kDa
Polypyrimidine tract binding protein 1, isoform CRA_c OS=Rattus norvegicus GN=Ptbp1	D3ZB30 (+2)	57 kDa
5-hydroxyisourate hydrolase OS=Rattus norvegicus GN=RGD1309350	D3ZCS9	16 kDa
Aldehyde dehydrogenase X, mitochondrial OS=Rattus norvegicus GN=Aldh1b1	G3V7I5	58 kDa
Guanidinoacetate N-methyltransferase OS=Rattus norvegicus GN=Gamt	G3V960 (+1)	26 kDa
Glutamine synthetase OS=Rattus norvegicus GN=Glul	P09606	42 kDa
Cytochrome P450 2B3 OS=Rattus norvegicus GN=Cyp2b3	P13107	56 kDa
Triosephosphate isomerase OS=Rattus norvegicus GN=Tpi1	P48500	27 kDa
Ribonuclease UK114 OS=Rattus norvegicus GN=Hrsp12	P52759	14 kDa
Prohibitin OS=Rattus norvegicus GN=Phb	P67779	30 kDa
Ester hydrolase C11orf54 homolog OS=Rattus norvegicus	Q5U2Q3	35 kDa
Mitochondrial carnitine/acylcarnitine carrier protein OS=Rattus norvegicus GN=Slc25a20	Q66HP8	33 kDa
Elongation factor 1-gamma OS=Rattus norvegicus GN=Eef1g	Q68FR6	50 kDa
Pyridine nucleotide-disulfide oxidoreductase domain-containing protein 2 OS=Rattus norvegicus GN=Pyroxd2	Q68FT3	63 kDa
Succinate dehydrogenase [ubiquinone] flavoprotein subunit, mitochondrial OS=Rattus norvegicus GN=Sdha	Q920L2	72 kDa
Glycine N-acyltransferase OS=Rattus norvegicus GN=Glyat	A0A0G2JWI5 (+1)	39 kDa
Alpha-1-antiproteinase OS=Rattus norvegicus GN=Serpina1	A0A0G2JY31 (+2)	46 kDa
S-formylglutathione hydrolase OS=Rattus norvegicus GN=Esd	B0BNE5	31 kDa
Succinyl-CoA ligase subunit beta OS=Rattus norvegicus GN=Suclg2	B1H270 (+4)	47 kDa
RGD1310159 protein OS=Rattus norvegicus GN=Acad10	B5DEF6	119 kDa
DNA damage-binding protein 1 OS=Rattus norvegicus GN=Ddb1	G3V8T4	127 kDa
Stress-induced-phosphoprotein 1 OS=Rattus norvegicus GN=Stip1	O35814	63 kDa
Dihydrolipoyllysine-residue acetyltransferase component of pyruvate dehydrogenase complex, mitochondrial OS=Rattus norvegicus GN=Dlat	P08461	67 kDa
Short-chain specific acyl-CoA dehydrogenase, mitochondrial OS=Rattus norvegicus GN=Acads	P15651 (+1)	45 kDa
NADH-cytochrome b5 reductase 3 OS=Rattus norvegicus GN=Cyb5r3	P20070 (+1)	34 kDa
ATP synthase subunit d, mitochondrial OS=Rattus norvegicus GN=Atp5h	P31399	19 kDa
Pterin-4-alpha-carbinolamine dehydratase OS=Rattus norvegicus GN=Pcbd1	P61459	12 kDa
Truncated form of 17beta-hydroxysteroid dehydrogenase OS=Rattus norvegicus GN=TBER1-S	Q2MHD8 (+2)	35 kDa
NADH dehydrogenase [ubiquinone] 1 alpha subcomplex subunit 10, mitochondrial OS=Rattus norvegicus GN=Ndufa10	Q561S0	40 kDa
17-beta-hydroxysteroid dehydrogenase 13 OS=Rattus norvegicus GN=Hsd17b13	Q5M875	33 kDa
Polyadenylate-binding protein 1 OS=Rattus norvegicus GN=Pabpc1	Q9EPH8	71 kDa
Protein Iars2 OS=Rattus norvegicus GN=Iars2	A0A0G2K261	113 kDa
Protein Stard10 OS=Rattus norvegicus GN=Stard10	A0A0G2KB11	40 kDa
Biliverdin reductase B (Flavin reductase (NADPH)) OS=Rattus norvegicus GN=Blvrb	B5DF65	22 kDa
Protein Eif4g1 OS=Rattus norvegicus GN=Eif4g1	D3ZU13 (+1)	176 kDa
Leucine-rich PPR motif-containing protein, mitochondrial OS=Rattus norvegicus GN=Lrpprc	F1LM33 (+1)	157 kDa
RCG61833 OS=Rattus norvegicus GN=Xdh	F1LQS6	146 kDa
Phosphate carrier protein, mitochondrial OS=Rattus norvegicus GN=Slc25a3	G3V741	40 kDa
Citrate synthase OS=Rattus norvegicus GN=Cs	G3V936	52 kDa
Mitochondrial dicarboxylate carrier OS=Rattus norvegicus GN=Slc25a10	O89035	31 kDa
Superoxide dismutase [Mn], mitochondrial OS=Rattus norvegicus GN=Sod2	P07895	25 kDa
Cytochrome c oxidase subunit 5A, mitochondrial OS=Rattus norvegicus GN=Cox5a	P11240	16 kDa
Carnitine O-palmitoyltransferase 2, mitochondrial OS=Rattus norvegicus GN=Cpt2	P18886	74 kDa
Cytochrome P450 4A14 OS=Rattus norvegicus GN=Cyp4a14	P20817	58 kDa
Aflatoxin B1 aldehyde reductase member 3 OS=Rattus norvegicus GN=Akr7a3	P38918	37 kDa
Profilin-1 OS=Rattus norvegicus GN=Pfn1	P62963	15 kDa
Guanine nucleotide-binding protein subunit beta-2-like 1 OS=Rattus norvegicus GN=Gnb2l1	P63245	35 kDa
Beta-ureidopropionase OS=Rattus norvegicus GN=Upb1	Q03248	44 kDa
ATP synthase subunit O, mitochondrial OS=Rattus norvegicus GN=Atp5o	Q06647	23 kDa
Radixin OS=Rattus norvegicus GN=Rdx	Q5PQK5 (+1)	69 kDa
NADH dehydrogenase (Ubiquinone) flavoprotein 1 OS=Rattus norvegicus GN=Ndufv1	Q5XIH3	51 kDa
Electron transfer flavoprotein subunit beta OS=Rattus norvegicus GN=Etfb	Q68FU3	28 kDa
Aflatoxin B1 aldehyde reductase member 2 OS=Rattus norvegicus GN=Akr7a2	Q8CG45	41 kDa
Atlastin-3 OS=Rattus norvegicus GN=Atl3	A0A0G2JSS9	60 kDa
Alpha-aminoadipic semialdehyde synthase, mitochondrial OS=Rattus norvegicus GN=Aass	A2VCW9	103 kDa
Protein Sqrdl OS=Rattus norvegicus GN=Sqrdl	B0BMT9	50 kDa
Protein Glyatl1 OS=Rattus norvegicus GN=Glyatl1	B1H250	34 kDa
Acad9 protein OS=Rattus norvegicus GN=Acad9	B1WC61	69 kDa
Acyl-CoA dehydrogenase family member 11 OS=Rattus norvegicus GN=Acad11	B3DMA2	87 kDa
Histone H2A OS=Rattus norvegicus GN=H2afx	D3ZXP3	15 kDa
Apolipoprotein A-I OS=Rattus norvegicus GN=Apoa1	P04639	30 kDa
40S ribosomal protein S3 OS=Rattus norvegicus GN=Rps3	P62909	27 kDa
Methyltransferase-like protein 7B OS=Rattus norvegicus GN=Mettl7b	Q562C4	28 kDa
Dihydrolipoyl dehydrogenase, mitochondrial OS=Rattus norvegicus GN=Dld	Q6P6R2	54 kDa
Carboxylic ester hydrolase OS=Rattus norvegicus GN=Ces2a	Q8K3R0	62 kDa
Isoform 1 of Ectonucleotide pyrophosphatase/phosphodiesterase family member 1 OS=Rattus norvegicus GN=Enpp1	Q924C3-2	103 kDa
Programmed cell death 6-interacting protein OS=Rattus norvegicus GN=Pdcd6ip	Q9QZA2	97 kDa
Dipeptidyl peptidase 4 OS=Rattus norvegicus GN=Dpp4	A0A0G2JTX5 (+3)	88 kDa
Fatty aldehyde dehydrogenase OS=Rattus norvegicus GN=Aldh3a2	A0A0G2JY43 (+2)	65 kDa
Protein Lrba OS=Rattus norvegicus GN=Lrba	A0A0G2JYI0	309 kDa
Protein Dsp OS=Rattus norvegicus GN=Dsp	F1LMV6	332 kDa
S-adenosylmethionine synthase OS=Rattus norvegicus GN=Mat1a	F1LZ34 (+1)	43 kDa
Sulfite oxidase OS=Rattus norvegicus GN=Suox	G3V6R5	61 kDa
Xylulokinase homolog (H. influenzae) OS=Rattus norvegicus GN=Xylb	G3V7T5	60 kDa
Histidine ammonia-lyase OS=Rattus norvegicus GN=Hal	P21213	72 kDa
Glutaminase liver isoform, mitochondrial OS=Rattus norvegicus GN=Gls2	P28492	66 kDa
Cytochrome b-c1 complex subunit 2, mitochondrial OS=Rattus norvegicus GN=Uqcrc2	P32551	48 kDa
Alpha-tocopherol transfer protein OS=Rattus norvegicus GN=Ttpa	P41034	32 kDa
Heterogeneous nuclear ribonucleoprotein K OS=Rattus norvegicus GN=Hnrnpk	P61980 (+1)	51 kDa
ADP-ribosylation factor 1 OS=Rattus norvegicus GN=Arf1	P84079	21 kDa
Cullin-associated NEDD8-dissociated protein 1 OS=Rattus norvegicus GN=Cand1	P97536	136 kDa
Valine--tRNA ligase OS=Rattus norvegicus GN=Vars	Q04462	140 kDa
Sterol-4-alpha-carboxylate 3-dehydrogenase, decarboxylating OS=Rattus norvegicus GN=Nsdhl	Q5PPL3	40 kDa
Rho GDP-dissociation inhibitor 1 OS=Rattus norvegicus GN=Arhgdia	Q5XI73	23 kDa
Peroxiredoxin-1 OS=Rattus norvegicus GN=Prdx1	Q63716	22 kDa
T-complex protein 1 subunit epsilon OS=Rattus norvegicus GN=Cct5	Q68FQ0	60 kDa
Aminoacylase-1A OS=Rattus norvegicus GN=Acy1a	Q6AYS7	46 kDa
Estradiol 17-beta-dehydrogenase 11 OS=Rattus norvegicus GN=Hsd17b11	Q6AYS8	33 kDa
UDP-glucuronosyltransferase 2B17 OS=Rattus norvegicus GN=Ugt2b17	A0A0G2JUD3 (+1)	62 kDa
Protein Acacb OS=Rattus norvegicus GN=Acacb	A0A0G2K1F2 (+1)	276 kDa
Heterogeneous nuclear ribonucleoproteins A2/B1 OS=Rattus norvegicus GN=Hnrnpa2b1	A7VJC2 (+2)	37 kDa
Succinyl-CoA ligase subunit beta (Fragment) OS=Rattus norvegicus GN=Sucla2	B2RZ24 (+1)	47 kDa
UDP-glucuronosyltransferase OS=Rattus norvegicus GN=Ugt2b15	D3ZLR6	60 kDa
Protein LOC100910109 OS=Rattus norvegicus GN=Rpl7a	F1M013 (+1)	30 kDa
Importin subunit beta-1 OS=Rattus norvegicus GN=Kpnb1	F2Z3Q8	97 kDa
Dihydropyrimidine dehydrogenase [NADP(+)] OS=Rattus norvegicus GN=Dpyd	O89000	111 kDa
Propionyl-CoA carboxylase beta chain, mitochondrial OS=Rattus norvegicus GN=Pccb	P07633	59 kDa
Cytochrome c oxidase subunit 5B, mitochondrial OS=Rattus norvegicus GN=Cox5b	P12075	14 kDa
ATP synthase F(0) complex subunit B1, mitochondrial OS=Rattus norvegicus GN=Atp5f1	P19511	29 kDa
Succinate dehydrogenase [ubiquinone] iron-sulfur subunit, mitochondrial OS=Rattus norvegicus GN=Sdhb	P21913	32 kDa
Cytochrome P450 2C23 OS=Rattus norvegicus GN=Cyp2c23	P24470 (+1)	56 kDa
Biliverdin reductase A OS=Rattus norvegicus GN=Blvra	P46844 (+1)	34 kDa
14-3-3 protein epsilon OS=Rattus norvegicus GN=Ywhae	P62260	29 kDa
Group specific component OS=Rattus norvegicus GN=Gc	Q68FY4	54 kDa
Glutathione S-transferase omega 1 OS=Rattus norvegicus GN=Gsto1	Q6AXR6 (+1)	28 kDa
Eukaryotic translation initiation factor 4A1 OS=Rattus norvegicus GN=Eif4a1	Q6P3V8	46 kDa
Sulfotransferase 1C2A OS=Rattus norvegicus GN=Sult1c2a	Q9WUW9	35 kDa
UMP-CMP kinase OS=Rattus norvegicus GN=Cmpk1	A0A0G2JSJ2 (+1)	26 kDa
Complement C4 OS=Rattus norvegicus GN=C4a	A0A0G2JW12	192 kDa
Protein Acss3 OS=Rattus norvegicus GN=Acss3	A0A0G2K047	75 kDa
Alpha glucosidase 2 alpha neutral subunit (Predicted) OS=Rattus norvegicus GN=Ganab	D3ZAN3	91 kDa
Protein Ppa2 OS=Rattus norvegicus GN=Ppa2	D4A830	35 kDa
Glycine N-methyltransferase OS=Rattus norvegicus GN=LOC100911564	M0RDH0 (+1)	33 kDa
Uricase OS=Rattus norvegicus GN=Uox	P09118	35 kDa
Cytochrome c oxidase subunit 6A1, mitochondrial OS=Rattus norvegicus GN=Cox6a1	P10818	12 kDa
L-gulonolactone oxidase OS=Rattus norvegicus GN=Gulo	P10867	51 kDa
3 beta-hydroxysteroid dehydrogenase type 5 OS=Rattus norvegicus GN=Hsd3b5	P27364	42 kDa
3-hydroxyisobutyrate dehydrogenase, mitochondrial OS=Rattus norvegicus GN=Hibadh	P29266	35 kDa
60S ribosomal protein L4 OS=Rattus norvegicus GN=Rpl4	P50878	47 kDa
Phytanoyl-CoA dioxygenase, peroxisomal OS=Rattus norvegicus GN=Phyh	P57093	39 kDa
Dipeptidyl peptidase 1 OS=Rattus norvegicus GN=Ctsc	P80067	52 kDa
Elongation factor Tu, mitochondrial OS=Rattus norvegicus GN=Tufm	P85834	50 kDa
Biphenyl hydrolase-like (Serine hydrolase) OS=Rattus norvegicus GN=Bphl	Q3B8N9	33 kDa
26S proteasome non-ATPase regulatory subunit 2 OS=Rattus norvegicus GN=Psmd2	Q4FZT9	100 kDa
NADH dehydrogenase [ubiquinone] 1 alpha subcomplex subunit 9, mitochondrial OS=Rattus norvegicus GN=Ndufa9	Q5BK63	43 kDa
Aldose reductase-related protein 1 OS=Rattus norvegicus GN=Akr1b7	Q5RJP0	36 kDa
Heat shock protein 75 kDa, mitochondrial OS=Rattus norvegicus GN=Trap1	Q5XHZ0	80 kDa
NADH dehydrogenase [ubiquinone] iron-sulfur protein 2, mitochondrial OS=Rattus norvegicus GN=Ndufs2	Q641Y2	53 kDa
Heat shock protein 105 kDa OS=Rattus norvegicus GN=Hsph1	Q66HA8	96 kDa
Destrin OS=Rattus norvegicus GN=Dstn	Q7M0E3	19 kDa
Sterol 12-alpha hydroxylase OS=Rattus norvegicus	Q9WTN7	58 kDa
Pyruvate dehydrogenase E1 component subunit beta, mitochondrial OS=Rattus norvegicus GN=Pdhb	A0A0G2KAM3 (+1)	46 kDa
Dihydrolipoamide branched chain transacylase E2 OS=Rattus norvegicus GN=Dbt	B2GV15	53 kDa
Protein Mrc1 OS=Rattus norvegicus GN=Mrc1	D3ZD31	165 kDa
Protein Itih4 OS=Rattus norvegicus GN=Itih4	D3ZFC6 (+2)	104 kDa
NADH dehydrogenase (Ubiquinone) Fe-S protein 3 (Predicted), isoform CRA_c OS=Rattus norvegicus GN=Ndufs3	D3ZG43	30 kDa
Dolichyl-diphosphooligosaccharide--protein glycosyltransferase 48 kDa subunit OS=Rattus norvegicus GN=Ddost	F1LM69 (+1)	49 kDa
Protein Marc1 OS=Rattus norvegicus GN=Marc1	G3V6I4	38 kDa
Protein Psmc6 OS=Rattus norvegicus GN=Psmc6	G3V6W6	46 kDa
Glycine--tRNA ligase OS=Rattus norvegicus GN=Gars	G3V7G8 (+1)	82 kDa
Cytochrome P450 2C6 OS=Rattus norvegicus GN=Cyp2c6	P05178	56 kDa
Nucleoside diphosphate kinase B OS=Rattus norvegicus GN=Nme2	P19804	17 kDa
60S ribosomal protein L3 OS=Rattus norvegicus GN=Rpl3	P21531	46 kDa
Glutathione S-transferase kappa 1 OS=Rattus norvegicus GN=Gstk1	P24473	25 kDa
Eukaryotic translation initiation factor 3 subunit B OS=Rattus norvegicus GN=Eif3b	Q4G061	91 kDa
Pcbp2 protein OS=Rattus norvegicus GN=Pcbp2	Q4V8F6 (+1)	35 kDa
Leucine-rich repeat-containing protein 59 OS=Rattus norvegicus GN=Lrrc59	Q5RJR8	35 kDa
T-complex protein 1 subunit beta OS=Rattus norvegicus GN=Cct2	Q5XIM9	57 kDa
Hypoxia up-regulated protein 1 OS=Rattus norvegicus GN=Hyou1	Q63617 (+1)	111 kDa
Sideroflexin-1 OS=Rattus norvegicus GN=Sfxn1 PE=2 SV=4	Q63965 (+1)	36 kDa
Acyl-coenzyme A synthetase ACSM5, mitochondrial OS=Rattus norvegicus GN=Acsm5	Q6AYT9	65 kDa
Transglutaminase 2, C polypeptide OS=Rattus norvegicus GN=Tgm2	Q6P6R6 (+1)	77 kDa
Adipocyte plasma membrane-associated protein OS=Rattus norvegicus GN=Apmap	Q7TP48	42 kDa
Lon protease homolog, mitochondrial OS=Rattus norvegicus GN=Lonp1	Q924S5	106 kDa
Short/branched chain-specific acyl-CoA dehydrogenase, mitochondrial OS=Rattus norvegicus GN=Acadsb	A0A0A0MY00 (+1)	52 kDa
Hebp1 protein OS=Rattus norvegicus GN=Hebp1	B4F7C7	21 kDa
Cytochrome c oxidase subunit 6B1 OS=Rattus norvegicus GN=Cox6b1	D3ZD09	10 kDa
Protein LOC100359960 OS=Rattus norvegicus GN=LOC688473	D3ZIY7	30 kDa
Protein Gcn1l1 OS=Rattus norvegicus GN=Gcn1l1	F1LRI5	293 kDa
ATP synthase subunit delta, mitochondrial OS=Rattus norvegicus GN=Atp5d	G3V7Y3	18 kDa
Coatomer subunit beta' OS=Rattus norvegicus GN=Copb2	O35142 (+1)	103 kDa
Protein deglycase DJ-1 OS=Rattus norvegicus GN=Park7	O88767	20 kDa
Pyridoxine-5'-phosphate oxidase OS=Rattus norvegicus GN=Pnpo	O88794	30 kDa
NADPH--cytochrome P450 reductase OS=Rattus norvegicus GN=Por	P00388	77 kDa
Multifunctional protein ADE2 OS=Rattus norvegicus GN=Paics	P51583	47 kDa
Serum paraoxonase/arylesterase 1 OS=Rattus norvegicus GN=Pon1	P55159	39 kDa
Prostaglandin E synthase 3 OS=Rattus norvegicus GN=Ptges3	P83868	19 kDa
Hydroxymethylglutaryl-CoA lyase, mitochondrial OS=Rattus norvegicus GN=Hmgcl	P97519	34 kDa
Atypical kinase ADCK3, mitochondrial OS=Rattus norvegicus GN=Adck3	Q5BJQ0	72 kDa
Serine hydroxymethyltransferase OS=Rattus norvegicus GN=Shmt2	Q5U3Z7	56 kDa
Methylcrotonoyl-CoA carboxylase beta chain, mitochondrial OS=Rattus norvegicus GN=Mccc2	Q5XIT9	62 kDa
Serum paraoxonase/lactonase 3 OS=Rattus norvegicus GN=Pon3	Q68FP2	39 kDa
Cytochrome b-c1 complex subunit 1, mitochondrial OS=Rattus norvegicus GN=Uqcrc1	Q68FY0	53 kDa
Acylpyruvase FAHD1, mitochondrial OS=Rattus norvegicus GN=Fahd1	Q6AYQ8	24 kDa
Nicotinate phosphoribosyltransferase OS=Rattus norvegicus GN=Naprt	Q6XQN1	59 kDa
Transaldolase OS=Rattus norvegicus GN=Taldo1	Q9EQS0	37 kDa
Exportin-1 OS=Rattus norvegicus GN=Xpo1	Q80U96	123 kDa
Alpha-mannosidase OS=Rattus norvegicus GN=Man2b1	Q6P762	114 kDa
Peroxiredoxin 5, isoform CRA_c OS=Rattus norvegicus GN=Prdx5	A0A0G2JSS8	22 kDa
F-actin-capping protein subunit beta OS=Rattus norvegicus GN=Capzb	A0A0G2JYB1 (+1)	33 kDa
Haptoglobin OS=Rattus norvegicus GN=Hp	A0A0H2UHM3 (+2)	38 kDa
Inter-alpha-trypsin inhibitor heavy chain H3 OS=Rattus norvegicus GN=Itih3	D3ZBS2 (+1)	99 kDa
Catechol-O-methyltransferase domain containing 1 (Predicted), isoform CRA_a OS=Rattus norvegicus GN=Comtd1	D3ZM21	29 kDa
Hexose-6-phosphate dehydrogenase (Glucose 1-dehydrogenase) (Predicted), isoform CRA_b OS=Rattus norvegicus GN=H6pd	D4A7D7	90 kDa
60S ribosomal protein L6 OS=Rattus norvegicus GN=Rpl6-ps1	F1LQS3 (+2)	34 kDa
Glucose-6-phosphate 1-dehydrogenase OS=Rattus norvegicus GN=G6pdx	P05370	59 kDa
60S acidic ribosomal protein P0 OS=Rattus norvegicus GN=Rplp0	P19945	34 kDa
Membrane-associated progesterone receptor component 1 OS=Rattus norvegicus GN=Pgrmc1	P70580	22 kDa
Nucleoside diphosphate kinase A OS=Rattus norvegicus GN=Nme1	Q05982	17 kDa
Galactokinase 1 OS=Rattus norvegicus GN=Galk1	Q5RKH2	42 kDa
Carboxylesterase 1E OS=Rattus norvegicus GN=Ces1e	Q63108	62 kDa
Aldose 1-epimerase OS=Rattus norvegicus GN=Galm	Q66HG4	38 kDa
S-methylmethionine--homocysteine S-methyltransferase BHMT2 OS=Rattus norvegicus GN=Bhmt2	Q68FT5	40 kDa
Selenocysteine lyase OS=Rattus norvegicus GN=Scly	Q68FT9	47 kDa
Scavenger receptor class B type 2 OS=Rattus norvegicus GN=Scarb2	Q6B4I7 (+1)	56 kDa
Malonyl-CoA decarboxylase, mitochondrial OS=Rattus norvegicus GN=Mlycd	Q920F5 (+1)	55 kDa
Thioredoxin reductase 1, cytoplasmic OS=Rattus norvegicus GN=Txnrd1	R9PXU4	54 kDa
cAMP-dependent protein kinase type II-alpha regulatory subunit OS=Rattus norvegicus GN=Prkar2a	A0A0G2K405 (+1)	48 kDa
Protein Mtch2 OS=Rattus norvegicus GN=Mtch2	A0A0G2K459 (+1)	34 kDa
Protein LOC100911440 OS=Rattus norvegicus GN=LOC100911440	A0A0G2K5L2	35 kDa
Insulin-degrading enzyme OS=Rattus norvegicus GN=Ide	A0A0G2K7Q7 (+1)	113 kDa
Bifunctional UDP-N-acetylglucosamine 2-epimerase/N-acetylmannosamine kinase OS=Rattus norvegicus GN=Gne	A0A0G2K7T2 (+1)	83 kDa
Protein Papss2 OS=Rattus norvegicus GN=Papss2	A0A0G2K950	70 kDa
Inter-alpha trypsin inhibitor, heavy chain 1 (Predicted), isoform CRA_a OS=Rattus norvegicus GN=Itih1	B2RYM3	101 kDa
Haloacid dehalogenase-like hydrolase domain containing 3 OS=Rattus norvegicus GN=Hdhd3	B2RYT7	28 kDa
Cytochrome c-1 (Predicted), isoform CRA_c OS=Rattus norvegicus GN=Cyc1	D3ZFQ8	35 kDa
Chaperonin subunit 8 (Theta) (Predicted), isoform CRA_a OS=Rattus norvegicus GN=Cct8	D4ACB8	60 kDa
Ectonucleoside triphosphate diphosphohydrolase 5 OS=Rattus norvegicus GN=Entpd5	F1LPB8 (+1)	47 kDa
ATP-binding cassette sub-family D member 3 OS=Rattus norvegicus GN=Abcd3	F1LR38 (+1)	75 kDa
Myb-binding protein 1A OS=Rattus norvegicus GN=Mybbp1a	O35821	152 kDa
Cytochrome P450 2D10 OS=Rattus norvegicus GN=Cyp2d10	P12939	57 kDa
Glutathione S-transferase theta-2 OS=Rattus norvegicus GN=Gstt2	P30713	27 kDa
Proteasome subunit beta type-3 OS=Rattus norvegicus GN=Psmb3	P40112	23 kDa
40S ribosomal protein S3a OS=Rattus norvegicus GN=Rps3a	P49242	30 kDa
Sulfotransferase 1C1 OS=Rattus norvegicus GN=Sult1c1	P50237	36 kDa
Isocitrate dehydrogenase [NADP], mitochondrial OS=Rattus norvegicus GN=Idh2	P56574	51 kDa
ADP-ribosylation factor 6 OS=Rattus norvegicus GN=Arf6	P62332	20 kDa
40S ribosomal protein S10 OS=Rattus norvegicus GN=Rps10	P63326	19 kDa
Actin, alpha cardiac muscle 1 OS=Rattus norvegicus GN=Actc1	P68035	42 kDa
Glycerate kinase OS=Rattus norvegicus GN=Glyctk	Q0VGK3	55 kDa
Eukaryotic translation initiation factor 3 subunit A OS=Rattus norvegicus GN=Eif3a	Q1JU68	163 kDa
Thymidine phosphorylase OS=Rattus norvegicus GN=Tymp	Q5FVR2	50 kDa
BWK4 OS=Rattus norvegicus GN=Erp44	Q5VLR5	47 kDa
Proteasome (Prosome, macropain) 26S subunit, non-ATPase, 12 OS=Rattus norvegicus GN=Psmd12	Q5XIC6	53 kDa
COP9 signalosome complex subunit 4 OS=Rattus norvegicus GN=Cops4	Q68FS2	46 kDa
Nucleoside diphosphate-linked moiety X motif 19, mitochondrial OS=Rattus norvegicus GN=Nudt19	Q6AYD9	40 kDa
Gamma-butyrobetaine dioxygenase OS=Rattus norvegicus GN=Bbox1	Q9QZU7	45 kDa
Pyruvate dehydrogenase E1 component subunit alpha OS=Rattus norvegicus GN=LOC100365902	A0A0G2JW90 (+3)	43 kDa
Actin-related protein 3 OS=Rattus norvegicus GN=Actr3	A0A0G2K1C0 (+1)	48 kDa
RCG24013, isoform CRA_a OS=Rattus norvegicus GN=Cyp27a1	A0A0H2UHN7 (+1)	62 kDa
Branched chain ketoacid dehydrogenase E1, alpha polypeptide OS=Rattus norvegicus GN=Bckdha	B1WBN3 (+2)	51 kDa
Hnrnpl protein (Fragment) OS=Rattus norvegicus GN=Hnrnpl	B5DFG2 (+2)	62 kDa
Clustered mitochondria protein homolog OS=Rattus norvegicus GN=Cluh	D3ZKG9	151 kDa
Pitrilysin metallepetidase 1 (Predicted) OS=Rattus norvegicus GN=Pitrm1	D3ZUF9	109 kDa
Protein LOC100911959 OS=Rattus norvegicus GN=Usp5	D3ZVQ0	96 kDa
Protein Sec24a OS=Rattus norvegicus GN=Sec24a	D3ZZA8	119 kDa
Protein transport protein Sec16B OS=Rattus norvegicus GN=Sec16b	D4AAW2 (+1)	117 kDa
Protein Cct7 OS=Rattus norvegicus GN=Cct7	D4AC23	60 kDa
Protein Prodh OS=Rattus norvegicus GN=Prodh	F1MAR6	68 kDa
Steroid 17-alpha-hydroxylase/17,20 lyase OS=Rattus norvegicus GN=Cyp17a1	P11715	57 kDa
Aldehyde dehydrogenase, cytosolic 1 OS=Rattus norvegicus GN=Aldh1a7	P13601	55 kDa
Glutathione S-transferase alpha-4 OS=Rattus norvegicus GN=Gsta4	P14942	26 kDa
Hemopexin OS=Rattus norvegicus GN=Hpx	P20059	51 kDa
General vesicular transport factor p115 OS=Rattus norvegicus GN=Uso1	P41542	107 kDa
Endoplasmic reticulum resident protein 29 OS=Rattus norvegicus GN=Erp29	P52555	29 kDa
ES1 protein homolog, mitochondrial OS=Rattus norvegicus	P56571	28 kDa
DnaJ homolog subfamily A member 1 OS=Rattus norvegicus GN=Dnaja1	P63036	45 kDa
Acyl-protein thioesterase 1 OS=Rattus norvegicus GN=Lypla1	P70470	25 kDa
Dynamin-like 120 kDa protein, mitochondrial OS=Rattus norvegicus GN=Opa1	Q2TA68 (+2)	111 kDa
Arylacetamide deacetylase OS=Rattus norvegicus GN=Aadac	Q5I0N0 (+1)	46 kDa
WD repeat-containing protein 1 OS=Rattus norvegicus GN=Wdr1	Q5RKI0	66 kDa
Protein Ppp2r1a OS=Rattus norvegicus GN=Ppp2r1a	Q5XI34	65 kDa
UDP-glucuronosyltransferase 1-1 OS=Rattus norvegicus GN=Ugt1a1	Q64550	60 kDa
Tripeptidyl-peptidase 2 OS=Rattus norvegicus GN=Tpp2	Q64560	138 kDa
Alpha/beta hydrolase domain-containing protein 14B OS=Rattus norvegicus GN=Abhd14b	Q6DGG1	23 kDa
Proteasome (Prosome, macropain) activator subunit 1 OS=Rattus norvegicus GN=Psme1	Q6P9V7	29 kDa
Cytosolic non-specific dipeptidase OS=Rattus norvegicus GN=Cndp2	Q6Q0N1	53 kDa
Dimethylaniline monooxygenase [N-oxide-forming] 5 OS=Rattus norvegicus GN=Fmo5	Q8K4C0	60 kDa
Adenylate kinase 4, mitochondrial OS=Rattus norvegicus GN=Ak4	Q9WUS0	25 kDa
Sodium-coupled neutral amino acid transporter 3 OS=Rattus norvegicus GN=Slc38a3	Q9JHZ9	56 kDa
Tyrosine-protein phosphatase non-receptor type 11 OS=Rattus norvegicus GN=Ptpn11	P41499 (+1)	68 kDa
Complement C5 OS=Rattus norvegicus GN=C5	A0A096P6L9	189 kDa
Cytochrome c oxidase subunit 2 OS=Rattus norvegicus GN=COX2	A0A097PE04 (+3)	26 kDa
26S proteasome non-ATPase regulatory subunit 1 OS=Rattus norvegicus GN=Psmd1	A0A0G2JTW5 (+2)	106 kDa
D-amino-acid oxidase OS=Rattus norvegicus GN=Dao	A0A0G2JUK6 (+1)	39 kDa
MICOS complex subunit Mic60 OS=Rattus norvegicus GN=Immt	A0A0G2JVH4	86 kDa
Ceruloplasmin OS=Rattus norvegicus GN=Cp	A0A0G2K9I6 (+1)	124 kDa
26S proteasome non-ATPase regulatory subunit 13 OS=Rattus norvegicus GN=Psmd13	B0BN93	43 kDa
Hypertrophic agonist responsive protein B64, isoform CRA_b OS=Rattus norvegicus GN=Iah1	B5DER3 (+1)	28 kDa
Protein Gstt3 OS=Rattus norvegicus GN=Gstt3	D3Z8I7	23 kDa
Protein LOC100362751 OS=Rattus norvegicus GN=LOC498555	D4A4D5 (+1)	12 kDa
Protein LOC679794 OS=Rattus norvegicus GN=LOC679794	D4A5L9 (+1)	12 kDa
Protein Slc25a12 OS=Rattus norvegicus GN=Slc25a12	F1LX07	72 kDa
Hydroxypyruvate isomerase OS=Rattus norvegicus GN=Hyi	F1LZJ4	31 kDa
Protein Gas2 OS=Rattus norvegicus GN=Gas2	G3V857	35 kDa
Arsenic (+3 oxidation state) methyltransferase, isoform CRA_a OS=Rattus norvegicus GN=As3mt	G3V8P2 (+1)	41 kDa
Aldehyde dehydrogenase family 5, subfamily A1 OS=Rattus norvegicus GN=Aldh5a1	G3V945 (+1)	56 kDa
40S ribosomal protein S6 OS=Rattus norvegicus GN=Rps6	M0RD75 (+1)	28 kDa
17-beta-hydroxysteroid dehydrogenase type 6 OS=Rattus norvegicus GN=Hsd17b6	O54753	36 kDa
Retinol-binding protein 1 OS=Rattus norvegicus GN=Rbp1	P02696	16 kDa
Dihydropteridine reductase OS=Rattus norvegicus GN=Qdpr	P11348	26 kDa
Cytochrome P450 2C70 OS=Rattus norvegicus GN=Cyp2c70	P19225	56 kDa
Lysosomal acid phosphatase OS=Rattus norvegicus GN=Acp2	P20611 (+1)	48 kDa
Cytochrome P450 4F1 OS=Rattus norvegicus GN=Cyp4f1	P33274	60 kDa
Translationally-controlled tumor protein OS=Rattus norvegicus GN=Tpt1	P63029	19 kDa
Kynureninase OS=Rattus norvegicus GN=Kynu	P70712	52 kDa
Dead end homolog 1 (Zebrafish) OS=Rattus norvegicus GN=Hars	Q4QQV4	57 kDa
Protein disulfide-isomerase A5 OS=Rattus norvegicus GN=Pdia5	Q5I0H9	59 kDa
Delta(3,5)-Delta(2,4)-dienoyl-CoA isomerase, mitochondrial OS=Rattus norvegicus GN=Ech1	Q62651	36 kDa
EH domain-containing protein 1 OS=Rattus norvegicus GN=Ehd1	Q641Z6	61 kDa
Lipase OS=Rattus norvegicus GN=Lipa	Q6IMY6	45 kDa
Cathepsin D OS=Rattus norvegicus GN=Ctsd	Q6P6T6	45 kDa
Heterogeneous nuclear ribonucleoprotein A3 OS=Rattus norvegicus GN=Hnrnpa3	Q6URK4 (+1)	40 kDa
Signal transducer and activator of transcription OS=Rattus norvegicus GN=Stat4	Q7TP57	135 kDa
T-complex protein 1 subunit delta OS=Rattus norvegicus GN=Cct4	Q7TPB1	58 kDa
Ubiquitin-conjugating enzyme E2 N OS=Rattus norvegicus GN=Ube2n	Q9EQX9	17 kDa
Extended synaptotagmin-1 OS=Rattus norvegicus GN=Esyt1	Q9Z1X1	121 kDa
Succinate-CoA ligase, GDP-forming, alpha subunit, isoform CRA_b OS=Rattus norvegicus GN=Suclg1	A0A0H2UHE1 (+1)	38 kDa
NAD kinase 2, mitochondrial OS=Rattus norvegicus GN=Nadk2	A0A096MKG5	51 kDa
Voltage-dependent anion-selective channel protein 3 OS=Rattus norvegicus GN=Vdac3	A0A0G2JSR0 (+2)	31 kDa
Neurolysin (Metallopeptidase M3 family), isoform CRA_a OS=Rattus norvegicus GN=Nln	A0A0G2JSY3 (+2)	80 kDa
Catenin (Cadherin associated protein), beta 1, isoform CRA_a OS=Rattus norvegicus GN=Ctnnb1	A0A0G2JT93 (+1)	85 kDa
Protein Fermt2 OS=Rattus norvegicus GN=Fermt2	A0A0G2JWC7 (+1)	80 kDa
Nicotinamide phosphoribosyltransferase OS=Rattus norvegicus GN=Nampt	A0A0G2K0I3 (+1)	54 kDa
C-reactive protein OS=Rattus norvegicus GN=Crp	A0A0G2K8V5	117 kDa
Protein LOC100910336 OS=Rattus norvegicus GN=LOC100910336	A0A0H2UI38 (+1)	17 kDa
Protein Hykk OS=Rattus norvegicus GN=Hykk	D3ZUX1	42 kDa
UDP-glucuronosyltransferase OS=Rattus norvegicus GN=Ugt2b10	D4A132	61 kDa
U5 small nuclear ribonucleoprotein 200 kDa helicase OS=Rattus norvegicus GN=Snrnp200	F1LNJ2 (+1)	245 kDa
Isoleucine-tRNA synthetase (Predicted) OS=Rattus norvegicus GN=Iars	F1LS86	144 kDa
Mitochondrial-processing peptidase subunit alpha OS=Rattus norvegicus GN=Pmpca	F1M964 (+2)	58 kDa
Tubulin beta-4B chain OS=Rattus norvegicus GN=Tubb4b	G3V7C6	61 kDa
Peroxiredoxin 3 OS=Rattus norvegicus GN=Prdx3	G3V7I0 (+1)	28 kDa
Aminomethyltransferase OS=Rattus norvegicus GN=Amt	M0R9I6 (+1)	44 kDa
Complement component 1 Q subcomponent-binding protein, mitochondrial OS=Rattus norvegicus GN=C1qbp	O35796	31 kDa
Cytochrome P450 2E1 OS=Rattus norvegicus GN=Cyp2e1	P05182	57 kDa
Delta-aminolevulinic acid dehydratase OS=Rattus norvegicus GN=Alad	P06214	36 kDa
Aspartate aminotransferase, cytoplasmic OS=Rattus norvegicus GN=Got1	P13221	46 kDa
Hydroxymethylglutaryl-CoA synthase, cytoplasmic OS=Rattus norvegicus GN=Hmgcs1	P17425	57 kDa
10 kDa heat shock protein, mitochondrial OS=Rattus norvegicus GN=Hspe1	P26772	11 kDa
Hypoxanthine-guanine phosphoribosyltransferase OS=Rattus norvegicus GN=Hprt1	P27605	24 kDa
T-complex protein 1 subunit alpha OS=Rattus norvegicus GN=Tcp1	P28480	60 kDa
40S ribosomal protein S7 OS=Rattus norvegicus GN=Rps7	P62083	22 kDa
Serine/threonine-protein phosphatase PP1-beta catalytic subunit OS=Rattus norvegicus GN=Ppp1cb	P62142	37 kDa
3-mercaptopyruvate sulfurtransferase OS=Rattus norvegicus GN=Mpst	P97532	33 kDa
Glyceraldehyde 3-phosphate dehydrogenase (Fragment) OS=Rattus norvegicus GN=GAPDH	P97617	9 kDa
Mitochondrial 2-oxoglutarate/malate carrier protein OS=Rattus norvegicus GN=Slc25a11	P97700	34 kDa
Aspartyl aminopeptidase OS=Rattus norvegicus GN=Dnpep	Q4V8H5	53 kDa
GTP-binding protein SAR1b OS=Rattus norvegicus GN=Sar1b	Q5HZY2	22 kDa
Nol5 protein OS=Rattus norvegicus GN=Nop58	Q5PPK6	50 kDa
ATP-dependent RNA helicase DDX1 OS=Rattus norvegicus GN=Ddx1	Q641Y8	82 kDa
Lanosterol 14-alpha demethylase OS=Rattus norvegicus GN=Cyp51a1	Q64654	57 kDa
Quinone oxidoreductase OS=Rattus norvegicus GN=Cryz	Q6AYT0	35 kDa
Ras-related protein Rab-1A OS=Rattus norvegicus GN=Rab1A	Q6NYB7	23 kDa
T-complex protein 1 subunit gamma OS=Rattus norvegicus GN=Cct3	Q6P502	61 kDa
Very-long-chain 3-oxoacyl-CoA reductase OS=Rattus norvegicus GN=Hsd17b12	Q6P7R8	35 kDa
Alpha-actinin-1 OS=Rattus norvegicus GN=Actn1	Q9Z1P2	103 kDa
Actin-related protein 2/3 complex subunit 2 (Fragment) OS=Rattus norvegicus GN=Arpc2	A0A0G2K2J1 (+2)	18 kDa
DEAH (Asp-Glu-Ala-His) box polypeptide 15 (Predicted), isoform CRA_b OS=Rattus norvegicus GN=Dhx15	D3ZD97	91 kDa
Amine oxidase OS=Rattus norvegicus GN=Psme3	Q7TP38	184 kDa
Nucleosome assembly protein 1-like 1 OS=Rattus norvegicus GN=Nap1l1	Q9Z2G8	45 kDa
Sorting and assembly machinery component 50 homolog OS=Rattus norvegicus GN=Samm50	Q6AXV4	52 kDa
N-myc downstream regulated gene 2, isoform CRA_b OS=Rattus norvegicus GN=Ndrg2	A0A0G2JSU4 (+3)	39 kDa
Protein Hbb-b1 OS=Rattus norvegicus GN=Hbb-b1	A0A0G2JTW9	16 kDa
14-3-3 protein zeta/delta OS=Rattus norvegicus GN=Ywhaz	A0A0G2JV65 (+1)	29 kDa
Protein Stt3a OS=Rattus norvegicus GN=Stt3a	A0A0G2JWH5 (+1)	88 kDa
Coatomer subunit gamma OS=Rattus norvegicus GN=Copg2	A0A0H2UHV9	98 kDa
40S ribosomal protein S4 OS=Rattus norvegicus GN=Rps4x	A0A0H2UHX3 (+2)	32 kDa
Dihydrofolate reductase OS=Rattus norvegicus GN=Dhfr	B0BMV8 (+1)	22 kDa
40S ribosomal protein S8 OS=Rattus norvegicus GN=Rps8	B2RYR8 (+1)	24 kDa
Protein LOC102555453 OS=Rattus norvegicus GN=Rpl12	B2RYU2 (+2)	18 kDa
Protein LOC100911483 OS=Rattus norvegicus GN=LOC100911483	D3ZE15 (+1)	17 kDa
Enoyl Coenzyme A hydratase domain containing 2 (Predicted), isoform CRA_a OS=Rattus norvegicus GN=Echdc2	D3ZIL6	32 kDa
Cytochrome P450, family 39, subfamily a, polypeptide 1 (Predicted), isoform CRA_a OS=Rattus norvegicus GN=Cyp39a1	D4AE09	53 kDa
DNA-directed polymerase delta interacting protein 2 OS=Rattus norvegicus GN=Poldip2	E9PT51	42 kDa
Protein Atl2 OS=Rattus norvegicus GN=Atl2	F1LQ09	66 kDa
Hydroxyacyl glutathione hydrolase OS=Rattus norvegicus GN=Hagh	F1LQI1	34 kDa
Vimentin OS=Rattus norvegicus GN=Vim	G3V8C3 (+1)	54 kDa
6-phosphogluconolactonase OS=Rattus norvegicus GN=Pgls	G3V8D5 (+1)	31 kDa
Acylamino-acid-releasing enzyme OS=Rattus norvegicus GN=Apeh	G3V9E4 (+1)	81 kDa
Protein Urad OS=Rattus norvegicus GN=Urad	M0RCU5	19 kDa
AlF-C1 OS=Rattus norvegicus GN=alf-c1	O88311 (+3)	36 kDa
Fibrinogen gamma chain OS=Rattus norvegicus GN=Fgg	P02680 (+1)	51 kDa
Ornithine aminotransferase, mitochondrial OS=Rattus norvegicus GN=Oat	P04182	48 kDa
6-phosphofructo-2-kinase/fructose-2,6-bisphosphatase 1 OS=Rattus norvegicus GN=Pfkfb1	P07953	55 kDa
Serine--pyruvate aminotransferase, mitochondrial OS=Rattus norvegicus GN=Agxt	P09139 (+2)	46 kDa
60S ribosomal protein L5 OS=Rattus norvegicus GN=Rpl5	P09895	34 kDa
Cytochrome c oxidase subunit 4 isoform 1, mitochondrial OS=Rattus norvegicus GN=Cox4i1	P10888	20 kDa
Carboxylesterase 1D OS=Rattus norvegicus GN=Ces1d	P16303	62 kDa
60S acidic ribosomal protein P1 OS=Rattus norvegicus GN=Rplp1	P19944	11 kDa
Proteasome subunit alpha type-4 OS=Rattus norvegicus GN=Psma4	P21670	29 kDa
Tricarboxylate transport protein, mitochondrial OS=Rattus norvegicus GN=Slc25a1	P32089	34 kDa
Glutathione S-transferase alpha-5 OS=Rattus norvegicus GN=Gsta5	P46418	25 kDa
Histone H4 OS=Rattus norvegicus GN=Hist1h4b	P62804	11 kDa
High mobility group protein B1 OS=Rattus norvegicus GN=Hmgb1	P63159	25 kDa
Ectonucleotide pyrophosphatase/phosphodiesterase family member 3 OS=Rattus norvegicus GN=Enpp3	P97675	99 kDa
Murinoglobulin-1 OS=Rattus norvegicus GN=Mug1	Q03626	165 kDa
Oxygen-dependent coproporphyrinogen-III oxidase, mitochondrial OS=Rattus norvegicus GN=Cpox	Q3B7D0	49 kDa
Chaperonin containing Tcp1, subunit 6A (Zeta 1) OS=Rattus norvegicus GN=Cct6a	Q3MHS9	58 kDa
Eukaryotic translation initiation factor 5A-1 OS=Rattus norvegicus GN=Eif5a	Q3T1J1	17 kDa
Proteasome activator complex subunit 2 OS=Rattus norvegicus GN=Psme2	Q63798	27 kDa
Phenazine biosynthesis-like domain-containing protein OS=Rattus norvegicus GN=Pbld	Q68G31	32 kDa
Saccharopine dehydrogenase-like oxidoreductase OS=Rattus norvegicus GN=Sccpdh	Q6AY30	47 kDa
Proteasome subunit alpha type OS=Rattus norvegicus GN=Psma5	Q6P9V6	26 kDa
Proteasome subunit beta type OS=Rattus norvegicus GN=Psmb1	Q6PDW4	26 kDa
Septin-2 OS=Rattus norvegicus GN=Sept2	Q91Y81	42 kDa
L-xylulose reductase OS=Rattus norvegicus GN=Dcxr	Q920P0	26 kDa
Vesicle-associated membrane protein-associated protein A OS=Rattus norvegicus GN=Vapa	Q9Z270	28 kDa
DDX3Y OS=Rattus norvegicus GN=DDX3Y	W8BZ34	73 kDa
Complement factor B, isoform CRA_b OS=Rattus norvegicus GN=Cfb	G3V615 (+1)	85 kDa
NADH dehydrogenase [ubiquinone] 1 alpha subcomplex subunit 5 OS=Rattus norvegicus GN=Ndufa5	Q63362	13 kDa
RCG44002, isoform CRA_a OS=Rattus norvegicus GN=Tmem14c	B0BNJ9	12 kDa
GTP cyclohydrolase 1 feedback regulatory protein OS=Rattus norvegicus GN=Gchfr	P70552	10 kDa
Ifi47 protein OS=Rattus norvegicus GN=Ifi47	Q6NYB8	47 kDa
40S ribosomal protein S24 OS=Rattus norvegicus GN=Rps24	A0A0H2UHH9 (+4)	15 kDa
Protein LOC100912917 OS=Rattus norvegicus GN=Pfas	A0A0G2JTN4	144 kDa
Protein ERGIC-53 OS=Rattus norvegicus GN=Lman1	A0A0G2JXC1	58 kDa
RCG63708 OS=Rattus norvegicus GN=rCG_63708	A0A0G2JXD0 (+2)	21 kDa
Protein Slc25a15 OS=Rattus norvegicus GN=Slc25a15	A0A0G2K309	33 kDa
Pro-cathepsin H OS=Rattus norvegicus GN=Ctsh	A0A0G2K8H6 (+2)	42 kDa
Glucosidase 1 OS=Rattus norvegicus GN=LOC103692171	A0A0G2K8S6 (+2)	92 kDa
Protein LOC100910122 OS=Rattus norvegicus GN=LOC103690164	A0A0G2KB65	51 kDa
von Willebrand factor A domain-containing protein 5A OS=Rattus norvegicus GN=Vwa5a	A0A0H2UH90 (+1)	88 kDa
Grhpr protein OS=Rattus norvegicus GN=Grhpr	B0BN46	36 kDa
Uroporphyrinogen decarboxylase OS=Rattus norvegicus GN=Urod	B0BN55	41 kDa
40S ribosomal protein S5 OS=Rattus norvegicus GN=Rps5	B0BN81 (+1)	23 kDa
NAD(P)H-hydrate epimerase OS=Rattus norvegicus GN=Apoa1bp	B0BNM1	31 kDa
Glucosylceramidase OS=Rattus norvegicus GN=Gba	B2RYC9	57 kDa
Adaptor-related protein complex 1, gamma 1 subunit, isoform CRA_b OS=Rattus norvegicus GN=Ap1g1	B2RYN6	91 kDa
NADH dehydrogenase [ubiquinone] 1 beta subcomplex subunit 8, mitochondrial OS=Rattus norvegicus GN=Ndufb8	B2RYS8	22 kDa
60S ribosomal protein L14 OS=Rattus norvegicus GN=Rpl14	B5DEM5 (+2)	24 kDa
Protein Acot4 OS=Rattus norvegicus GN=Acot4	D3ZIQ1	46 kDa
Protein LOC100364509 OS=Rattus norvegicus GN=LOC100364509	D3ZV50	23 kDa
Protein Mgst3 OS=Rattus norvegicus GN=Mgst3	D4ADS4	17 kDa
Beta-glucuronidase OS=Rattus norvegicus GN=Gusb	F1LQQ8 (+2)	75 kDa
Protein Vps35 OS=Rattus norvegicus GN=Vps35	G3V8A5	92 kDa
Coatomer protein complex, subunit epsilon (Predicted), isoform CRA_c OS=Rattus norvegicus GN=Cope	G3V8Q1	35 kDa
Protein Sec24d OS=Rattus norvegicus GN=Sec24d	G3V9S9	113 kDa
Carboxylic ester hydrolase OS=Rattus norvegicus GN=Ces1f	M0R7R1	62 kDa
Sodium/potassium-transporting ATPase subunit beta-1 OS=Rattus norvegicus GN=Atp1b1	P07340	35 kDa
Sepiapterin reductase OS=Rattus norvegicus GN=Spr	P18297	28 kDa
Coatomer subunit beta OS=Rattus norvegicus GN=Copb1	P23514	107 kDa
ATP synthase subunit gamma, mitochondrial OS=Rattus norvegicus GN=Atp5c1	P35435 (+2)	30 kDa
Adenine phosphoribosyltransferase OS=Rattus norvegicus GN=Aprt	P36972	20 kDa
Proteasome subunit beta type-2 OS=Rattus norvegicus GN=Psmb2	P40307	23 kDa
Cofilin-1 OS=Rattus norvegicus GN=Cfl1	P45592	19 kDa
Signal transducer and activator of transcription 3 OS=Rattus norvegicus GN=Stat3	P52631	88 kDa
60S ribosomal protein L15 OS=Rattus norvegicus GN=Rpl15	P61314	24 kDa
14-3-3 protein gamma OS=Rattus norvegicus GN=Ywhag	P61983	28 kDa
26S protease regulatory subunit 4 OS=Rattus norvegicus GN=Psmc1	P62193	49 kDa
40S ribosomal protein S13 OS=Rattus norvegicus GN=Rps13	P62278	17 kDa
60S ribosomal protein L11 OS=Rattus norvegicus GN=Rpl11	P62914 (+1)	20 kDa
AP-2 complex subunit mu OS=Rattus norvegicus GN=Ap2m1	P84092	50 kDa
Enoyl-CoA hydratase domain-containing protein 3, mitochondrial OS=Rattus norvegicus GN=Echdc3	Q3MIE0	32 kDa
3-hydroxyisobutyryl-CoA hydrolase, mitochondrial OS=Rattus norvegicus GN=Hibch	Q5XIE6	43 kDa
Zero beta-globin (Fragment) OS=Rattus norvegicus	Q63011 (+1)	16 kDa
Coatomer subunit delta OS=Rattus norvegicus GN=Arcn1	Q66H80	57 kDa
Dehydrogenase/reductase (SDR family) member 1 OS=Rattus norvegicus GN=Dhrs1	Q6AXY8	34 kDa
Protective protein for beta-galactosidase OS=Rattus norvegicus GN=Ctsa	Q6AYS3	51 kDa
Lactoylglutathione lyase OS=Rattus norvegicus GN=Glo1	Q6P7Q4	21 kDa
60S ribosomal protein L10 OS=Rattus norvegicus GN=Rpl10	Q6PDV7	25 kDa
Non-specific serine/threonine protein kinase OS=Rattus norvegicus GN=Cdc42bpb	A0A0G2KB58 (+1)	194 kDa
Stomatin-like protein 2, mitochondrial OS=Rattus norvegicus GN=Stoml2	Q4FZT0	38 kDa
Eukaryotic translation initiation factor 3 subunit C OS=Rattus norvegicus GN=Eif3c	B5DFC8	105 kDa
60 kDa lysophospholipase OS=Rattus norvegicus GN=Aspg	A0A0G2JSM2 (+1)	61 kDa
Eukaryotic translation initiation factor 3 subunit E OS=Rattus norvegicus GN=LOC100909481	A0A0G2K273	52 kDa
Polymeric immunoglobulin receptor OS=Rattus norvegicus GN=Pigr	A0A0G2K5U5 (+3)	85 kDa
Thioredoxin-like protein 1 OS=Rattus norvegicus GN=Txnl1	A0A0G2K737 (+1)	33 kDa
Ribonuclease inhibitor OS=Rattus norvegicus GN=Rnh1	A0A0G2K9E0 (+2)	54 kDa
CDGSH iron-sulfur domain-containing protein 1 OS=Rattus norvegicus GN=Cisd1	B0K020	12 kDa
Deoxyguanosine kinase (Predicted), isoform CRA_a OS=Rattus norvegicus GN=Dguok	D3ZDE4	32 kDa
Adenylosuccinate lyase OS=Rattus norvegicus GN=Adsl	D3ZW08	55 kDa
Inosine triphosphate pyrophosphatase OS=Rattus norvegicus GN=Itpa	D3ZW55	22 kDa
Protein Emc1 OS=Rattus norvegicus GN=Emc1	D4A994	111 kDa
AU RNA binding protein/enoyl-coenzyme A hydratase (Predicted), isoform CRA_a OS=Rattus norvegicus GN=Auh	F1LU71	33 kDa
Isochorismatase domain-containing protein 1 OS=Rattus norvegicus GN=LOC103694869	F2Z3T7	32 kDa
Cysteine conjugate-beta lyase 1, isoform CRA_a OS=Rattus norvegicus GN=Ccbl1	G3V827 (+1)	52 kDa
Protein Naca OS=Rattus norvegicus GN=Naca	M0R9L0	220 kDa
Bifunctional purine biosynthesis protein PURH OS=Rattus norvegicus GN=Atic	O35567	64 kDa
Cytochrome b5 OS=Rattus norvegicus GN=Cyb5a	P00173	15 kDa
Creatine kinase B-type OS=Rattus norvegicus GN=Ckb	P07335	43 kDa
Nucleolin OS=Rattus norvegicus GN=Ncl	P13383 (+1)	77 kDa
Proteasome subunit alpha type-2 OS=Rattus norvegicus GN=Psma2	P17220 (+1)	26 kDa
Phosphoglycerate mutase 1 OS=Rattus norvegicus GN=Pgam1	P25113	29 kDa
ATP synthase subunit e, mitochondrial OS=Rattus norvegicus GN=Atp5i	P29419	8 kDa
Mitochondrial pyruvate carrier 2 OS=Rattus norvegicus GN=Mpc2	P38718 (+1)	14 kDa
Voltage-dependent anion-selective channel protein 2 OS=Rattus norvegicus GN=Vdac2	P81155	32 kDa
Plasminogen OS=Rattus norvegicus GN=Plg	Q01177	91 kDa
Prostaglandin reductase 2 OS=Rattus norvegicus GN=Ptgr2	Q5BK81	38 kDa
Pipecolic acid oxidase OS=Rattus norvegicus GN=Pipox	Q5I0K1	44 kDa
Tyrosine--tRNA ligase, mitochondrial OS=Rattus norvegicus GN=Yars2	Q5I0L3	53 kDa
Leucyl-tRNA synthetase OS=Rattus norvegicus GN=Lars	Q5PPJ6	134 kDa
Apolipoprotein O-like OS=Rattus norvegicus GN=Apool	Q5U1W6	28 kDa
Phospholipase B-like 1 OS=Rattus norvegicus GN=Plbd1	Q5U2V4	63 kDa
Catenin (Cadherin associated protein), alpha 1 OS=Rattus norvegicus GN=Ctnna1	Q5U302	100 kDa
Isochorismatase domain-containing protein 2, mitochondrial OS=Rattus norvegicus GN=Isoc2	Q5U3Z3	23 kDa
Coenzyme A synthase OS=Rattus norvegicus GN=Coasy	Q5XIA5	62 kDa
LRRGT00192 OS=Rattus norvegicus GN=RGD1304704	Q6QI16	34 kDa
Mitochondrial import receptor subunit TOM70 OS=Rattus norvegicus GN=Tomm70a	Q75Q39 (+1)	67 kDa
Carboxymethylenebutenolidase homolog OS=Rattus norvegicus GN=Cmbl	Q7TP52	28 kDa
Guanine deaminase OS=Rattus norvegicus GN=Gda	Q9JKB7	51 kDa
Cytochrome P450 2A2 OS=Rattus norvegicus GN=Cyp2a2	P15149	56 kDa
Up-regulated during skeletal muscle growth protein 5 OS=Rattus norvegicus GN=Usmg5	Q9JJW3	6 kDa
Alpha-N-acetylgalactosaminidase OS=Rattus norvegicus GN=Naga	Q66H12	47 kDa
Protein SET OS=Rattus norvegicus GN=Set	A0A0G2JSU3	33 kDa
Catenin (Cadherin associated protein), delta 1 (Predicted), isoform CRA_a OS=Rattus norvegicus GN=Ctnnd1	D3ZZZ9	104 kDa
Kynurenine 3-monooxygenase OS=Rattus norvegicus GN=Kmo	O88867	54 kDa
Protein Vps4b OS=Rattus norvegicus GN=Vps4b	Q4KLL7	49 kDa
E3 UFM1-protein ligase 1 OS=Rattus norvegicus GN=Ufl1	A0A0G2K266	84 kDa
Complement component C9 OS=Rattus norvegicus GN=C9	F7F389 (+2)	65 kDa
2-oxoisovalerate dehydrogenase subunit beta, mitochondrial OS=Rattus norvegicus GN=Bckdhb	A0A0A0MXW1 (+2)	43 kDa
Serine--tRNA ligase, cytoplasmic OS=Rattus norvegicus GN=Sars	A0A0G2JZG7 (+1)	61 kDa
Protein Gstm7 OS=Rattus norvegicus GN=Gstm7	A0A0G2K4U2	26 kDa
Malignant T-cell-amplified sequence OS=Rattus norvegicus GN=Mcts1	A0A0G2K724 (+1)	21 kDa
Tyrosine--tRNA ligase OS=Rattus norvegicus GN=Yars	A0A0H2UHG0 (+1)	63 kDa
Obg-like ATPase 1 OS=Rattus norvegicus GN=Ola1	A0JPJ7	45 kDa
Mitochondrial ribosomal protein S9 OS=Rattus norvegicus GN=Mrps9	B0BN68 (+1)	45 kDa
Lman2 protein OS=Rattus norvegicus GN=Lman2	B0BNG3	40 kDa
O-phosphoseryl-tRNA(Sec) selenium transferase OS=Rattus norvegicus GN=Sepsecs	B2GV97	55 kDa
NADH dehydrogenase (Ubiquinone) 1 beta subcomplex, 9 OS=Rattus norvegicus GN=Ndufb9	B2RYW3	22 kDa
Fumarylacetoacetate hydrolase domain-containing protein 2 OS=Rattus norvegicus GN=Fahd2	B2RYW9	35 kDa
Ndufa4 protein OS=Rattus norvegicus GN=Ndufa4	B2RZD6	9 kDa
Eukaryotic translation elongation factor 1 beta 2 OS=Rattus norvegicus GN=Eef1b2	B5DEN5	25 kDa
Glutathione S-transferase theta 1 OS=Rattus norvegicus GN=Gstt1	B6DYQ8 (+1)	27 kDa
Protein Mut OS=Rattus norvegicus GN=Mut	D3ZKG1	92 kDa
Copine 3 protein OS=Rattus norvegicus GN=Cpne3	D3ZLA3	60 kDa
Glycogen [starch] synthase, liver OS=Rattus norvegicus GN=Gys2	D4A5K9 (+1)	81 kDa
Proteasome (Prosome, macropain) 26S subunit, non-ATPase, 7 (Predicted) OS=Rattus norvegicus GN=Psmd7	D4AEH3	36 kDa
Isocitrate dehydrogenase [NAD] subunit, mitochondrial OS=Rattus norvegicus GN=Idh3a	F1LNF7 (+1)	41 kDa
Methylcrotonoyl-CoA carboxylase subunit alpha, mitochondrial OS=Rattus norvegicus GN=Mccc1	F1LP30 (+1)	79 kDa
UDP-glucuronosyltransferase OS=Rattus norvegicus GN=Ugt2b37	F1M7N8	61 kDa
Perilipin OS=Rattus norvegicus GN=Plin2	F6QBA3 (+1)	46 kDa
Tryptophan--tRNA ligase, cytoplasmic OS=Rattus norvegicus GN=Wars	F8WFH8 (+1)	53 kDa
Protein PRRC1 OS=Rattus norvegicus GN=Prrc1	G3V834 (+1)	46 kDa
Longevity assurance homolog 2 (S. cerevisiae) OS=Rattus norvegicus GN=Cers2	G3V8V4 (+1)	45 kDa
Annexin (Fragment) OS=Rattus norvegicus	O70371 (+2)	34 kDa
Glutathione S-transferase P OS=Rattus norvegicus GN=Gstp1	P04906	23 kDa
NAD(P)H dehydrogenase [quinone] 1 OS=Rattus norvegicus GN=Nqo1	P05982	31 kDa
Histone H1.4 OS=Rattus norvegicus GN=Hist1h1e	P15865	22 kDa
Lanosterol synthase OS=Rattus norvegicus GN=Lss	P48450	83 kDa
40S ribosomal protein S15 OS=Rattus norvegicus GN=Rps15	P62845	17 kDa
5-oxoprolinase OS=Rattus norvegicus GN=Oplah	P97608	138 kDa
MHC class I RT1.Ac heavy chain OS=Rattus norvegicus	Q31255	41 kDa
Carboxylic ester hydrolase OS=Rattus norvegicus GN=Ces2h	Q32Q55	62 kDa
Nicotinate-nucleotide pyrophosphorylase [carboxylating] OS=Rattus norvegicus GN=Qprt	Q5I0M2	31 kDa
N-acyl-aromatic-L-amino acid amidohydrolase (carboxylate-forming) OS=Rattus norvegicus GN=Acy3	Q5M876	35 kDa
Protein SEC13 homolog OS=Rattus norvegicus GN=Sec13	Q5XFW8	36 kDa
Transgelin-2 OS=Rattus norvegicus GN=Tagln2	Q5XFX0	22 kDa
Transmembrane emp24 domain-containing protein 2 OS=Rattus norvegicus GN=Tmed2	Q63524	23 kDa
26S protease regulatory subunit 6A OS=Rattus norvegicus GN=Psmc3	Q63569 (+1)	49 kDa
NADH dehydrogenase [ubiquinone] 1 alpha subcomplex subunit 11 OS=Rattus norvegicus GN=Ndufa11	Q80W89	15 kDa
Mitochondrial peptide methionine sulfoxide reductase OS=Rattus norvegicus GN=Msra	Q923M1	26 kDa
Guanine nucleotide-binding protein G(i) subunit alpha-2 OS=Rattus norvegicus GN=Gnai2	P04897 (+1)	41 kDa
Bleomycin hydrolase OS=Rattus norvegicus GN=Blmh	A1A5L1 (+1)	52 kDa
Myosin regulatory light chain 12B OS=Rattus norvegicus GN=Myl12b	P18666	20 kDa
Protein Nt5c2 OS=Rattus norvegicus GN=Nt5c2	D3ZMY7	68 kDa
Protein Snx2 OS=Rattus norvegicus GN=Snx2	B2RYP4	59 kDa
Protein LOC100361547 OS=Rattus norvegicus GN=LOC100361547	D4A253	51 kDa
Protein Rbks OS=Rattus norvegicus GN=Rbks	D3ZVU4	34 kDa
Threonine--tRNA ligase, mitochondrial OS=Rattus norvegicus GN=Tars2	Q68FW7	82 kDa
Glycylpeptide N-tetradecanoyltransferase 1 OS=Rattus norvegicus GN=Nmt1	Q8K1Q0	57 kDa
Protein LOC299282 OS=Rattus norvegicus GN=LOC299282	A0A0G2K1T8	46 kDa
Protein Eci3 OS=Rattus norvegicus GN=Eci3	A0A0G2K277	42 kDa
Uncharacterized protein OS=Rattus norvegicus	A0A0G2K6I0 (+1)	14 kDa
Metalloreductase STEAP4 OS=Rattus norvegicus GN=Steap4	A0A0G2K6J0 (+2)	44 kDa
Spliceosome RNA helicase Ddx39b OS=Rattus norvegicus GN=Ddx39b	A0A0G2KAT4 (+1)	46 kDa
40S ribosomal protein S25 OS=Rattus norvegicus GN=Rps25	A0A0H2UHU0 (+2)	14 kDa
N-acetylneuraminic acid synthase OS=Rattus norvegicus GN=Nans	B1WC26	40 kDa
Peptidyl-prolyl cis-trans isomerase OS=Rattus norvegicus GN=Fkbp2	D3ZZR9	15 kDa
Protein Dpm1 OS=Rattus norvegicus GN=Dpm1	D4A8N1	29 kDa
Protein Akr1c2 OS=Rattus norvegicus GN=Akr1c2	F1LQ80	38 kDa
Carbonic reductase 4, isoform CRA_a OS=Rattus norvegicus GN=Cbr4	F1M835 (+1)	25 kDa
Apolipoprotein C-II (Predicted) OS=Rattus norvegicus GN=Apoc2	G3V8D4	11 kDa
Proteasome (Prosome, macropain) 26S subunit, non-ATPase, 5 (Predicted), isoform CRA_a OS=Rattus norvegicus GN=Psmd5	G3V8G2	56 kDa
Fatty acid desaturase 1 OS=Rattus norvegicus GN=Fads1	H2BF30 (+1)	52 kDa
Protein Ppidl1 OS=Rattus norvegicus GN=Ppidl1	M0RB67 (+1)	45 kDa
Phosphoribosyl pyrophosphate synthetase 1-like 1 (Predicted) OS=Rattus norvegicus GN=Prps1l1	M0RBK1	35 kDa
Platelet-activating factor acetylhydrolase IB subunit beta OS=Rattus norvegicus GN=Pafah1b2	O35264	26 kDa
Apolipoprotein A-II OS=Rattus norvegicus GN=Apoa2	P04638	11 kDa
Retinol-binding protein 4 OS=Rattus norvegicus GN=Rbp4	P04916	23 kDa
Superoxide dismutase [Cu-Zn] OS=Rattus norvegicus GN=Sod1	P07632 (+1)	16 kDa
Proteasome subunit alpha type-1 OS=Rattus norvegicus GN=Psma1	P18420	30 kDa
Lupus La protein homolog OS=Rattus norvegicus GN=Ssb	P38656 (+1)	48 kDa
Transforming protein RhoA OS=Rattus norvegicus GN=Rhoa	P61589	22 kDa
40S ribosomal protein S11 OS=Rattus norvegicus GN=Rps11	P62282	18 kDa
60S ribosomal protein L23 OS=Rattus norvegicus GN=Rpl23	P62832	15 kDa
Core histone macro-H2A.1 OS=Rattus norvegicus GN=H2afy	Q02874	40 kDa
Agmatinase, mitochondrial OS=Rattus norvegicus GN=Agmat	Q0D2L3	38 kDa
Synaptic vesicle membrane protein VAT-1 homolog OS=Rattus norvegicus GN=Vat1	Q3MIE4	43 kDa
Beta-lactamase-like protein 2 OS=Rattus norvegicus GN=Lactb2	Q561R9	32 kDa
Dimethylglycine dehydrogenase OS=Rattus norvegicus GN=Dmgdh	Q5RKL4	96 kDa
Serine/threonine-protein phosphatase CPPED1 OS=Rattus norvegicus GN=Cpped1	Q66H71	35 kDa
SUMO-activating enzyme subunit 1 OS=Rattus norvegicus GN=Sae1	Q6AXQ0	39 kDa
Protein Rdh11 OS=Rattus norvegicus GN=Rdh11	Q6AXX5	35 kDa
Carboxypeptidase Q OS=Rattus norvegicus GN=Cpq	Q6IRK9	52 kDa
Ab1-205 OS=Rattus norvegicus GN=Surf4	Q7TP91	83 kDa
Trans-2-enoyl-CoA reductase, mitochondrial OS=Rattus norvegicus GN=Mecr	Q9Z311 (+1)	40 kDa
Protein LOC100362069 OS=Rattus norvegicus GN=RGD1565183	D3ZJD3	16 kDa
Ubiquitin-40S ribosomal protein S27a OS=Rattus norvegicus GN=Rps27a	P62982	18 kDa
Adenylyl cyclase-associated protein 1 OS=Rattus norvegicus GN=Cap1	Q08163	52 kDa
Hydroxysteroid dehydrogenase-like protein 2 OS=Rattus norvegicus GN=Hsdl2	Q4V8F9	58 kDa
Ras-related protein Rab-18 OS=Rattus norvegicus GN=Rab18	Q5EB77	23 kDa
Cation-dependent mannose-6-phosphate receptor OS=Rattus norvegicus GN=M6pr	Q6AY20	31 kDa
Protein LOC100360057 OS=Rattus norvegicus GN=LOC100360057	Q6PDV8	15 kDa
Protein Timm50 OS=Rattus norvegicus GN=Timm50	D3ZJX5	40 kDa
Plasma kallikrein OS=Rattus norvegicus GN=Klkb1	P14272 (+1)	71 kDa
Guanine nucleotide-binding protein G(I)/G(S)/G(T) subunit beta-2 OS=Rattus norvegicus GN=Gnb2	P54313 (+1)	37 kDa
Glutamyl aminopeptidase OS=Rattus norvegicus GN=Enpep	A0A0G2JTI8 (+1)	108 kDa
Proteasome subunit beta type OS=Rattus norvegicus GN=Psmb5	G3V7Q6 (+1)	29 kDa
TIP41-like protein OS=Rattus norvegicus GN=Tiprl	A2VCX1	31 kDa
Proteasome subunit beta type OS=Rattus norvegicus GN=Psmb8	A0A023IKI3 (+2)	31 kDa
Protein Gpt2 OS=Rattus norvegicus GN=Gpt2	A0A0G2JV84	60 kDa
Mitogen-activated protein kinase OS=Rattus norvegicus GN=Mapk9	A0A0G2JYS4 (+4)	45 kDa
Ras-related protein Rab-11B OS=Rattus norvegicus GN=Rab11b	A0A0G2JZR4 (+2)	24 kDa
RAB14, member RAS oncogene family OS=Rattus norvegicus GN=Rab14	B0BMW0 (+1)	24 kDa
Rps16 protein (Fragment) OS=Rattus norvegicus GN=Rps16	B0K038 (+3)	18 kDa
Protein Mars OS=Rattus norvegicus GN=Mars	D3Z941	102 kDa
Histone H2A OS=Rattus norvegicus GN=Hist2h2ab	D3ZWE0	14 kDa
Protein RGD1311345 OS=Rattus norvegicus GN=RGD1311345	F7FM32	39 kDa
Protein LOC684270 OS=Rattus norvegicus GN=LOC684270	M0RAK2	23 kDa
Cytochrome P450 3A2 OS=Rattus norvegicus GN=Cyp3a2	P05183	58 kDa
60S ribosomal protein L27 OS=Rattus norvegicus GN=Rpl27	P61354	16 kDa
60S ribosomal protein L30 OS=Rattus norvegicus GN=Rpl30	P62890	13 kDa
Eukaryotic translation initiation factor 5 OS=Rattus norvegicus GN=Eif5	Q07205	49 kDa
Aldehyde dehydrogenase family 16 member A1 OS=Rattus norvegicus GN=Aldh16a1	Q3T1L0	85 kDa
Protein AMBP OS=Rattus norvegicus GN=Ambp	Q64240	39 kDa
GTP:AMP phosphotransferase AK3, mitochondrial OS=Rattus norvegicus GN=Ak3	Q6P2A5	25 kDa
ATP-binding cassette sub-family B member 7, mitochondrial OS=Rattus norvegicus GN=Abcb7	Q704E8	83 kDa
Protein sel-1 homolog 1 OS=Rattus norvegicus GN=Sel1l	Q80Z70	89 kDa
Cell division control protein 42 homolog OS=Rattus norvegicus GN=Cdc42	Q8CFN2	21 kDa
Peroxisomal 2,4-dienoyl-CoA reductase OS=Rattus norvegicus GN=Decr2	Q9Z2M4	31 kDa
7-dehydrocholesterol reductase OS=Rattus norvegicus GN=Dhcr7	Q9Z2Z8	54 kDa
Protein kinase, cAMP-dependent, catalytic, alpha OS=Rattus norvegicus GN=Prkaca	A1L1M0	41 kDa
Pck2 protein (Fragment) OS=Rattus norvegicus GN=Pck2	B2RYG2 (+1)	73 kDa
Protein Hacd3 OS=Rattus norvegicus GN=Hacd3	D4ABI7	43 kDa
Proline synthetase co-transcribed (Predicted) OS=Rattus norvegicus GN=Prosc	D3ZCA0	30 kDa
Eukaryotic translation initiation factor 3, subunit 6 interacting protein OS=Rattus norvegicus GN=Eif3l	G3V7G9	45 kDa
Glutamine-dependent NAD(+) synthetase OS=Rattus norvegicus GN=Nadsyn1	B1WBP4	82 kDa
Protein Mylk OS=Rattus norvegicus GN=Mylk	A0A0G2K0Q7 (+1)	214 kDa
Heterogeneous nuclear ribonucleoprotein F OS=Rattus norvegicus GN=Hnrnpf	Q794E4	46 kDa
Carboxylic ester hydrolase (Fragment) OS=Rattus norvegicus GN=Ces2e	O35535	62 kDa
Lambda-crystallin homolog OS=Rattus norvegicus GN=Cryl1	Q811X6	35 kDa
Protein Rsu1 OS=Rattus norvegicus GN=Rsu1	D4A8F2	31 kDa
Regulator of microtubule dynamics protein 2 OS=Rattus norvegicus GN=Rmdn2	Q498D5	47 kDa
Peptidyl-prolyl cis-trans isomerase FKBP4 OS=Rattus norvegicus GN=Fkbp4	Q9QVC8	51 kDa
Protein Tbc1d15 OS=Rattus norvegicus GN=Tbc1d15	F7EZ89	79 kDa
Protein Timm8a1 OS=Rattus norvegicus GN=Timm8a1	F1LP21	11 kDa
UDP-glucuronosyltransferase OS=Rattus norvegicus GN=RGD1559459	F1LTB8	60 kDa
DnaJ (Hsp40) homolog, subfamily C, member 11 OS=Rattus norvegicus GN=Dnajc11	B1WBY5	63 kDa
Protein Sdsl OS=Rattus norvegicus GN=Sdsl	D3ZHV7	35 kDa
Mitochondrial pyruvate carrier 1 OS=Rattus norvegicus GN=Mpc1	P63031	12 kDa
Tubulin alpha-1B chain OS=Rattus norvegicus GN=Tuba1b	Q6P9V9	50 kDa
Proteasome subunit alpha type-6 OS=Rattus norvegicus GN=Psma6	P60901	27 kDa
Ubiquitin carboxyl-terminal hydrolase 15 OS=Rattus norvegicus GN=Usp15	A0A0A0MY07 (+1)	109 kDa
Uncharacterized protein OS=Rattus norvegicus	A0A0G2K7N3	20 kDa
Protein LOC299282 OS=Rattus norvegicus GN=LOC299282	A0A0G2K9B1 (+4)	48 kDa
Ethylmalonic encephalopathy 1 OS=Rattus norvegicus GN=Ethe1	B0BNJ4	28 kDa
40S ribosomal protein S12 OS=Rattus norvegicus GN=LOC100360573	D3ZHB3 (+1)	15 kDa
Protein RGD1561333 OS=Rattus norvegicus GN=RGD1561333	D4A6W6 (+1)	28 kDa
DEAD (Asp-Glu-Ala-Asp) box polypeptide 58 (Predicted) OS=Rattus norvegicus GN=Ddx58	D4ADT5	68 kDa
Transcriptional activator protein Pur-alpha OS=Rattus norvegicus GN=Pura	F1LPS8 (+1)	32 kDa
Corticosteroid 11-beta-dehydrogenase isozyme 1 OS=Rattus norvegicus GN=Hsd11b1	P16232 (+1)	32 kDa
Leukotriene A-4 hydrolase OS=Rattus norvegicus GN=Lta4h	P30349 (+1)	69 kDa
Calcium-regulated heat stable protein 1 OS=Rattus norvegicus GN=Carhsp1	Q9WU49	16 kDa
NADH dehydrogenase (Ubiquinone) Fe-S protein 8 (Predicted), isoform CRA_a OS=Rattus norvegicus GN=Ndufs8	B0BNE6	24 kDa
Glutaredoxin-3 OS=Rattus norvegicus GN=Glrx3	Q9JLZ1	38 kDa
Protein Sec24c OS=Rattus norvegicus GN=Sec24c	A0A0G2JZF0 (+1)	115 kDa
Protein Acad8 OS=Rattus norvegicus GN=Acad8	M0RDK9	45 kDa
14-3-3 protein beta/alpha OS=Rattus norvegicus GN=Ywhab	P35213 (+1)	28 kDa
Carboxylic ester hydrolase OS=Rattus norvegicus GN=LOC100910040	A0A0G2K0C1	62 kDa
Protein Ipo5 OS=Rattus norvegicus GN=Ipo5	D4A781	124 kDa
Sphingomyelin phosphodiesterase OS=Rattus norvegicus GN=Smpd1	Q5XIA6	70 kDa
Proteasome (Prosome, macropain) 26S subunit, non-ATPase, 14 OS=Rattus norvegicus GN=Psmd14	Q4V8E2	35 kDa
Protein Cab39 OS=Rattus norvegicus GN=Cab39	A0A0G2JZH0	40 kDa
alpha-1,2-Mannosidase OS=Rattus norvegicus GN=Man1a1	A0A0G2JW29	82 kDa
Phosphoribosyl pyrophosphate synthase-associated protein 2 OS=Rattus norvegicus GN=Prpsap2	O08618	41 kDa
Protein Ube2g2 OS=Rattus norvegicus GN=Ube2g2	B2RYD0	19 kDa
Protein Lpgat1 OS=Rattus norvegicus GN=Lpgat1	F1LTX8	43 kDa
60S ribosomal protein L18 OS=Rattus norvegicus GN=Rpl18	A0A0H2UHS7 (+2)	22 kDa
Serine/threonine-protein phosphatase OS=Rattus norvegicus GN=Ppp1cc	A0A0G2JVK2 (+2)	38 kDa
Protein RGD1310507 OS=Rattus norvegicus GN=RGD1310507	A0A0G2K896	77 kDa
Protein Tmem205 OS=Rattus norvegicus GN=Tmem205	D3ZJZ0	21 kDa
Eukaryotic translation initiation factor 3 subunit H OS=Rattus norvegicus GN=Eif3h	D3ZL77 (+1)	30 kDa
Putative hydrolase RBBP9 OS=Rattus norvegicus GN=Rbbp9	O88350	21 kDa
Hemoglobin subunit beta-2 OS=Rattus norvegicus	P11517	16 kDa
Protein Vtn OS=Rattus norvegicus GN=Vtn	Q3KR94 (+2)	55 kDa
Gamma-glutamylaminecyclotransferase OS=Rattus norvegicus GN=Ggact	Q4KM86	17 kDa
Prostaglandin E synthase 2 (Predicted), isoform CRA_b OS=Rattus norvegicus GN=Ptges2	D4AE56	43 kDa
Glycine cleavage system H protein, mitochondrial OS=Rattus norvegicus GN=Gcsh	Q5I0P2	18 kDa
Glycine N-acyltransferase-like protein Keg1 OS=Rattus norvegicus GN=Keg1	Q9Z2Y0	34 kDa
Glia maturation factor beta OS=Rattus norvegicus GN=Gmfb	M0RDJ4 (+1)	16 kDa
Ubiquitin-fold modifier-conjugating enzyme 1 OS=Rattus norvegicus GN=Ufc1	Q6BBI8	19 kDa
Dynein light chain 2, cytoplasmic OS=Rattus norvegicus GN=Dynll2	Q78P75	10 kDa
Carcinoembryonic antigen-related cell adhesion molecule 1 OS=Rattus norvegicus GN=Ceacam1	Q9JHL6	51 kDa
Oxysterol-binding protein OS=Rattus norvegicus GN=Osbp	D4A9D8	78 kDa
GM2 ganglioside activator OS=Rattus norvegicus GN=Gm2a	Q6IN37 (+1)	21 kDa
Cleavage and polyadenylation specific factor 5 OS=Rattus norvegicus GN=Nudt21	B4F764 (+1)	26 kDa
Transmembrane emp24 domain-containing protein 10 OS=Rattus norvegicus GN=Tmed10	Q63584	25 kDa
Glycine C-acetyltransferase (2-amino-3-ketobutyrate-coenzyme A ligase), isoform CRA_b OS=Rattus norvegicus GN=Gcat	A0A0G2K2Q2 (+1)	45 kDa
Alpha-centractin OS=Rattus norvegicus GN=Actr1a	P85515	43 kDa
Mitochondrial import inner membrane translocase subunit Tim13 OS=Rattus norvegicus GN=Timm13	P62076	10 kDa
ADP-ribosylation factor 5 OS=Rattus norvegicus GN=Arf5	P84083	21 kDa
Mitochondrial fission 1 protein OS=Rattus norvegicus GN=Fis1	P84817 (+2)	17 kDa
Tubulin beta-2A chain OS=Rattus norvegicus GN=Tubb2a	P85108 (+1)	50 kDa
Phytanoyl-CoA dioxygenase domain-containing protein 1 OS=Rattus norvegicus GN=Phyhd1	Q5BJP9	33 kDa
Phospholysine phosphohistidine inorganic pyrophosphate phosphatase OS=Rattus norvegicus GN=Lhpp	Q5I0D5	29 kDa
Iodotyrosine deiodinase 1 OS=Rattus norvegicus GN=Iyd	Q5BK17	33 kDa
Histidine triad nucleotide binding protein 2 (Predicted), isoform CRA_a OS=Rattus norvegicus GN=Hint2	D4AB01	17 kDa
Protein MEMO1 OS=Rattus norvegicus GN=Memo1	F1LNE5 (+1)	32 kDa
Note:
The proteins were identidfied with at least 2 minimum peptides above tandem2 confidence level and 0% decoy FDR
