# Supplementary material for: Proteomic Profiles of Adipose and Liver Tissues from an Animal Model of Metabolic Syndrome Fed Purple Vegetables
Source: Nutrients. 2018 Apr 6;10(4):456. doi: 10.3390/nu10040456 (PMC5946241; doi:10.3390/nu10040456)
Supplement: Supplementary file 1 [file nutrients-10-00456-s001.zip › Supplemental Table_2_enriched terms and pathways_PP_Adipose.xlsx]

## Sheet: Enriched GO_BP terms
Enriched gene ontolgy biological process terms in the list of the deferentially expressed proteins with purple potatoes diet in adipose tissue
Category	Term	Count	PValue	Genes	Benjamini
GOTERM_BP_ALL	GO:0010033~response to organic substance	39	6.08042e-10	25135, 29143, 24367, 24366, 81508, 25617, 298199, 24614, 25081, 25630, 50671, 24825, 29542, 25728, 362282, 29271, 171129, 294257, 294254, 25745, 361969, 309684, 24232, 362862, 24384, 497840, 29468, 24267, 291327, 54404, 24186, 25649, 58917, 64202, 60581, 24189, 83727, 24450, 309499	1.59672e-06
GOTERM_BP_ALL	GO:0006639~acylglycerol metabolic process	10	1.32372e-09	25728, 497840, 25629, 292697, 362282, 113902, 25081, 25292, 25649, 24232	1.73805e-06
GOTERM_BP_ALL	GO:0006638~neutral lipid metabolic process	10	1.5651e-09	25728, 497840, 25629, 292697, 362282, 113902, 25081, 25292, 25649, 24232	1.36998e-06
GOTERM_BP_ALL	GO:0006950~response to stress	40	5.86813e-09	29473, 24367, 24366, 25617, 24614, 25081, 25630, 192235, 286906, 306071, 24825, 29542, 113898, 25728, 362282, 116598, 171129, 294257, 294254, 25745, 361969, 406864, 309684, 24232, 362862, 497840, 29468, 24267, 83781, 291327, 54404, 24186, 25649, 58917, 25021, 64202, 24189, 293860, 24450, 309499	3.85242e-06
GOTERM_BP_ALL	GO:0046464~acylglycerol catabolic process	7	2.64357e-08	25728, 497840, 25629, 292697, 113902, 25081, 25649	1.38839e-05
GOTERM_BP_ALL	GO:0046461~neutral lipid catabolic process	7	2.64357e-08	25728, 497840, 25629, 292697, 113902, 25081, 25649	1.38839e-05
GOTERM_BP_ALL	GO:0044710~single-organism metabolic process	40	3.04774e-08	29473, 24367, 113902, 24366, 81508, 25081, 25630, 50671, 24825, 29542, 113898, 25728, 362282, 171129, 294254, 361969, 309684, 24232, 362862, 24384, 497840, 25596, 25629, 292697, 29468, 24267, 307492, 25292, 25649, 58917, 641434, 83688, 60356, 102556347, 60581, 24189, 64701, 24450, 64524, 24375	1.33388e-05
GOTERM_BP_ALL	GO:1901700~response to oxygen-containing compound	27	1.13543e-07	25135, 29143, 25617, 24614, 25630, 24825, 113898, 29542, 25728, 362282, 29271, 294257, 294254, 361969, 24232, 362862, 24384, 497840, 29468, 24267, 291327, 25649, 64202, 60581, 24189, 83727, 24450	4.25938e-05
GOTERM_BP_ALL	GO:0046503~glycerolipid catabolic process	7	1.19155e-07	25728, 497840, 25629, 292697, 113902, 25081, 25649	3.91118e-05
GOTERM_BP_ALL	GO:0070527~platelet aggregation	7	1.34206e-07	24367, 24366, 293860, 25745, 361969, 286906, 406864	3.91576e-05
GOTERM_BP_ALL	GO:0030168~platelet activation	8	2.29037e-07	25728, 24367, 24366, 293860, 25745, 361969, 286906, 406864	6.01434e-05
GOTERM_BP_ALL	GO:0006641~triglyceride metabolic process	8	2.65194e-07	25728, 497840, 25629, 292697, 362282, 25081, 25292, 24232	6.33069e-05
GOTERM_BP_ALL	GO:0009719~response to endogenous stimulus	26	3.79757e-07	24366, 25617, 81508, 24614, 25081, 25630, 24825, 29542, 25728, 362282, 29271, 294257, 25745, 361969, 309684, 24232, 362862, 24384, 497840, 29468, 25649, 64202, 24189, 60581, 83727, 24450	8.31e-05
GOTERM_BP_ALL	GO:0033700~phospholipid efflux	5	4.00214e-07	25728, 292697, 25081, 25292, 25649	8.084e-05
GOTERM_BP_ALL	GO:0044281~small molecule metabolic process	25	5.53801e-07	113902, 81508, 25081, 25630, 50671, 113898, 25728, 362282, 294254, 24232, 24384, 497840, 292697, 24267, 307492, 25292, 25649, 641434, 83688, 60356, 24189, 60581, 24450, 64524, 24375	0.000103872
GOTERM_BP_ALL	GO:0042221~response to chemical	46	7.51824e-07	29473, 25135, 29143, 24367, 24366, 81508, 25617, 25081, 298199, 24614, 25630, 192235, 50671, 24825, 29542, 113898, 25728, 362282, 29271, 171129, 294257, 294254, 25745, 361969, 309684, 24232, 362862, 24384, 497840, 292697, 29468, 24267, 83781, 291327, 54404, 24186, 25649, 58917, 25021, 64202, 60581, 24189, 83727, 64701, 24450, 309499	0.000131611
GOTERM_BP_ALL	GO:0010038~response to metal ion	13	7.84115e-07	29542, 25728, 497840, 64202, 24367, 24366, 25617, 24186, 361969, 24450, 24232, 362862, 24825	0.000128685
GOTERM_BP_ALL	GO:0006897~endocytosis	14	8.16647e-07	25728, 25135, 292697, 29143, 64202, 83781, 291327, 29144, 25745, 286906, 25292, 309684, 24232, 24825	0.00012614
GOTERM_BP_ALL	GO:0007596~blood coagulation	9	1.02539e-06	25728, 24367, 24366, 293860, 25745, 361969, 286906, 406864, 24232	0.000149582
GOTERM_BP_ALL	GO:0006457~protein folding	9	1.45577e-06	29468, 64202, 116598, 29144, 171129, 294254, 286906, 25649, 362862	0.000201182
GOTERM_BP_ALL	GO:0034109~homotypic cell-cell adhesion	7	1.66055e-06	24367, 24366, 293860, 25745, 361969, 286906, 406864	0.000218006
GOTERM_BP_ALL	GO:0009611~response to wounding	14	1.66595e-06	24367, 24366, 25081, 25630, 286906, 306071, 29542, 25728, 293860, 25745, 361969, 406864, 24232, 309499	0.000208301
GOTERM_BP_ALL	GO:0007599~hemostasis	9	1.87195e-06	25728, 24367, 24366, 293860, 25745, 361969, 286906, 406864, 24232	0.000223419
GOTERM_BP_ALL	GO:0051239~regulation of multicellular organismal process	31	1.87532e-06	309816, 25135, 29143, 24367, 24366, 25617, 24614, 25081, 362456, 24825, 29542, 113898, 25728, 29271, 294254, 361969, 309684, 406864, 24232, 113955, 497840, 305614, 292697, 24267, 83781, 24186, 25292, 25649, 64202, 293860, 83727	0.00021409
GOTERM_BP_ALL	GO:0009605~response to external stimulus	28	2.11189e-06	29473, 25135, 24367, 24366, 25617, 25081, 24614, 25630, 25728, 362282, 29271, 294257, 294254, 25745, 361969, 309684, 24232, 24384, 497840, 24267, 29468, 83781, 291327, 24186, 25021, 64202, 24189, 24450	0.00023105
GOTERM_BP_ALL	GO:0050817~coagulation	9	2.20241e-06	25728, 24367, 24366, 293860, 25745, 361969, 286906, 406864, 24232	0.000231315
GOTERM_BP_ALL	GO:0042060~wound healing	12	3.81831e-06	25728, 24367, 24366, 293860, 25745, 25630, 361969, 286906, 406864, 306071, 24232, 309499	0.000385575
GOTERM_BP_ALL	GO:0044707~single-multicellular organism process	48	4.06098e-06	306204, 309816, 25135, 29143, 24367, 113902, 24366, 25617, 362182, 25081, 24614, 25630, 286906, 306071, 50671, 362456, 25308, 24825, 29542, 113898, 81748, 25728, 29271, 171293, 294254, 25745, 361969, 406864, 309684, 24232, 24384, 113955, 497840, 305614, 292697, 24267, 64160, 83781, 24186, 25292, 25649, 25021, 252922, 64202, 60581, 293860, 83727, 24450	0.000394891
GOTERM_BP_ALL	GO:0016192~vesicle-mediated transport	19	4.22137e-06	25135, 292697, 29143, 24367, 291327, 24366, 83781, 29144, 192235, 286906, 25292, 24825, 25728, 64202, 293860, 25745, 361969, 309684, 24232	0.000395826
GOTERM_BP_ALL	GO:0014070~response to organic cyclic compound	20	4.44222e-06	497840, 24267, 29468, 29143, 25617, 24614, 298199, 25649, 24825, 29542, 25728, 362282, 64202, 60581, 24189, 361969, 24450, 24232, 362862, 24384	0.000402171
GOTERM_BP_ALL	GO:0097006~regulation of plasma lipoprotein particle levels	6	5.25712e-06	25728, 292697, 113902, 25081, 25292, 25649	0.000460069
GOTERM_BP_ALL	GO:0009725~response to hormone	18	5.47688e-06	497840, 29468, 24366, 24614, 25630, 25649, 24825, 29542, 25728, 362282, 64202, 60581, 294257, 361969, 83727, 24450, 24232, 24384	0.000463838
GOTERM_BP_ALL	GO:0046486~glycerolipid metabolic process	10	5.7532e-06	25728, 497840, 25629, 292697, 362282, 113902, 25081, 25292, 25649, 24232	0.000472012
GOTERM_BP_ALL	GO:0070887~cellular response to chemical stimulus	29	6.22934e-06	25135, 24367, 24366, 25617, 24614, 25081, 192235, 50671, 24825, 113898, 25728, 362282, 171129, 25745, 294254, 361969, 309684, 362862, 497840, 29468, 291327, 83781, 58917, 25021, 64202, 60581, 83727, 24450, 309499	0.000495583
GOTERM_BP_ALL	GO:0065008~regulation of biological quality	34	6.64936e-06	29473, 24367, 24366, 25617, 298199, 25081, 286906, 24825, 29542, 113898, 25728, 362282, 29271, 116598, 294254, 25745, 361969, 117517, 406864, 24232, 24384, 497840, 292697, 29468, 24267, 83781, 24186, 25649, 58917, 64202, 60581, 24189, 293860, 83727	0.000513435
GOTERM_BP_ALL	GO:0006810~transport	38	1.47365e-05	29473, 25135, 29143, 24367, 24366, 25617, 29144, 103689947, 298199, 24614, 25081, 192235, 286906, 306071, 24825, 25728, 29271, 294254, 25745, 361969, 406864, 309684, 24232, 362862, 24384, 305614, 25596, 292697, 24267, 83781, 291327, 24186, 25292, 25649, 58917, 641434, 64202, 293860	0.00110506
GOTERM_BP_ALL	GO:0019433~triglyceride catabolic process	5	1.53095e-05	25728, 497840, 25629, 292697, 25081	0.00111613
GOTERM_BP_ALL	GO:0071827~plasma lipoprotein particle organization	5	1.53095e-05	25728, 113902, 25081, 25292, 25649	0.00111613
GOTERM_BP_ALL	GO:0044712~single-organism catabolic process	14	1.56967e-05	25629, 497840, 292697, 113902, 25081, 25630, 25292, 25649, 25728, 60356, 24189, 171129, 362862, 24375	0.00111343
GOTERM_BP_ALL	GO:0031667~response to nutrient levels	13	1.73122e-05	497840, 24267, 29468, 25617, 24614, 25081, 24186, 25630, 25728, 362282, 294257, 24450, 24384	0.00119566
GOTERM_BP_ALL	GO:0071310~cellular response to organic substance	25	1.89169e-05	497840, 25135, 29468, 24367, 24366, 291327, 25617, 25081, 24614, 50671, 58917, 24825, 25728, 362282, 64202, 60581, 171129, 294254, 25745, 361969, 83727, 24450, 309684, 362862, 309499	0.00127294
GOTERM_BP_ALL	GO:0032375~negative regulation of cholesterol transport	4	1.99768e-05	25728, 292697, 25292, 25649	0.00131063
GOTERM_BP_ALL	GO:0032372~negative regulation of sterol transport	4	1.99768e-05	25728, 292697, 25292, 25649	0.00131063
GOTERM_BP_ALL	GO:0071825~protein-lipid complex subunit organization	5	2.18088e-05	25728, 113902, 25081, 25292, 25649	0.00139587
GOTERM_BP_ALL	GO:0033993~response to lipid	18	2.41066e-05	25135, 497840, 24267, 29468, 29143, 291327, 24614, 25649, 29542, 25728, 362282, 64202, 24189, 294257, 361969, 24450, 24232, 24384	0.00150612
GOTERM_BP_ALL	GO:0032371~regulation of sterol transport	5	2.43671e-05	25728, 292697, 25081, 25292, 25649	0.001487
GOTERM_BP_ALL	GO:0032374~regulation of cholesterol transport	5	2.43671e-05	25728, 292697, 25081, 25292, 25649	0.001487
GOTERM_BP_ALL	GO:0051346~negative regulation of hydrolase activity	11	2.63425e-05	113898, 29222, 29542, 252922, 25081, 54404, 294254, 25292, 25649, 24232, 25308	0.00157095
GOTERM_BP_ALL	GO:0009991~response to extracellular stimulus	13	2.67598e-05	497840, 24267, 29468, 25617, 24614, 25081, 24186, 25630, 25728, 362282, 294257, 24450, 24384	0.00156039
GOTERM_BP_ALL	GO:0042493~response to drug	13	3.17424e-05	29542, 497840, 292697, 24267, 64202, 60581, 25617, 298199, 25081, 24614, 64701, 25649, 24450	0.00181046
GOTERM_BP_ALL	GO:0051234~establishment of localization	38	3.28291e-05	29473, 25135, 29143, 24367, 24366, 25617, 29144, 103689947, 298199, 24614, 25081, 192235, 286906, 306071, 24825, 25728, 29271, 294254, 25745, 361969, 406864, 309684, 24232, 362862, 24384, 305614, 25596, 292697, 24267, 83781, 291327, 24186, 25292, 25649, 58917, 641434, 64202, 293860	0.00183259
GOTERM_BP_ALL	GO:0044283~small molecule biosynthetic process	11	3.46042e-05	25728, 497840, 292697, 362282, 60581, 81508, 25081, 25630, 25292, 50671, 24450	0.00189138
GOTERM_BP_ALL	GO:0006082~organic acid metabolic process	15	3.61688e-05	497840, 292697, 24267, 113902, 81508, 25081, 307492, 25630, 25292, 50671, 362282, 60356, 24189, 60581, 24232	0.00193651
GOTERM_BP_ALL	GO:0033344~cholesterol efflux	5	3.68455e-05	25728, 292697, 25081, 25292, 25649	0.00193329
GOTERM_BP_ALL	GO:0050878~regulation of body fluid levels	10	4.1708e-05	25728, 24367, 24366, 293860, 25745, 361969, 286906, 406864, 24232, 24384	0.00214529
GOTERM_BP_ALL	GO:0051186~cofactor metabolic process	10	4.63889e-05	113898, 24267, 83688, 60581, 24189, 81508, 25630, 50671, 58917, 64524	0.00233995
GOTERM_BP_ALL	GO:0010035~response to inorganic substance	13	4.82332e-05	29542, 25728, 497840, 64202, 24367, 24366, 25617, 24186, 361969, 24450, 24232, 362862, 24825	0.00238702
GOTERM_BP_ALL	GO:0002526~acute inflammatory response	7	4.85901e-05	29473, 24614, 54404, 361969, 25649, 24232, 24825	0.00236019
GOTERM_BP_ALL	GO:0019752~carboxylic acid metabolic process	14	5.14703e-05	497840, 292697, 113902, 81508, 25081, 307492, 25630, 25292, 50671, 362282, 60356, 24189, 60581, 24232	0.00245452
GOTERM_BP_ALL	GO:0043436~oxoacid metabolic process	14	5.42401e-05	497840, 292697, 113902, 81508, 25081, 307492, 25630, 25292, 50671, 362282, 60356, 24189, 60581, 24232	0.00254031
GOTERM_BP_ALL	GO:0031100~organ regeneration	7	5.46085e-05	25135, 25081, 24614, 25630, 361969, 25649, 306071	0.00251273
GOTERM_BP_ALL	GO:0051235~maintenance of location	9	5.53881e-05	25728, 83781, 25617, 293860, 298199, 25081, 24186, 83727, 24232	0.00250467
GOTERM_BP_ALL	GO:0034113~heterotypic cell-cell adhesion	5	5.83461e-05	24367, 24366, 25081, 361969, 309684	0.0025936
GOTERM_BP_ALL	GO:0034976~response to endoplasmic reticulum stress	8	6.0715e-05	29468, 116598, 25617, 171129, 294254, 192235, 286906, 362862	0.00265385
GOTERM_BP_ALL	GO:0006954~inflammatory response	12	7.10218e-05	29473, 25728, 25021, 24367, 25081, 24614, 54404, 361969, 25649, 309684, 24232, 24825	0.00305287
GOTERM_BP_ALL	GO:0006732~coenzyme metabolic process	9	7.18973e-05	113898, 24267, 83688, 60581, 24189, 81508, 25630, 50671, 64524	0.00304068
GOTERM_BP_ALL	GO:0034377~plasma lipoprotein particle assembly	4	8.59689e-05	25728, 113902, 25081, 25649	0.00357714
GOTERM_BP_ALL	GO:0034114~regulation of heterotypic cell-cell adhesion	4	8.59689e-05	24367, 24366, 25081, 361969	0.00357714
GOTERM_BP_ALL	GO:0032502~developmental process	44	9.05057e-05	29473, 306204, 309816, 25135, 29143, 24367, 113902, 25617, 29144, 362182, 25081, 24614, 25630, 306071, 50671, 362456, 24825, 304983, 29542, 81748, 25728, 362282, 29271, 171293, 294254, 25745, 361969, 309684, 24232, 24384, 113955, 497840, 24267, 64160, 83781, 25649, 25021, 252922, 64202, 24189, 293860, 83727, 64701, 24450	0.00370684
GOTERM_BP_ALL	GO:0046394~carboxylic acid biosynthetic process	8	0.000108572	497840, 292697, 60581, 81508, 25081, 25630, 25292, 50671	0.00437694
GOTERM_BP_ALL	GO:0006952~defense response	18	0.000116314	29473, 24367, 291327, 24366, 83781, 24614, 25081, 54404, 25649, 58917, 24825, 25021, 25728, 294257, 294254, 361969, 309684, 24232	0.00461746
GOTERM_BP_ALL	GO:0034368~protein-lipid complex remodeling	4	0.000117217	25728, 25081, 25292, 25649	0.00458393
GOTERM_BP_ALL	GO:0034369~plasma lipoprotein particle remodeling	4	0.000117217	25728, 25081, 25292, 25649	0.00458393
GOTERM_BP_ALL	GO:0034367~macromolecular complex remodeling	4	0.000117217	25728, 25081, 25292, 25649	0.00458393
GOTERM_BP_ALL	GO:0006898~receptor-mediated endocytosis	8	0.000130072	25728, 292697, 29143, 291327, 29144, 25292, 309684, 24825	0.0050108
GOTERM_BP_ALL	GO:0065005~protein-lipid complex assembly	4	0.000135276	25728, 113902, 25081, 25649	0.00513543
GOTERM_BP_ALL	GO:0006508~proteolysis	20	0.000139082	497840, 29468, 24367, 24366, 25617, 54404, 25308, 29222, 113898, 29542, 25728, 252922, 171293, 294257, 171129, 25745, 294254, 361969, 24232, 362862	0.00520435
GOTERM_BP_ALL	GO:0051241~negative regulation of multicellular organismal process	16	0.000141043	113955, 292697, 24267, 24367, 24366, 24614, 25081, 25292, 25649, 362456, 25728, 64202, 293860, 294254, 361969, 83727	0.00520338
GOTERM_BP_ALL	GO:0050880~regulation of blood vessel size	7	0.000144733	25728, 497840, 24367, 24366, 24186, 294254, 361969	0.0052652
GOTERM_BP_ALL	GO:0035150~regulation of tube size	7	0.000149358	25728, 497840, 24367, 24366, 24186, 294254, 361969	0.0053588
GOTERM_BP_ALL	GO:0015914~phospholipid transport	5	0.000155523	25728, 292697, 25081, 25292, 25649	0.00550419
GOTERM_BP_ALL	GO:0016053~organic acid biosynthetic process	8	0.000158755	497840, 292697, 60581, 81508, 25081, 25630, 25292, 50671	0.00554355
GOTERM_BP_ALL	GO:0043066~negative regulation of apoptotic process	14	0.00016946	25135, 24367, 24366, 83781, 25617, 24186, 192235, 113898, 29222, 25728, 293860, 294254, 361969, 362862	0.00583866
GOTERM_BP_ALL	GO:0098602~single organism cell adhesion	13	0.000171266	25021, 64202, 24367, 83781, 24366, 293860, 25081, 25745, 361969, 286906, 406864, 306071, 309684	0.0058243
GOTERM_BP_ALL	GO:0030036~actin cytoskeleton organization	11	0.000181089	306204, 81748, 64202, 29271, 293860, 25081, 25745, 306071, 362862, 362456, 24825	0.00607868
GOTERM_BP_ALL	GO:0009056~catabolic process	20	0.00019759	497840, 25629, 292697, 24267, 113902, 25617, 81508, 25081, 25630, 25292, 25649, 113898, 25728, 60356, 24189, 293860, 171293, 171129, 362862, 24375	0.00654712
GOTERM_BP_ALL	GO:0043069~negative regulation of programmed cell death	14	0.000198025	25135, 24367, 24366, 83781, 25617, 24186, 192235, 113898, 29222, 25728, 293860, 294254, 361969, 362862	0.00647973
GOTERM_BP_ALL	GO:0051179~localization	42	0.000201939	29473, 309816, 25135, 29143, 24367, 24366, 25617, 29144, 103689947, 25081, 298199, 24614, 192235, 286906, 306071, 362456, 24825, 25728, 29271, 294254, 25745, 361969, 406864, 309684, 24232, 362862, 24384, 305614, 25596, 292697, 24267, 83781, 291327, 24186, 25292, 25649, 58917, 25021, 641434, 64202, 293860, 83727	0.0065261
GOTERM_BP_ALL	GO:0044242~cellular lipid catabolic process	7	0.000202368	25728, 497840, 25629, 292697, 113902, 25081, 25649	0.00646041
GOTERM_BP_ALL	GO:0010951~negative regulation of endopeptidase activity	8	0.000211212	113898, 29222, 29542, 252922, 54404, 294254, 24232, 25308	0.00666086
GOTERM_BP_ALL	GO:0051049~regulation of transport	21	0.000218773	29473, 25135, 305614, 292697, 24267, 24367, 24366, 83781, 25081, 25292, 25649, 306071, 24825, 25728, 64202, 293860, 25745, 294254, 361969, 406864, 24232	0.00681667
GOTERM_BP_ALL	GO:0046683~response to organophosphorus	7	0.000220868	29542, 497840, 362282, 25617, 24450, 362862, 24825	0.00680104
GOTERM_BP_ALL	GO:0044699~single-organism process	76	0.000221923	306204, 309816, 25135, 24367, 113902, 24366, 25617, 298199, 286906, 113898, 29542, 25728, 116598, 171293, 294257, 171129, 294254, 361969, 117517, 24232, 113955, 497840, 64160, 24186, 58917, 25649, 25021, 641434, 102556347, 24189, 60581, 293860, 64701, 24450, 309499, 29473, 29143, 81508, 29144, 362182, 24614, 25081, 25630, 192235, 50671, 306071, 362456, 304983, 24825, 25308, 81748, 362282, 29271, …	0.00675424
GOTERM_BP_ALL	GO:0044711~single-organism biosynthetic process	16	0.000253013	497840, 292697, 81508, 25081, 25630, 25292, 50671, 113898, 25728, 641434, 362282, 60581, 24189, 24450, 24232, 64524	0.00760879
GOTERM_BP_ALL	GO:0031099~regeneration	8	0.000259096	25728, 25135, 25081, 24614, 25630, 361969, 25649, 306071	0.00770285
GOTERM_BP_ALL	GO:0060627~regulation of vesicle-mediated transport	10	0.000268898	292697, 64202, 24367, 83781, 24366, 25745, 361969, 25292, 24232, 24825	0.00790368
GOTERM_BP_ALL	GO:0030301~cholesterol transport	5	0.000269707	25728, 292697, 25081, 25292, 25649	0.00783963
GOTERM_BP_ALL	GO:0016042~lipid catabolic process	8	0.000270842	25728, 497840, 25629, 292697, 113902, 25081, 25292, 25649	0.0077863
GOTERM_BP_ALL	GO:0032369~negative regulation of lipid transport	4	0.000282106	25728, 292697, 25292, 25649	0.00802109
GOTERM_BP_ALL	GO:0015918~sterol transport	5	0.000285311	25728, 292697, 25081, 25292, 25649	0.00802497
GOTERM_BP_ALL	GO:0010466~negative regulation of peptidase activity	8	0.000295619	113898, 29222, 29542, 252922, 54404, 294254, 24232, 25308	0.00822568
GOTERM_BP_ALL	GO:0003018~vascular process in circulatory system	7	0.000300402	25728, 497840, 24367, 24366, 24186, 294254, 361969	0.00827059
GOTERM_BP_ALL	GO:0034447~very-low-density lipoprotein particle clearance	3	0.000309342	25728, 292697, 25292	0.00842738
GOTERM_BP_ALL	GO:0010243~response to organonitrogen compound	15	0.000309911	497840, 25617, 81508, 24614, 25630, 24825, 29542, 25728, 362282, 29271, 24189, 361969, 83727, 24450, 362862	0.00835616
GOTERM_BP_ALL	GO:1901575~organic substance catabolic process	19	0.000310366	497840, 25629, 292697, 24267, 113902, 25617, 81508, 25081, 25630, 25292, 25649, 25728, 60356, 24189, 293860, 171293, 171129, 362862, 24375	0.00828334
GOTERM_BP_ALL	GO:1902578~single-organism localization	30	0.000318552	29473, 25135, 29143, 24367, 24366, 25617, 29144, 298199, 25081, 286906, 24825, 25728, 29271, 25745, 361969, 309684, 406864, 24232, 24384, 305614, 292697, 24267, 83781, 24186, 25292, 25649, 58917, 641434, 64202, 293860	0.00841541
GOTERM_BP_ALL	GO:0034381~plasma lipoprotein particle clearance	4	0.000347312	25728, 292697, 25292, 25649	0.00908053
GOTERM_BP_ALL	GO:0016337~single organismal cell-cell adhesion	12	0.000357635	25021, 24367, 83781, 24366, 293860, 25081, 25745, 361969, 286906, 406864, 306071, 309684	0.00925706
GOTERM_BP_ALL	GO:0072376~protein activation cascade	5	0.000373196	24367, 24366, 294257, 361969, 24232	0.00956374
GOTERM_BP_ALL	GO:0034382~chylomicron remnant clearance	3	0.000431786	25728, 292697, 25292	0.0109504
GOTERM_BP_ALL	GO:0010873~positive regulation of cholesterol esterification	3	0.000431786	25728, 25081, 25649	0.0109504
GOTERM_BP_ALL	GO:0072378~blood coagulation, fibrin clot formation	3	0.000431786	24367, 24366, 361969	0.0109504
GOTERM_BP_ALL	GO:0071830~triglyceride-rich lipoprotein particle clearance	3	0.000431786	25728, 292697, 25292	0.0109504
GOTERM_BP_ALL	GO:0015748~organophosphate ester transport	5	0.000434372	25728, 292697, 25081, 25292, 25649	0.0109103
GOTERM_BP_ALL	GO:0071345~cellular response to cytokine stimulus	11	0.00044112	25728, 362282, 24367, 24366, 291327, 25617, 25081, 294254, 361969, 50671, 58917	0.010974
GOTERM_BP_ALL	GO:0030100~regulation of endocytosis	7	0.000501196	292697, 64202, 83781, 25745, 25292, 24232, 24825	0.0123427
GOTERM_BP_ALL	GO:0042592~homeostatic process	19	0.000508409	497840, 292697, 24267, 29468, 25081, 24186, 286906, 25649, 58917, 24825, 113898, 25728, 362282, 60581, 116598, 24189, 25745, 294254, 117517	0.012403
GOTERM_BP_ALL	GO:0014074~response to purine-containing compound	7	0.000513448	29542, 497840, 362282, 25617, 24450, 362862, 24825	0.01241
GOTERM_BP_ALL	GO:0060548~negative regulation of cell death	14	0.000520269	25135, 24367, 24366, 83781, 25617, 24186, 192235, 113898, 29222, 25728, 293860, 294254, 361969, 362862	0.0124592
GOTERM_BP_ALL	GO:1901654~response to ketone	8	0.000555953	29542, 497840, 29468, 64202, 60581, 361969, 24450, 24232	0.0131881
GOTERM_BP_ALL	GO:0071407~cellular response to organic cyclic compound	11	0.000568485	25728, 497840, 29468, 362282, 64202, 25617, 24614, 361969, 24450, 362862, 24825	0.0133628
GOTERM_BP_ALL	GO:0034097~response to cytokine	12	0.00056939	25728, 362282, 24367, 24366, 291327, 25617, 25081, 54404, 294254, 361969, 50671, 58917	0.0132652
GOTERM_BP_ALL	GO:0034384~high-density lipoprotein particle clearance	3	0.000573996	25728, 292697, 25649	0.0132543
GOTERM_BP_ALL	GO:0044057~regulation of system process	10	0.000574897	29542, 497840, 24267, 24367, 24366, 25081, 294254, 361969, 25649, 24825	0.0131593
GOTERM_BP_ALL	GO:0032496~response to lipopolysaccharide	9	0.000623092	25135, 497840, 24267, 362282, 24189, 291327, 294257, 24614, 24450	0.0141318
GOTERM_BP_ALL	GO:0030029~actin filament-based process	11	0.000627339	306204, 81748, 64202, 29271, 293860, 25081, 25745, 306071, 362862, 362456, 24825	0.0141057
GOTERM_BP_ALL	GO:0051591~response to cAMP	6	0.000636375	29542, 497840, 362282, 25617, 24450, 24825	0.014186
GOTERM_BP_ALL	GO:0007155~cell adhesion	16	0.000655033	309816, 113955, 29473, 24367, 24366, 83781, 25081, 286906, 306071, 25021, 64202, 293860, 25745, 361969, 406864, 309684	0.0144762
GOTERM_BP_ALL	GO:0044255~cellular lipid metabolic process	13	0.000680972	25629, 497840, 292697, 113902, 25081, 25292, 25649, 50671, 25728, 362282, 60581, 24450, 24232	0.0149199
GOTERM_BP_ALL	GO:0032787~monocarboxylic acid metabolic process	10	0.000687256	292697, 362282, 113902, 60581, 24189, 25081, 25630, 25292, 50671, 24232	0.014932
GOTERM_BP_ALL	GO:0071702~organic substance transport	23	0.000689991	29473, 305614, 25596, 25135, 292697, 24367, 24366, 83781, 103689947, 298199, 25081, 25292, 25649, 306071, 58917, 25728, 64202, 29271, 293860, 25745, 361969, 24232, 362862	0.014868
GOTERM_BP_ALL	GO:0022610~biological adhesion	16	0.000715691	309816, 113955, 29473, 24367, 24366, 83781, 25081, 286906, 306071, 25021, 64202, 293860, 25745, 361969, 406864, 309684	0.0152923
GOTERM_BP_ALL	GO:0009617~response to bacterium	11	0.000725041	25135, 497840, 24267, 362282, 24366, 24189, 291327, 294257, 24614, 361969, 24450	0.0153657
GOTERM_BP_ALL	GO:0044765~single-organism transport	28	0.000731531	29473, 25135, 29143, 24367, 24366, 29144, 298199, 25081, 286906, 24825, 25728, 29271, 25745, 361969, 309684, 406864, 24232, 24384, 305614, 292697, 24267, 83781, 25292, 25649, 58917, 641434, 64202, 293860	0.0153781
GOTERM_BP_ALL	GO:0034372~very-low-density lipoprotein particle remodeling	3	0.000735794	25728, 25081, 25649	0.0153443
GOTERM_BP_ALL	GO:0034380~high-density lipoprotein particle assembly	3	0.000735794	25728, 25081, 25649	0.0153443
GOTERM_BP_ALL	GO:0034370~triglyceride-rich lipoprotein particle remodeling	3	0.000735794	25728, 25081, 25649	0.0153443
GOTERM_BP_ALL	GO:0044767~single-organism developmental process	41	0.000736288	29473, 306204, 309816, 25135, 29143, 24367, 25617, 29144, 362182, 24614, 25081, 25630, 306071, 50671, 362456, 24825, 29542, 81748, 25728, 362282, 29271, 171293, 294254, 25745, 361969, 309684, 24232, 24384, 113955, 497840, 64160, 83781, 25649, 252922, 25021, 64202, 24189, 293860, 83727, 64701, 24450	0.0152336
GOTERM_BP_ALL	GO:0051240~positive regulation of multicellular organismal process	18	0.000752521	497840, 25135, 305614, 29143, 24367, 24366, 83781, 25617, 24186, 25649, 24825, 113898, 25728, 294254, 361969, 309684, 406864, 24232	0.0154453
GOTERM_BP_ALL	GO:0060416~response to growth hormone	4	0.000758875	497840, 24614, 361969, 24450	0.0154541
GOTERM_BP_ALL	GO:0007015~actin filament organization	8	0.000775608	81748, 29271, 293860, 25081, 25745, 306071, 362862, 24825	0.0156708
GOTERM_BP_ALL	GO:1901698~response to nitrogen compound	15	0.000795447	497840, 25617, 81508, 24614, 25630, 24825, 29542, 25728, 362282, 29271, 24189, 361969, 83727, 24450, 362862	0.0159459
GOTERM_BP_ALL	GO:0002237~response to molecule of bacterial origin	9	0.000797659	25135, 497840, 24267, 362282, 24189, 291327, 294257, 24614, 24450	0.0158688
GOTERM_BP_ALL	GO:0032879~regulation of localization	24	0.000858663	29473, 309816, 305614, 25135, 292697, 24267, 24367, 24366, 83781, 25617, 25081, 25292, 25649, 306071, 362456, 24825, 25728, 64202, 293860, 25745, 294254, 361969, 406864, 24232	0.0169443
GOTERM_BP_ALL	GO:0043086~negative regulation of catalytic activity	12	0.00085943	113898, 29222, 29542, 252922, 25728, 25081, 54404, 294254, 25292, 25649, 24232, 25308	0.0168329
GOTERM_BP_ALL	GO:0051674~localization of cell	16	0.000885326	309816, 29473, 83781, 25617, 25081, 306071, 24825, 362456, 25021, 25728, 64202, 29271, 293860, 25745, 361969, 309684	0.0172077
GOTERM_BP_ALL	GO:0048870~cell motility	16	0.000885326	309816, 29473, 83781, 25617, 25081, 306071, 24825, 362456, 25021, 25728, 64202, 29271, 293860, 25745, 361969, 309684	0.0172077
GOTERM_BP_ALL	GO:0055086~nucleobase-containing small molecule metabolic process	11	0.000894971	113898, 25728, 641434, 497840, 24267, 83688, 362282, 24189, 294254, 25630, 64524	0.0172659
GOTERM_BP_ALL	GO:2001236~regulation of extrinsic apoptotic signaling pathway	6	0.000900399	29468, 24367, 83781, 24366, 294254, 361969	0.0172431
GOTERM_BP_ALL	GO:0051764~actin crosslink formation	3	0.000917001	81748, 293860, 306071	0.0174313
GOTERM_BP_ALL	GO:0034116~positive regulation of heterotypic cell-cell adhesion	3	0.000917001	24367, 24366, 361969	0.0174313
GOTERM_BP_ALL	GO:0010872~regulation of cholesterol esterification	3	0.000917001	25728, 25081, 25649	0.0174313
GOTERM_BP_ALL	GO:2001237~negative regulation of extrinsic apoptotic signaling pathway	5	0.000998229	24367, 83781, 24366, 294254, 361969	0.0188253
GOTERM_BP_ALL	GO:0072330~monocarboxylic acid biosynthetic process	6	0.00100431	292697, 60581, 25081, 25630, 25292, 50671	0.018804
GOTERM_BP_ALL	GO:0090207~regulation of triglyceride metabolic process	4	0.00101131	25728, 292697, 25081, 24232	0.0188
GOTERM_BP_ALL	GO:0032368~regulation of lipid transport	5	0.00103756	25728, 292697, 25081, 25292, 25649	0.019148
GOTERM_BP_ALL	GO:1900047~negative regulation of hemostasis	4	0.00108173	25728, 24367, 24366, 361969	0.0198163
GOTERM_BP_ALL	GO:0030195~negative regulation of blood coagulation	4	0.00108173	25728, 24367, 24366, 361969	0.0198163
GOTERM_BP_ALL	GO:0040011~locomotion	17	0.0011323	309816, 29473, 83781, 25617, 25081, 306071, 24825, 362456, 25021, 25728, 64202, 29271, 293860, 25745, 361969, 309684, 24232	0.0205901
GOTERM_BP_ALL	GO:0008203~cholesterol metabolic process	5	0.00116208	25728, 25081, 25292, 25649, 24450	0.0209809
GOTERM_BP_ALL	GO:0045861~negative regulation of proteolysis	8	0.00120866	113898, 29222, 29542, 252922, 54404, 294254, 24232, 25308	0.0216643
GOTERM_BP_ALL	GO:1901701~cellular response to oxygen-containing compound	14	0.00121098	25135, 497840, 29468, 291327, 25617, 24614, 24825, 113898, 25728, 362282, 60581, 83727, 24450, 362862	0.0215584
GOTERM_BP_ALL	GO:0050819~negative regulation of coagulation	4	0.00123171	25728, 24367, 24366, 361969	0.0217761
GOTERM_BP_ALL	GO:1902041~regulation of extrinsic apoptotic signaling pathway via death domain receptors	4	0.00123171	24367, 83781, 24366, 361969	0.0217761
GOTERM_BP_ALL	GO:0008015~blood circulation	9	0.00124751	29473, 29542, 25728, 497840, 24367, 24366, 24186, 294254, 361969	0.0219051
GOTERM_BP_ALL	GO:0019637~organophosphate metabolic process	13	0.00128395	497840, 292697, 25081, 25630, 25649, 113898, 25728, 641434, 83688, 362282, 24189, 294254, 64524	0.0223887
GOTERM_BP_ALL	GO:0003013~circulatory system process	9	0.00131794	29473, 29542, 25728, 497840, 24367, 24366, 24186, 294254, 361969	0.0228234
GOTERM_BP_ALL	GO:0034434~sterol esterification	3	0.00133693	25728, 25081, 25649	0.0229972
GOTERM_BP_ALL	GO:0034433~steroid esterification	3	0.00133693	25728, 25081, 25649	0.0229972
GOTERM_BP_ALL	GO:0034435~cholesterol esterification	3	0.00133693	25728, 25081, 25649	0.0229972
GOTERM_BP_ALL	GO:0043691~reverse cholesterol transport	3	0.00133693	25728, 25081, 25649	0.0229972
GOTERM_BP_ALL	GO:0034375~high-density lipoprotein particle remodeling	3	0.00133693	25728, 25081, 25649	0.0229972
GOTERM_BP_ALL	GO:1902652~secondary alcohol metabolic process	5	0.00139232	25728, 25081, 25292, 25649, 24450	0.0237835
GOTERM_BP_ALL	GO:1901615~organic hydroxy compound metabolic process	8	0.00155744	25728, 24267, 362282, 25081, 25292, 25649, 24450, 24384	0.0263971
GOTERM_BP_ALL	GO:0016125~sterol metabolic process	5	0.00165267	25728, 25081, 25292, 25649, 24450	0.0278106
GOTERM_BP_ALL	GO:0071495~cellular response to endogenous stimulus	15	0.00173857	497840, 29468, 24366, 25617, 24614, 25081, 24825, 362282, 64202, 60581, 25745, 83727, 24450, 309684, 362862	0.0290501
GOTERM_BP_ALL	GO:0006953~acute-phase response	4	0.00175807	24614, 54404, 361969, 24825	0.0291858
GOTERM_BP_ALL	GO:0042594~response to starvation	6	0.00182536	497840, 24267, 362282, 25617, 24186, 24450	0.0300969
GOTERM_BP_ALL	GO:0098609~cell-cell adhesion	12	0.00188069	25021, 24367, 83781, 24366, 293860, 25081, 25745, 361969, 286906, 406864, 306071, 309684	0.0308026
GOTERM_BP_ALL	GO:1990267~response to transition metal nanoparticle	6	0.00199935	25728, 497840, 25617, 24186, 362862, 24825	0.0325135
GOTERM_BP_ALL	GO:0032501~multicellular organismal process	50	0.00204988	309816, 306204, 25135, 113902, 24367, 24366, 25617, 286906, 29542, 113898, 25728, 171293, 294254, 361969, 24232, 113955, 497840, 64160, 24186, 25649, 25021, 24189, 60581, 293860, 24450, 29473, 29143, 362182, 25081, 24614, 25630, 50671, 306071, 25308, 24825, 362456, 81748, 29271, 25745, 406864, 309684, 24384, 305614, 292697, 24267, 83781, 25292, 252922, 64202, 83727	0.0331174
GOTERM_BP_ALL	GO:0033036~macromolecule localization	23	0.00210201	305614, 25135, 292697, 24367, 24366, 83781, 25617, 103689947, 25081, 298199, 25292, 25649, 306071, 25728, 64202, 29271, 293860, 25745, 361969, 83727, 309684, 24232, 362862	0.0337387
GOTERM_BP_ALL	GO:0051004~regulation of lipoprotein lipase activity	3	0.00210799	292697, 25081, 25292	0.0336279
GOTERM_BP_ALL	GO:0001775~cell activation	12	0.00217296	25728, 25021, 24367, 83781, 24366, 293860, 25745, 361969, 286906, 406864, 306071, 309684	0.0344384
GOTERM_BP_ALL	GO:0051050~positive regulation of transport	13	0.00227837	29473, 305614, 25135, 24367, 24366, 83781, 24825, 25728, 64202, 293860, 25745, 361969, 24232	0.0358645
GOTERM_BP_ALL	GO:0061045~negative regulation of wound healing	4	0.00228963	25728, 24367, 24366, 361969	0.0358242
GOTERM_BP_ALL	GO:0008610~lipid biosynthetic process	9	0.00229465	25728, 292697, 362282, 60581, 25081, 25292, 50671, 24450, 24232	0.035689
GOTERM_BP_ALL	GO:0006629~lipid metabolic process	14	0.00231164	25629, 497840, 292697, 113902, 25081, 25292, 25649, 50671, 25728, 362282, 60581, 24450, 24232, 24384	0.0357374
GOTERM_BP_ALL	GO:0006790~sulfur compound metabolic process	7	0.00233175	497840, 24267, 60356, 60581, 81508, 406864, 50671	0.0358323
GOTERM_BP_ALL	GO:0009607~response to biotic stimulus	13	0.00237276	497840, 25135, 24267, 291327, 24366, 25617, 24614, 362282, 29271, 24189, 294257, 361969, 24450	0.0362399
GOTERM_BP_ALL	GO:0006796~phosphate-containing compound metabolic process	25	0.0023843	24367, 24366, 25617, 25081, 25630, 24825, 113898, 29542, 25728, 362282, 29271, 294254, 361969, 309684, 362862, 24232, 305614, 497840, 292697, 58917, 25649, 641434, 83688, 24189, 64524	0.0362029
GOTERM_BP_ALL	GO:0060192~negative regulation of lipase activity	3	0.00240197	25081, 25292, 25649	0.0362571
GOTERM_BP_ALL	GO:0097164~ammonium ion metabolic process	4	0.00240658	29542, 25081, 25292, 25649	0.0361183
GOTERM_BP_ALL	GO:0050994~regulation of lipid catabolic process	4	0.00240658	292697, 25081, 25292, 25649	0.0361183
GOTERM_BP_ALL	GO:0006793~phosphorus metabolic process	25	0.00240667	24367, 24366, 25617, 25081, 25630, 24825, 113898, 29542, 25728, 362282, 29271, 294254, 361969, 309684, 362862, 24232, 305614, 497840, 292697, 58917, 25649, 641434, 83688, 24189, 64524	0.0359146
GOTERM_BP_ALL	GO:0048856~anatomical structure development	39	0.00246488	306204, 309816, 25135, 29143, 24367, 113902, 25617, 362182, 24614, 25081, 25630, 306071, 50671, 362456, 24825, 304983, 29542, 81748, 25728, 29271, 171293, 294254, 25745, 361969, 309684, 24232, 24384, 113955, 497840, 64160, 83781, 25649, 252922, 25021, 64202, 24189, 293860, 83727, 24450	0.0365607
GOTERM_BP_ALL	GO:0031589~cell-substrate adhesion	7	0.00253602	64202, 24367, 24366, 293860, 25081, 361969, 309684	0.0373863
GOTERM_BP_ALL	GO:0016477~cell migration	14	0.00254841	29473, 83781, 25617, 25081, 306071, 362456, 25021, 25728, 64202, 29271, 293860, 25745, 361969, 309684	0.0373564
GOTERM_BP_ALL	GO:0007584~response to nutrient	7	0.00262139	29468, 294257, 25081, 24614, 24186, 25630, 24450	0.038194
GOTERM_BP_ALL	GO:0019915~lipid storage	4	0.00265145	25728, 298199, 25081, 24232	0.0384111
GOTERM_BP_ALL	GO:0051704~multi-organism process	20	0.00266942	497840, 25135, 24267, 29143, 291327, 24366, 24614, 24186, 362456, 29542, 25728, 252922, 362282, 64202, 29271, 24189, 294257, 361969, 24450, 24384	0.0384549
GOTERM_BP_ALL	GO:0015850~organic hydroxy compound transport	6	0.00270469	25728, 292697, 83781, 25081, 25292, 25649	0.0387415
GOTERM_BP_ALL	GO:0055088~lipid homeostasis	5	0.00278955	25728, 292697, 60581, 25081, 25649	0.0397179
GOTERM_BP_ALL	GO:0052548~regulation of endopeptidase activity	8	0.00281398	113898, 29222, 29542, 252922, 54404, 294254, 24232, 25308	0.0398434
GOTERM_BP_ALL	GO:0006633~fatty acid biosynthetic process	5	0.00295122	292697, 60581, 25081, 25292, 50671	0.041525
GOTERM_BP_ALL	GO:0046496~nicotinamide nucleotide metabolic process	5	0.00295122	113898, 83688, 24189, 25630, 64524	0.041525
GOTERM_BP_ALL	GO:0019362~pyridine nucleotide metabolic process	5	0.00295122	113898, 83688, 24189, 25630, 64524	0.041525
GOTERM_BP_ALL	GO:2001234~negative regulation of apoptotic signaling pathway	6	0.0029956	24367, 83781, 24366, 294254, 361969, 192235	0.0419129
GOTERM_BP_ALL	GO:0044092~negative regulation of molecular function	13	0.00300898	113898, 29222, 29542, 252922, 25728, 293860, 25081, 54404, 294254, 25292, 25649, 24232, 25308	0.0418737
GOTERM_BP_ALL	GO:0002523~leukocyte migration involved in inflammatory response	3	0.00304432	29473, 25021, 309684	0.0421327
GOTERM_BP_ALL	GO:1901135~carbohydrate derivative metabolic process	13	0.00305592	25596, 24267, 54404, 25630, 25728, 641434, 83688, 24189, 171129, 294254, 64701, 64524, 24375	0.0420688
GOTERM_BP_ALL	GO:0045454~cell redox homeostasis	4	0.00318603	113898, 29468, 116598, 286906	0.043595
GOTERM_BP_ALL	GO:0051336~regulation of hydrolase activity	14	0.00333419	113898, 29222, 29542, 252922, 292697, 25617, 25081, 54404, 294254, 25292, 25649, 24232, 362862, 25308	0.0453431
GOTERM_BP_ALL	GO:0090066~regulation of anatomical structure size	9	0.00337419	25728, 497840, 24367, 29271, 24366, 25745, 24186, 294254, 361969	0.0456394
GOTERM_BP_ALL	GO:0072524~pyridine-containing compound metabolic process	5	0.00347452	113898, 83688, 24189, 25630, 64524	0.0467264
GOTERM_BP_ALL	GO:1903035~negative regulation of response to wounding	4	0.00347632	25728, 24367, 24366, 361969	0.0465123
GOTERM_BP_ALL	GO:0007568~aging	8	0.00370351	29473, 29542, 25728, 362282, 64202, 29144, 64701, 309684	0.0492311
GOTERM_BP_ALL	GO:0000096~sulfur amino acid metabolic process	3	0.00375809	497840, 24267, 60356	0.0496886
GOTERM_BP_ALL	GO:0042730~fibrinolysis	3	0.00375809	24367, 24366, 361969	0.0496886
GOTERM_BP_ALL	GO:0097191~extrinsic apoptotic signaling pathway	6	0.00378533	29468, 24367, 83781, 24366, 294254, 361969	0.0497902
Note:
Term is the biological process component of the gene ontology term
Count is the number of the proteins involved in the corresponding biological process
Pvalue is the Enrichment analyses P-Value
Genes are the Entrez gene IDs of the involved proteins
Benjamini is the adjusted Pvalue based on Benjamini test

## Sheet: Enriched pathways
Enriched pathways in the list of the deferentially expressed proteins with purple potatoes diet in adipose tissue
Category	Term	Count	PValue	Genes	Benjamini
KEGG_PATHWAY	rno04141:Protein processing in endoplasmic reticulum	13	7.66243e-10	25596, 29468, 25617, 29144, 286906, 192235, 293721, 64202, 116598, 171129, 294254, 64701, 362862	8.35205e-08
KEGG_PATHWAY	rno04610:Complement and coagulation cascades	6	0.000121085	24367, 24366, 294257, 361969, 117517, 24232	0.00657778
KEGG_PATHWAY	rno05150:Staphylococcus aureus infection	5	0.000411388	25021, 24367, 294257, 309684, 24232	0.014839
Term is KEGG pathway
Count is the number of the proteins involved in the corresponding pathway
Pvalue is the Enrichment analyses P-Value
Genes are the Entrez gene IDs of the involved proteins
Benjamini is the adjusted Pvalue based on Benjamini test
