# Supplementary material for: Proteomic Profiles of Adipose and Liver Tissues from an Animal Model of Metabolic Syndrome Fed Purple Vegetables
Source: Nutrients. 2018 Apr 6;10(4):456. doi: 10.3390/nu10040456 (PMC5946241; doi:10.3390/nu10040456)
Supplement: Supplementary file 1 [file nutrients-10-00456-s001.zip › Supplemental Table_1__identified_proteins in Adipose tissue.xlsx]

## Sheet: pot_report_2pept_95t_normtotspe
Supplemental Table 1. The list of identified proteins in the adipose tissue
Identified Proteins	Accession Number	Molecular Weight
serum albumin precursor [Rattus norvegicus]	gi|158138568	69 kDa
serotransferrin precursor [Rattus norvegicus]	gi|61556986	76 kDa
fatty acid synthase [Rattus norvegicus]	gi|8394158	273 kDa
myosin-9 [Rattus norvegicus]	gi|806638593	226 kDa
alpha-1-macroglobulin precursor [Rattus norvegicus]	gi|307746876	167 kDa
PREDICTED: fibrillin-1 isoform X1 [Rattus norvegicus]	gi|564342789	312 kDa
complement C3 precursor [Rattus norvegicus]	gi|158138561	186 kDa
PREDICTED: filamin-A isoform X2 [Rattus norvegicus]	gi|564329392 (+1)	281 kDa
PREDICTED: spectrin beta chain, non-erythrocytic 1 isoform X1 [Rattus norvegicus]	gi|672077311	274 kDa
78 kDa glucose-regulated protein precursor [Rattus norvegicus]	gi|25742763	72 kDa
membrane primary amine oxidase [Rattus norvegicus]	gi|71896590	85 kDa
calreticulin precursor [Rattus norvegicus]	gi|11693172	48 kDa
PREDICTED: transketolase isoform X1 [Rattus norvegicus]	gi|564387998	68 kDa
endoplasmin precursor [Rattus norvegicus]	gi|210032365	93 kDa
inter-alpha-trypsin inhibitor heavy chain H4 precursor [Rattus norvegicus]	gi|126722991	104 kDa
carboxylesterase 1D precursor [Rattus norvegicus]	gi|140969642	62 kDa
PREDICTED: perilipin-1 isoform X1 [Rattus norvegicus]	gi|672036984	56 kDa
PREDICTED: plastin-2 isoform X2 [Rattus norvegicus]	gi|564387027 (+1)	72 kDa
PREDICTED: pyruvate kinase PKM isoform X2 [Rattus norvegicus]	gi|564364021	69 kDa
PREDICTED: fructose-bisphosphate aldolase A isoform X2 [Rattus norvegicus]	gi|564330883	45 kDa
apolipoprotein A-I preproprotein [Rattus norvegicus]	gi|6978515	30 kDa
laminin subunit alpha-4 precursor [Rattus norvegicus]	gi|827342570	202 kDa
hemopexin precursor [Rattus norvegicus]	gi|16758014	51 kDa
PREDICTED: calnexin isoform X1 [Rattus norvegicus]	gi|672067280	67 kDa
cofilin-1 [Rattus norvegicus]	gi|8393101	19 kDa
PREDICTED: transgelin-2 isoform X1 [Rattus norvegicus]	gi|564381831	22 kDa
protein disulfide-isomerase A3 precursor [Rattus norvegicus]	gi|8393322	57 kDa
vitamin D-binding protein precursor [Rattus norvegicus]	gi|401709952	54 kDa
fibrinogen beta chain precursor [Rattus norvegicus]	gi|158186678 (+2)	54 kDa
myoferlin [Rattus norvegicus]	gi|300798598 (+2)	234 kDa
PREDICTED: hypoxia up-regulated protein 1 isoform X1 [Rattus norvegicus]	gi|564363268 (+1)	111 kDa
PREDICTED: plastin-3 isoform X2 [Rattus norvegicus]	gi|564400441 (+1)	72 kDa
complement factor B precursor [Rattus norvegicus]	gi|218156285	85 kDa
macrophage mannose receptor 1 precursor [Rattus norvegicus]	gi|529367220	165 kDa
carbamoyl-phosphate synthase [ammonia], mitochondrial precursor [Rattus norvegicus]	gi|8393186	165 kDa
filamin-B [Rattus norvegicus]	gi|157818975 (+2)	275 kDa
PREDICTED: neutral alpha-glucosidase AB isoform X1 [Rattus norvegicus]	gi|564332724 (+1)	109 kDa
PREDICTED: fibrinogen gamma chain isoform X1 [Rattus norvegicus]	gi|564336900 (+1)	51 kDa
PREDICTED: dolichyl-diphosphooligosaccharide--protein glycosyltransferase subunit 2 isoform X1 [Rattus norvegicus]	gi|564343911	71 kDa
transaldolase [Rattus norvegicus]	gi|42476292	37 kDa
UDP-glucose:glycoprotein glucosyltransferase 1 precursor [Rattus norvegicus]	gi|19424302 (+2)	174 kDa
protein disulfide-isomerase A6 precursor [Rattus norvegicus]	gi|52345385	49 kDa
PREDICTED: cysteine sulfinic acid decarboxylase isoform X1 [Rattus norvegicus]	gi|564362089	55 kDa
dolichyl-diphosphooligosaccharide--protein glycosyltransferase subunit 1 precursor [Rattus norvegicus]	gi|752993193	68 kDa
3-ketoacyl-CoA thiolase, mitochondrial [Rattus norvegicus]	gi|18426866	42 kDa
PREDICTED: adipocyte plasma membrane-associated protein isoform X2 [Rattus norvegicus]	gi|564343538	46 kDa
acetyl-CoA carboxylase 1 [Rattus norvegicus]	gi|11559962	265 kDa
protein disulfide-isomerase A4 precursor [Rattus norvegicus]	gi|16758712	73 kDa
apolipoprotein E precursor [Rattus norvegicus]	gi|397529595	36 kDa
tissue alpha-L-fucosidase precursor [Rattus norvegicus]	gi|158186726	53 kDa
cathepsin D precursor [Rattus norvegicus]	gi|42476045	45 kDa
fibrinogen alpha chain isoform 2 precursor [Rattus norvegicus]	gi|144922622 (+2)	61 kDa
PREDICTED: selenium-binding protein 1 isoform X1 [Rattus norvegicus]	gi|672016081	53 kDa
ATP synthase subunit d, mitochondrial [Rattus norvegicus]	gi|9506411	19 kDa
PREDICTED: catechol O-methyltransferase isoform X1 [Rattus norvegicus]	gi|564377561 (+1)	30 kDa
nucleolin [Rattus norvegicus]	gi|161760644	77 kDa
peroxiredoxin-5, mitochondrial precursor [Rattus norvegicus]	gi|16758404	22 kDa
chloride intracellular channel protein 1 [Rattus norvegicus]	gi|50657380	27 kDa
phosphatidylethanolamine-binding protein 1 [Rattus norvegicus]	gi|8393910	21 kDa
phosphoenolpyruvate carboxykinase, cytosolic [GTP] [Rattus norvegicus]	gi|38454296	69 kDa
PREDICTED: coronin-1A isoform X1 [Rattus norvegicus]	gi|564330871	51 kDa
integrin beta-2 precursor [Rattus norvegicus]	gi|163937849	85 kDa
heat shock 70 kDa protein 1A [Rattus norvegicus]	gi|47059179	70 kDa
PREDICTED: hydroxymethylglutaryl-CoA synthase, mitochondrial isoform X1 [Rattus norvegicus]	gi|564337997	57 kDa
alpha-1-acid glycoprotein precursor [Rattus norvegicus]	gi|16757980	24 kDa
PREDICTED: complement component C7 isoform X1 [Rattus norvegicus]	gi|293345196 (+1)	93 kDa
perilipin-2 [Rattus norvegicus]	gi|55742862	46 kDa
galectin-3 [Rattus norvegicus]	gi|13929190	27 kDa
reticulocalbin-1 precursor [Rattus norvegicus]	gi|157819753	38 kDa
granulins isoform a precursor [Rattus norvegicus]	gi|224967120 (+1)	65 kDa
PREDICTED: integrin alpha-M isoform X1 [Rattus norvegicus]	gi|564330891	127 kDa
transmembrane glycoprotein NMB precursor [Rattus norvegicus]	gi|18959234	64 kDa
betaine--homocysteine S-methyltransferase 1 [Rattus norvegicus]	gi|13540663	45 kDa
cystatin-B [Rattus norvegicus]	gi|6978715	11 kDa
ester hydrolase C11orf54 homolog [Rattus norvegicus]	gi|62079139	35 kDa
brain acid soluble protein 1 [Rattus norvegicus]	gi|11560135	22 kDa
PREDICTED: rho GDP-dissociation inhibitor 2 isoform X1 [Rattus norvegicus]	gi|564349464 (+5)	23 kDa
PREDICTED: von Willebrand factor A domain-containing protein 5A isoform X2 [Rattus norvegicus]	gi|564363143 (+2)	91 kDa
PREDICTED: carbonyl reductase [NADPH] 1 [Rattus norvegicus]	gi|564376239 (+2)	36 kDa
prothymosin alpha [Rattus norvegicus]	gi|11120684 (+2)	12 kDa
apolipoprotein C-II precursor [Rattus norvegicus]	gi|145553986	11 kDa
NAD(P)H-hydrate epimerase [Rattus norvegicus]	gi|157823671 (+1)	22 kDa
PREDICTED: apolipoprotein A-II isoform X1 [Rattus norvegicus]	gi|564381709	11 kDa
histidine--tRNA ligase, cytoplasmic [Rattus norvegicus]	gi|70794762	57 kDa
apolipoprotein C-I precursor [Rattus norvegicus]	gi|158517799 (+1)	10 kDa
fatty acid-binding protein, adipocyte [Rattus norvegicus]	gi|16758094	16 kDa
actin, cytoplasmic 2 [Rattus norvegicus]	gi|188536082 (+1)	42 kDa
PREDICTED: neuroblast differentiation-associated protein AHNAK isoform X1 [Rattus norvegicus]	gi|672039669	594 kDa
PREDICTED: carbonic anhydrase 3 isoform X1 [Rattus norvegicus]	gi|564335772	29 kDa
PREDICTED: spectrin alpha chain, non-erythrocytic 1 isoform X6 [Rattus norvegicus]	gi|672045026	282 kDa
vimentin [Rattus norvegicus]	gi|14389299	54 kDa
PREDICTED: clathrin heavy chain 1 isoform X1 [Rattus norvegicus]	gi|564373736 (+3)	192 kDa
PREDICTED: long-chain-fatty-acid--CoA ligase 1 isoform X1 [Rattus norvegicus]	gi|564389119	78 kDa
alpha-1-inhibitor 3 precursor [Rattus norvegicus]	gi|407970992 (+1)	164 kDa
hemoglobin subunit beta-1 [Rattus norvegicus]	gi|17985949	16 kDa
elongation factor 1-alpha 1 [Rattus norvegicus]	gi|28460696	50 kDa
cytoplasmic dynein 1 heavy chain 1 [Rattus norvegicus]	gi|148491097	532 kDa
tubulin alpha-1B chain [Rattus norvegicus]	gi|112984124	50 kDa
galectin-1 [Rattus norvegicus]	gi|9845261	15 kDa
talin-1 [Rattus norvegicus]	gi|189181726	270 kDa
glyceraldehyde-3-phosphate dehydrogenase [Rattus norvegicus]	gi|8393418	36 kDa
PREDICTED: glycerol-3-phosphate dehydrogenase [NAD(+)], cytoplasmic isoform X1 [Rattus norvegicus]	gi|564400293	37 kDa
alpha-enolase [Rattus norvegicus]	gi|158186649 (+1)	47 kDa
tubulin beta-5 chain [Rattus norvegicus]	gi|27465535	50 kDa
EH domain-containing protein 2 [Rattus norvegicus]	gi|67846074	61 kDa
hemoglobin subunit alpha-1/2 [Rattus norvegicus]	gi|6981010	15 kDa
heat shock cognate 71 kDa protein [Rattus norvegicus]	gi|13242237	71 kDa
plectin isoform 1 [Rattus norvegicus]	gi|256221435 (+1)	534 kDa
ATP synthase subunit beta, mitochondrial precursor [Rattus norvegicus]	gi|54792127	56 kDa
elongation factor 2 [Rattus norvegicus]	gi|8393296	95 kDa
guanine deaminase [Rattus norvegicus]	gi|148747414	51 kDa
all-trans-retinol 13,14-reductase precursor [Rattus norvegicus]	gi|21489985	68 kDa
PREDICTED: collagen alpha-3(VI) chain isoform X4 [Rattus norvegicus]	gi|564312003 (+1)	337 kDa
vinculin [Rattus norvegicus]	gi|157822133 (+1)	117 kDa
unconventional myosin-Ic [Rattus norvegicus]	gi|124107592	120 kDa
ceruloplasmin isoform 1 precursor [Rattus norvegicus]	gi|401461786	121 kDa
protein disulfide-isomerase precursor [Rattus norvegicus]	gi|815891050	57 kDa
annexin A6 [Rattus norvegicus]	gi|130502086 (+1)	76 kDa
heat shock protein HSP 90-beta [Rattus norvegicus]	gi|148747365	83 kDa
complement C4 precursor [Rattus norvegicus]	gi|158186621 (+1)	192 kDa
PREDICTED: alpha-1-antiproteinase isoform X1 [Rattus norvegicus]	gi|564356994	46 kDa
PREDICTED: 60 kDa heat shock protein, mitochondrial isoform X1 [Rattus norvegicus]	gi|564368384	61 kDa
transitional endoplasmic reticulum ATPase [Rattus norvegicus]	gi|17865351	89 kDa
PREDICTED: ribosome-binding protein 1 isoform X4 [Rattus norvegicus]	gi|392346755 (+3)	158 kDa
alpha-actinin-4 [Rattus norvegicus]	gi|77539778	105 kDa
ras GTPase-activating-like protein IQGAP1 [Rattus norvegicus]	gi|210032529	189 kDa
annexin A2 [Rattus norvegicus]	gi|9845234	39 kDa
aconitate hydratase, mitochondrial precursor [Rattus norvegicus]	gi|40538860	85 kDa
aldehyde dehydrogenase, mitochondrial precursor [Rattus norvegicus]	gi|14192933	56 kDa
trifunctional enzyme subunit alpha, mitochondrial precursor [Rattus norvegicus]	gi|148747393	83 kDa
ATP synthase subunit alpha, mitochondrial precursor [Rattus norvegicus]	gi|40538742	60 kDa
PREDICTED: LOW QUALITY PROTEIN: uncharacterized protein LOC100910366 [Rattus norvegicus]	gi|672030073	47 kDa
cytoplasmic aconitate hydratase [Rattus norvegicus]	gi|8394162	98 kDa
malate dehydrogenase, cytoplasmic isoform Mdh1 [Rattus norvegicus]	gi|15100179 (+1)	36 kDa
collagen alpha-1(XIV) chain precursor [Rattus norvegicus]	gi|194474004	193 kDa
PREDICTED: ATP-citrate synthase isoform X1 [Rattus norvegicus]	gi|564374101	121 kDa
PREDICTED: annexin A1 isoform X2 [Rattus norvegicus]	gi|564333152 (+1)	47 kDa
moesin [Rattus norvegicus]	gi|13540689	68 kDa
rab GDP dissociation inhibitor beta [Rattus norvegicus]	gi|40254781	51 kDa
gelsolin precursor [Rattus norvegicus]	gi|51854227	86 kDa
PREDICTED: inter-alpha-trypsin inhibitor heavy chain H3 isoform X1 [Rattus norvegicus]	gi|564387974 (+1)	100 kDa
prelamin-A/C [Rattus norvegicus]	gi|612149768	74 kDa
PREDICTED: L-lactate dehydrogenase A chain isoform X1 [Rattus norvegicus]	gi|564328458 (+1)	40 kDa
PREDICTED: monoglyceride lipase isoform X1 [Rattus norvegicus]	gi|672050147	35 kDa
xanthine dehydrogenase/oxidase [Rattus norvegicus]	gi|8394544	146 kDa
myosin-11 [Rattus norvegicus]	gi|282158051 (+1)	227 kDa
PREDICTED: pyruvate carboxylase, mitochondrial isoform X2 [Rattus norvegicus]	gi|564332044 (+3)	140 kDa
creatine kinase B-type [Rattus norvegicus]	gi|401461784	43 kDa
EH domain-containing protein 1 [Rattus norvegicus]	gi|58865448	61 kDa
calmodulin [Rattus norvegicus]	gi|14010863	17 kDa
catalase [Rattus norvegicus]	gi|6978607	60 kDa
PREDICTED: serine protease inhibitor A3K isoform X1 [Rattus norvegicus]	gi|564356998	46 kDa
PREDICTED: fibronectin isoform X3 [Rattus norvegicus]	gi|564368908 (+2)	263 kDa
PREDICTED: peptidyl-prolyl cis-trans isomerase A [Rattus norvegicus]	gi|564383228	18 kDa
actin, alpha cardiac muscle 1 [Rattus norvegicus]	gi|77993370	42 kDa
phosphoglycerate kinase 1 [Rattus norvegicus]	gi|40254752	45 kDa
extended synaptotagmin-1 [Rattus norvegicus]	gi|75832132	121 kDa
glucose-6-phosphate isomerase [Rattus norvegicus]	gi|46485440	63 kDa
annexin A5 [Rattus norvegicus]	gi|6978505	36 kDa
triosephosphate isomerase [Rattus norvegicus]	gi|117935064 (+1)	27 kDa
PREDICTED: laminin subunit beta-1 isoform X2 [Rattus norvegicus]	gi|392348740 (+2)	203 kDa
polymerase I and transcript release factor [Rattus norvegicus]	gi|157786694	44 kDa
eukaryotic initiation factor 4A-I [Rattus norvegicus]	gi|40786436	46 kDa
stress-70 protein, mitochondrial [Rattus norvegicus]	gi|410110929	74 kDa
PREDICTED: heat shock protein HSP 90-alpha [Rattus norvegicus]	gi|672057289	85 kDa
prolow-density lipoprotein receptor-related protein 1 precursor [Rattus norvegicus]	gi|283837871 (+1)	505 kDa
calpain-2 catalytic subunit precursor [Rattus norvegicus]	gi|8393038	80 kDa
malate dehydrogenase, mitochondrial precursor [Rattus norvegicus]	gi|42476181	36 kDa
laminin subunit gamma-1 precursor [Rattus norvegicus]	gi|281371490	177 kDa
PREDICTED: protein S100-B isoform X1 [Rattus norvegicus]	gi|672086145 (+1)	11 kDa
major vault protein [Rattus norvegicus]	gi|41055865	96 kDa
aldose reductase [Rattus norvegicus]	gi|6978491	36 kDa
phosphoglycerate mutase 1 [Rattus norvegicus]	gi|924183757	29 kDa
PREDICTED: periostin isoform X2 [Rattus norvegicus]	gi|564336411 (+1)	90 kDa
PREDICTED: ubiquitin-like modifier-activating enzyme 1 isoform X1 [Rattus norvegicus]	gi|564398409 (+1)	118 kDa
hormone-sensitive lipase [Rattus norvegicus]	gi|6981164	117 kDa
lumican precursor [Rattus norvegicus]	gi|13591983	38 kDa
NADH-cytochrome b5 reductase 3 [Rattus norvegicus]	gi|20302049 (+1)	34 kDa
6-phosphogluconate dehydrogenase, decarboxylating [Rattus norvegicus]	gi|767806577	53 kDa
PREDICTED: 2-oxoglutarate dehydrogenase, mitochondrial isoform X1 [Rattus norvegicus]	gi|564384801	116 kDa
L-lactate dehydrogenase B chain isoform Ldhb [Rattus norvegicus]	gi|6981146 (+1)	37 kDa
murinoglobulin-1 precursor [Rattus norvegicus]	gi|12831225	165 kDa
platelet glycoprotein 4 [Rattus norvegicus]	gi|48675379	53 kDa
haptoglobin precursor [Rattus norvegicus]	gi|60097941	39 kDa
glutamate dehydrogenase 1, mitochondrial precursor [Rattus norvegicus]	gi|6980956	61 kDa
T-kininogen 2 precursor [Rattus norvegicus]	gi|57526868	48 kDa
dihydropyrimidinase-related protein 2 [Rattus norvegicus]	gi|157786744 (+1)	62 kDa
succinyl-CoA:3-ketoacid coenzyme A transferase 1, mitochondrial precursor [Rattus norvegicus]	gi|189181716	56 kDa
profilin-1 [Rattus norvegicus]	gi|42476144	15 kDa
PREDICTED: 14-3-3 protein gamma isoform X1 [Rattus norvegicus]	gi|564378965 (+1)	38 kDa
PREDICTED: histone H2A type 1-H [Rattus norvegicus]	gi|672030183	19 kDa
PREDICTED: utrophin isoform X4 [Rattus norvegicus]	gi|672033743	390 kDa
hemoglobin, beta adult major chain [Rattus norvegicus]	gi|40445397	16 kDa
PREDICTED: adenylyl cyclase-associated protein 1 isoform X1 [Rattus norvegicus]	gi|564352743	52 kDa
PREDICTED: guanine nucleotide-binding protein G(i) subunit alpha-2 isoform X1 [Rattus norvegicus]	gi|564365645	41 kDa
heterogeneous nuclear ribonucleoprotein U [Rattus norvegicus]	gi|148747541 (+1)	88 kDa
PREDICTED: fetuin-B isoform X1 [Rattus norvegicus]	gi|564377401 (+2)	44 kDa
AP-2 complex subunit alpha-2 [Rattus norvegicus]	gi|162138932 (+1)	104 kDa
PREDICTED: destrin [Rattus norvegicus]	gi|392338310 (+1)	19 kDa
protein-glutamine gamma-glutamyltransferase 2 [Rattus norvegicus]	gi|42476287	77 kDa
4-trimethylaminobutyraldehyde dehydrogenase [Rattus norvegicus]	gi|75905479	54 kDa
alpha-actinin-1 [Rattus norvegicus]	gi|13591902	103 kDa
serine protease inhibitor A3N [Rattus norvegicus]	gi|13928716	46 kDa
peroxisomal multifunctional enzyme type 2 [Rattus norvegicus]	gi|162287198	79 kDa
cullin-associated NEDD8-dissociated protein 1 [Rattus norvegicus]	gi|16758920	136 kDa
PREDICTED: purine nucleoside phosphorylase isoform X1 [Rattus norvegicus]	gi|564385910	32 kDa
apolipoprotein A-IV precursor [Rattus norvegicus]	gi|8392909	44 kDa
glycogen phosphorylase, liver form [Rattus norvegicus]	gi|11560087	97 kDa
heat shock 70 kDa protein 4 [Rattus norvegicus]	gi|24025637 (+1)	94 kDa
T-complex protein 1 subunit beta [Rattus norvegicus]	gi|54400730	57 kDa
serine/threonine-protein phosphatase 2A 65 kDa regulatory subunit A alpha isoform [Rattus norvegicus]	gi|55926139	65 kDa
PREDICTED: NADP-dependent malic enzyme isoform X1 [Rattus norvegicus]	gi|672062685	61 kDa
alcohol dehydrogenase [NADP(+)] [Rattus norvegicus]	gi|13591894	37 kDa
dihydrolipoyl dehydrogenase, mitochondrial precursor [Rattus norvegicus]	gi|40786469 (+1)	54 kDa
PREDICTED: decorin isoform X1 [Rattus norvegicus]	gi|564359076	40 kDa
PREDICTED: bifunctional glutamate/proline--tRNA ligase isoform X1 [Rattus norvegicus]	gi|564382181 (+1)	171 kDa
PREDICTED: cytosolic non-specific dipeptidase isoform X1 [Rattus norvegicus]	gi|564394220	53 kDa
cell surface glycoprotein MUC18 isoform 1 precursor [Rattus norvegicus]	gi|77176452	71 kDa
importin subunit beta-1 [Rattus norvegicus]	gi|8393610	97 kDa
NADPH--cytochrome P450 reductase [Rattus norvegicus]	gi|13928780	77 kDa
PREDICTED: 14-3-3 protein zeta/delta isoform X1 [Rattus norvegicus]	gi|564359766	28 kDa
PREDICTED: talin-2 isoform X2 [Rattus norvegicus]	gi|672023059 (+1)	272 kDa
PREDICTED: histone H2B type 1 isoform X1 [Rattus norvegicus]	gi|109505813 (+20)	14 kDa
atlastin-3 [Rattus norvegicus]	gi|112984140 (+1)	60 kDa
glutathione S-transferase alpha-3 [Rattus norvegicus]	gi|13928688	25 kDa
peroxiredoxin-1 [Rattus norvegicus]	gi|16923958	22 kDa
coatomer subunit alpha [Rattus norvegicus]	gi|197384345	138 kDa
ADP/ATP translocase 2 [Rattus norvegicus]	gi|32189350	33 kDa
PREDICTED: non-muscle caldesmon isoform X1 [Rattus norvegicus]	gi|564346265 (+2)	69 kDa
PREDICTED: prolargin isoform X3 [Rattus norvegicus]	gi|564380770 (+2)	46 kDa
electron transfer flavoprotein subunit alpha, mitochondrial [Rattus norvegicus]	gi|57527204	35 kDa
tropomyosin alpha-4 chain [Rattus norvegicus]	gi|6981672	29 kDa
sarcoplasmic/endoplasmic reticulum calcium ATPase 2 isoform a [Rattus norvegicus]	gi|158635975 (+1)	110 kDa
thioredoxin [Rattus norvegicus]	gi|16758644	12 kDa
glutathione S-transferase Mu 2 [Rattus norvegicus]	gi|28933457	26 kDa
rho GDP-dissociation inhibitor 1 [Rattus norvegicus]	gi|55742827 (+2)	23 kDa
antithrombin-III precursor [Rattus norvegicus]	gi|58865630 (+1)	52 kDa
WD repeat-containing protein 1 [Rattus norvegicus]	gi|62078997	66 kDa
succinate dehydrogenase [ubiquinone] flavoprotein subunit, mitochondrial precursor [Rattus norvegicus]	gi|18426858	72 kDa
ribonuclease inhibitor isoform b [Rattus norvegicus]	gi|323363004 (+3)	50 kDa
bifunctional purine biosynthesis protein PURH [Rattus norvegicus]	gi|48675845	64 kDa
PREDICTED: V-type proton ATPase catalytic subunit A isoform X1 [Rattus norvegicus]	gi|564376839	68 kDa
PREDICTED: AP-2 complex subunit beta isoform X1 [Rattus norvegicus]	gi|672068337 (+1)	106 kDa
serpin H1 precursor [Rattus norvegicus]	gi|8393057	47 kDa
retinal dehydrogenase 1 [Rattus norvegicus]	gi|14192935	54 kDa
E3 ubiquitin-protein ligase NEDD4 [Rattus norvegicus]	gi|158186672	103 kDa
nucleoside diphosphate kinase B [Rattus norvegicus]	gi|55926145	17 kDa
serum deprivation-response protein [Rattus norvegicus]	gi|56090257	46 kDa
PREDICTED: B-cell receptor-associated protein 31 isoform X1 [Rattus norvegicus]	gi|564329366	28 kDa
PREDICTED: fermitin family homolog 2 isoform X1 [Rattus norvegicus]	gi|564385654 (+2)	81 kDa
PREDICTED: tyrosine-protein phosphatase non-receptor type substrate 1-like isoform X1 [Rattus norvegicus]	gi|672016706	30 kDa
PREDICTED: alanine aminotransferase 1 isoform X1 [Rattus norvegicus]	gi|672059563	55 kDa
synaptic vesicle membrane protein VAT-1 homolog [Rattus norvegicus]	gi|76096306	43 kDa
staphylococcal nuclease domain-containing protein 1 [Rattus norvegicus]	gi|77404395	102 kDa
glucose-6-phosphate 1-dehydrogenase [Rattus norvegicus]	gi|8393381	59 kDa
voltage-dependent anion-selective channel protein 1 [Rattus norvegicus]	gi|13786200 (+1)	31 kDa
myosin light polypeptide 6 [Rattus norvegicus]	gi|157823377	17 kDa
PREDICTED: glutathione S-transferase Mu 5 [Rattus norvegicus]	gi|392345986	27 kDa
PREDICTED: macrophage-capping protein isoform X1 [Rattus norvegicus]	gi|564347262	39 kDa
PREDICTED: ADP-ribosylation factor 1 isoform X1 [Rattus norvegicus]	gi|564372353 (+1)	21 kDa
PREDICTED: eukaryotic translation initiation factor 5A-1 isoform X1 [Rattus norvegicus]	gi|564372612 (+3)	17 kDa
proteasome activator complex subunit 1 [Rattus norvegicus]	gi|61098214	29 kDa
cell division control protein 42 homolog precursor [Rattus norvegicus]	gi|61889112 (+1)	21 kDa
aspartate aminotransferase, mitochondrial [Rattus norvegicus]	gi|6980972	47 kDa
14-3-3 protein epsilon [Rattus norvegicus]	gi|13928824	29 kDa
PREDICTED: trifunctional enzyme subunit beta, mitochondrial isoform X2 [Rattus norvegicus]	gi|564355098	68 kDa
PREDICTED: heterogeneous nuclear ribonucleoprotein K isoform X2 [Rattus norvegicus]	gi|564390299 (+1)	51 kDa
actin-related protein 3 [Rattus norvegicus]	gi|70912366	47 kDa
PREDICTED: nidogen-1 isoform X2 [Rattus norvegicus]	gi|109505096	137 kDa
glutamine synthetase [Rattus norvegicus]	gi|142349612	42 kDa
calumenin isoform a precursor [Rattus norvegicus]	gi|158186676	37 kDa
dipeptidyl peptidase 3 [Rattus norvegicus]	gi|16758578 (+1)	83 kDa
vacuolar protein sorting-associated protein 35 [Rattus norvegicus]	gi|205360969	92 kDa
PREDICTED: importin-5 isoform X1 [Rattus norvegicus]	gi|564318391	140 kDa
PREDICTED: transforming protein RhoA isoform X1 [Rattus norvegicus]	gi|564365324	22 kDa
PREDICTED: isocitrate dehydrogenase [NADP] cytoplasmic isoform X1 [Rattus norvegicus]	gi|564368681	47 kDa
PREDICTED: annexin A3 isoform X1 [Rattus norvegicus]	gi|564382966	36 kDa
carbonic anhydrase 2 [Rattus norvegicus]	gi|9506445	29 kDa
heterogeneous nuclear ribonucleoproteins A2/B1 [Rattus norvegicus]	gi|157265559	37 kDa
fumarate hydratase, mitochondrial precursor [Rattus norvegicus]	gi|158186722	54 kDa
glutathione S-transferase P [Rattus norvegicus]	gi|25453420	23 kDa
PREDICTED: band 4.1-like protein 2 isoform X5 [Rattus norvegicus]	gi|293343505 (+5)	111 kDa
PREDICTED: collagen alpha-1(VI) chain [Rattus norvegicus]	gi|293344916	110 kDa
methylmalonate-semialdehyde dehydrogenase [acylating], mitochondrial precursor [Rattus norvegicus]	gi|145651820 (+2)	58 kDa
cAMP-dependent protein kinase type II-beta regulatory subunit [Rattus norvegicus]	gi|158081759	46 kDa
integrin beta-1 precursor [Rattus norvegicus]	gi|158303324	88 kDa
septin-7 isoform a [Rattus norvegicus]	gi|166091429	51 kDa
plasminogen precursor [Rattus norvegicus]	gi|16758216	91 kDa
histidine-rich glycoprotein precursor [Rattus norvegicus]	gi|19173806	59 kDa
acetyl-CoA acetyltransferase, mitochondrial precursor [Rattus norvegicus]	gi|401461805	45 kDa
glutathione peroxidase 3 precursor [Rattus norvegicus]	gi|41053837	25 kDa
PREDICTED: serpin B6 isoform X1 [Rattus norvegicus]	gi|564391225 (+1)	43 kDa
PREDICTED: sorbin and SH3 domain-containing protein 1 isoform X6 [Rattus norvegicus]	gi|672014914	115 kDa
T-complex protein 1 subunit zeta [Rattus norvegicus]	gi|76253725	58 kDa
cathepsin B preproprotein [Rattus norvegicus]	gi|82830420	38 kDa
adenosylhomocysteinase [Rattus norvegicus]	gi|8392878	48 kDa
carbonyl reductase [NADPH] 3 [Rattus norvegicus]	gi|157819653	31 kDa
retinoid-inducible serine carboxypeptidase precursor [Rattus norvegicus]	gi|19173736	51 kDa
eukaryotic translation initiation factor 3 subunit A [Rattus norvegicus]	gi|261337190	163 kDa
60S ribosomal protein L3 [Rattus norvegicus]	gi|38454246	46 kDa
receptor of activated protein C kinase 1 [Rattus norvegicus]	gi|406035317	35 kDa
ras-related protein Rap-1b precursor [Rattus norvegicus]	gi|52138628 (+1)	21 kDa
PREDICTED: microtubule-associated protein 4 isoform X1 [Rattus norvegicus]	gi|564365554 (+3)	234 kDa
PREDICTED: perilipin-4 isoform X2 [Rattus norvegicus]	gi|564366982 (+1)	151 kDa
PREDICTED: actin-related protein 2/3 complex subunit 2 isoform X1 [Rattus norvegicus]	gi|564368934	34 kDa
PREDICTED: septin-2 isoform X2 [Rattus norvegicus]	gi|564369793 (+1)	45 kDa
rab GDP dissociation inhibitor alpha [Rattus norvegicus]	gi|71534276	51 kDa
60S acidic ribosomal protein P0 [Rattus norvegicus]	gi|11693176	34 kDa
afamin precursor [Rattus norvegicus]	gi|27229290	69 kDa
ras-related protein Rab-1A [Rattus norvegicus]	gi|45433570	23 kDa
NADH-ubiquinone oxidoreductase 75 kDa subunit, mitochondrial precursor [Rattus norvegicus]	gi|53850628	79 kDa
cytosol aminopeptidase [Rattus norvegicus]	gi|58865398	56 kDa
long-chain specific acyl-CoA dehydrogenase, mitochondrial precursor [Rattus norvegicus]	gi|6978431	48 kDa
sodium/potassium-transporting ATPase subunit alpha-1 precursor [Rattus norvegicus]	gi|6978543	113 kDa
band 3 anion transport protein [Rattus norvegicus]	gi|76443687	103 kDa
complement factor H precursor [Rattus norvegicus]	gi|77861917	140 kDa
coatomer subunit beta' [Rattus norvegicus]	gi|11120716	103 kDa
cytosolic 10-formyltetrahydrofolate dehydrogenase [Rattus norvegicus]	gi|11968144	99 kDa
transgelin [Rattus norvegicus]	gi|13928744	23 kDa
hydroxyacyl-coenzyme A dehydrogenase, mitochondrial precursor [Rattus norvegicus]	gi|17105336	34 kDa
V-type proton ATPase subunit B, brain isoform [Rattus norvegicus]	gi|17105370	57 kDa
60S ribosomal protein L15 [Rattus norvegicus]	gi|20806169	24 kDa
adenylate kinase 2, mitochondrial isoform a [Rattus norvegicus]	gi|390125192 (+1)	26 kDa
microtubule-actin cross-linking factor 1 [Rattus norvegicus]	gi|402534525 (+12)	831 kDa
elongation factor 1-gamma [Rattus norvegicus]	gi|51948418	50 kDa
PREDICTED: eukaryotic translation initiation factor 4 gamma 1 isoform X4 [Rattus norvegicus]	gi|564314685 (+4)	175 kDa
PREDICTED: fermitin family homolog 3 isoform X1 [Rattus norvegicus]	gi|564332290	76 kDa
PREDICTED: D-3-phosphoglycerate dehydrogenase isoform X1 [Rattus norvegicus]	gi|564338013	56 kDa
dolichyl-diphosphooligosaccharide--protein glycosyltransferase 48 kDa subunit precursor [Rattus norvegicus]	gi|58865778	49 kDa
T-complex protein 1 subunit alpha [Rattus norvegicus]	gi|6981642	60 kDa
peptidyl-prolyl cis-trans isomerase B precursor [Rattus norvegicus]	gi|11968126	23 kDa
complement component C9 precursor [Rattus norvegicus]	gi|16924006	64 kDa
60S ribosomal protein L7 [Rattus norvegicus]	gi|198278505	30 kDa
neuroblast differentiation-associated protein AHNAK [Rattus norvegicus]	gi|300794574	581 kDa
T-complex protein 1 subunit theta [Rattus norvegicus]	gi|347800699	60 kDa
pyruvate dehydrogenase E1 component subunit beta, mitochondrial precursor [Rattus norvegicus]	gi|56090293 (+1)	39 kDa
PREDICTED: annexin A4 isoform X1 [Rattus norvegicus]	gi|564347689	36 kDa
PREDICTED: alanine--tRNA ligase, cytoplasmic isoform X1 [Rattus norvegicus]	gi|564395728	107 kDa
actin-related protein 2 [Rattus norvegicus]	gi|57164143	45 kDa
PREDICTED: coatomer subunit beta isoform X1 [Rattus norvegicus]	gi|672037609	107 kDa
14-3-3 protein theta [Rattus norvegicus]	gi|6981712	28 kDa
nucleobindin-2 precursor [Rattus norvegicus]	gi|11072106 (+1)	50 kDa
60S ribosomal protein L4 [Rattus norvegicus]	gi|11968086	47 kDa
ornithine aminotransferase, mitochondrial precursor [Rattus norvegicus]	gi|11968102	48 kDa
serine/threonine-protein phosphatase PP1-alpha catalytic subunit [Rattus norvegicus]	gi|13928710	38 kDa
LIM and SH3 domain protein 1 [Rattus norvegicus]	gi|14249130	30 kDa
ras suppressor protein 1 [Rattus norvegicus]	gi|157821061	31 kDa
SH3 domain-binding glutamic acid-rich-like protein 3 [Rattus norvegicus]	gi|157821467	10 kDa
citrate synthase, mitochondrial precursor [Rattus norvegicus]	gi|18543177	52 kDa
xaa-Pro aminopeptidase 1 [Rattus norvegicus]	gi|18777778	70 kDa
programmed cell death 6-interacting protein [Rattus norvegicus]	gi|210032180 (+1)	96 kDa
dihydropyrimidinase-related protein 3 [Rattus norvegicus]	gi|25742568 (+2)	62 kDa
alpha-aminoadipic semialdehyde dehydrogenase [Rattus norvegicus]	gi|402766107	59 kDa
PREDICTED: nucleosome assembly protein 1-like 1 isoform X1 [Rattus norvegicus]	gi|564359237 (+1)	45 kDa
PREDICTED: laminin subunit alpha-2 isoform X1 [Rattus norvegicus]	gi|672012502	349 kDa
PREDICTED: mitochondrial inner membrane protein isoform X1 [Rattus norvegicus]	gi|672049933 (+4)	83 kDa
vesicle-associated membrane protein-associated protein A [Rattus norvegicus]	gi|118142811 (+1)	28 kDa
coronin-1C [Rattus norvegicus]	gi|157818697	53 kDa
coactosin-like protein [Rattus norvegicus]	gi|157823483	16 kDa
calcium-binding mitochondrial carrier protein SCaMC-1 [Rattus norvegicus]	gi|189011598	53 kDa
polyadenylate-binding protein 1 [Rattus norvegicus]	gi|19705459	71 kDa
3-alpha-hydroxysteroid dehydrogenase [Rattus norvegicus]	gi|19924087	37 kDa
stress-induced-phosphoprotein 1 [Rattus norvegicus]	gi|20302113	63 kDa
cytochrome P450 4B1 [Rattus norvegicus]	gi|23397411	59 kDa
amine oxidase [flavin-containing] A [Rattus norvegicus]	gi|270288740	60 kDa
2,4-dienoyl-CoA reductase, mitochondrial precursor [Rattus norvegicus]	gi|292781228	36 kDa
PREDICTED: vigilin isoform X1 [Rattus norvegicus]	gi|564369870	142 kDa
leucine-rich repeat-containing protein 59 [Rattus norvegicus]	gi|56605670	35 kDa
PREDICTED: 60S acidic ribosomal protein P2 [Rattus norvegicus]	gi|672014495	12 kDa
PREDICTED: heterogeneous nuclear ribonucleoprotein A/B isoform X2 [Rattus norvegicus]	gi|672067499	31 kDa
PREDICTED: hemoglobin subunit beta-2 [Rattus norvegicus]	gi|672089553	16 kDa
very long-chain specific acyl-CoA dehydrogenase, mitochondrial precursor [Rattus norvegicus]	gi|6978435	71 kDa
splicing factor, proline- and glutamine-rich [Rattus norvegicus]	gi|70778983	75 kDa
biglycan precursor [Rattus norvegicus]	gi|8392983	42 kDa
C-reactive protein precursor [Rattus norvegicus]	gi|8393197	25 kDa
fatty acid-binding protein, heart [Rattus norvegicus]	gi|13162363	15 kDa
3-hydroxyacyl-CoA dehydrogenase type-2 [Rattus norvegicus]	gi|13994225	27 kDa
protein transport protein Sec31A [Rattus norvegicus]	gi|14717392	135 kDa
ubiquitin carboxyl-terminal hydrolase 5 [Rattus norvegicus]	gi|157819971 (+1)	96 kDa
sorting nexin-2 [Rattus norvegicus]	gi|158187550 (+1)	59 kDa
spectrin alpha chain, erythrocytic 1 [Rattus norvegicus]	gi|158533972	280 kDa
puromycin-sensitive aminopeptidase precursor [Rattus norvegicus]	gi|158749540	103 kDa
prothrombin precursor [Rattus norvegicus]	gi|161333847	70 kDa
peroxiredoxin-6 [Rattus norvegicus]	gi|16758348	25 kDa
integrin-linked protein kinase [Rattus norvegicus]	gi|19173772	51 kDa
40S ribosomal protein S7 [Rattus norvegicus]	gi|201862122 (+2)	22 kDa
ATP synthase subunit O, mitochondrial precursor [Rattus norvegicus]	gi|20302061	23 kDa
EH domain-containing protein 4 [Rattus norvegicus]	gi|21326447	61 kDa
U5 small nuclear ribonucleoprotein 200 kDa helicase [Rattus norvegicus]	gi|281371480	245 kDa
inter-alpha-trypsin inhibitor heavy chain H1 precursor [Rattus norvegicus]	gi|313151177	101 kDa
T-complex protein 1 subunit delta [Rattus norvegicus]	gi|33414505	58 kDa
phosphate carrier protein, mitochondrial isoform 2 precursor [Rattus norvegicus]	gi|399124780	40 kDa
T-complex protein 1 subunit gamma [Rattus norvegicus]	gi|40018616	61 kDa
ezrin [Rattus norvegicus]	gi|52138521	69 kDa
PREDICTED: aminopeptidase N isoform X1 [Rattus norvegicus]	gi|564329002	109 kDa
PREDICTED: tubulin beta-4B chain isoform X1 [Rattus norvegicus]	gi|564339503	50 kDa
PREDICTED: asparagine--tRNA ligase, cytoplasmic isoform X1 [Rattus norvegicus]	gi|564393778	64 kDa
PREDICTED: sulfated glycoprotein 1 isoform X1 [Rattus norvegicus]	gi|564397831	61 kDa
leucine-rich PPR motif-containing protein, mitochondrial precursor [Rattus norvegicus]	gi|56605990	157 kDa
phosphoserine aminotransferase [Rattus norvegicus]	gi|61889115	41 kDa
PREDICTED: short/branched chain specific acyl-CoA dehydrogenase, mitochondrial isoform X1 [Rattus norvegicus]	gi|672038387 (+2)	53 kDa
alpha-2-HS-glycoprotein precursor [Rattus norvegicus]	gi|6978477	38 kDa
leukotriene A-4 hydrolase [Rattus norvegicus]	gi|71795621	69 kDa
nucleophosmin [Rattus norvegicus]	gi|7242160	33 kDa
heat shock protein beta-1 [Rattus norvegicus]	gi|752993027	23 kDa
lysosomal protective protein precursor [Rattus norvegicus]	gi|840088061	56 kDa
uncharacterized protein LOC315963 [Rattus norvegicus]	gi|114145796	51 kDa
flavin reductase (NADPH) [Rattus norvegicus]	gi|157819619	22 kDa
elongation factor Tu, mitochondrial precursor [Rattus norvegicus]	gi|157820845	50 kDa
collagen alpha-1(I) chain precursor [Rattus norvegicus]	gi|158711704	138 kDa
lamin-B1 [Rattus norvegicus]	gi|16758782	67 kDa
isoamyl acetate-hydrolyzing esterase 1 homolog [Rattus norvegicus]	gi|198278545	28 kDa
fatty acid-binding protein, epidermal [Rattus norvegicus]	gi|22024394	15 kDa
ganglioside GM2 activator precursor [Rattus norvegicus]	gi|48976085	21 kDa
non-specific lipid-transfer protein [Rattus norvegicus]	gi|50356003	59 kDa
PREDICTED: tropomyosin alpha-3 chain isoform X13 [Rattus norvegicus]	gi|564337042	29 kDa
PREDICTED: ras-related protein Rab-7a isoform X1 [Rattus norvegicus]	gi|564347725	24 kDa
PREDICTED: integrin alpha-7 isoform X1 [Rattus norvegicus]	gi|564357861	132 kDa
PREDICTED: peroxiredoxin-2 isoform X1 [Rattus norvegicus]	gi|564394891	22 kDa
PREDICTED: heterogeneous nuclear ribonucleoprotein H2 isoform X1 [Rattus norvegicus]	gi|564399943	49 kDa
unconventional myosin-Id [Rattus norvegicus]	gi|56799396 (+1)	116 kDa
beta-2-glycoprotein 1 precursor [Rattus norvegicus]	gi|57528174	38 kDa
isocitrate dehydrogenase [NADP], mitochondrial precursor [Rattus norvegicus]	gi|62079055	51 kDa
PREDICTED: 40S ribosomal protein SA isoform X1 [Rattus norvegicus]	gi|672063582 (+1)	33 kDa
hexokinase-1 [Rattus norvegicus]	gi|6981022	102 kDa
60S ribosomal protein L5 [Rattus norvegicus]	gi|13592051 (+1)	34 kDa
glutathione peroxidase 1 [Rattus norvegicus]	gi|145275165	22 kDa
T-complex protein 1 subunit eta [Rattus norvegicus]	gi|157819651	60 kDa
niban-like protein 1 [Rattus norvegicus]	gi|158081781	85 kDa
coagulation factor XIII A chain [Rattus norvegicus]	gi|158186711	83 kDa
arginine--tRNA ligase, cytoplasmic [Rattus norvegicus]	gi|158631214	76 kDa
succinyl-CoA ligase [ADP-forming] subunit beta, mitochondrial [Rattus norvegicus]	gi|158749584	50 kDa
endoplasmic reticulum resident protein 29 precursor [Rattus norvegicus]	gi|16758848	29 kDa
26S protease regulatory subunit 6B [Rattus norvegicus]	gi|25742677	47 kDa
collagen alpha-2(VI) chain precursor [Rattus norvegicus]	gi|281427229	110 kDa
heterogeneous nuclear ribonucleoprotein A3 isoform a [Rattus norvegicus]	gi|37693507	40 kDa
polypyrimidine tract-binding protein 1 isoform a [Rattus norvegicus]	gi|402743987 (+1)	59 kDa
protein S100-A11 [Rattus norvegicus]	gi|51854249 (+1)	11 kDa
LETM1 and EF-hand domain-containing protein 1, mitochondrial precursor [Rattus norvegicus]	gi|54400736	83 kDa
cytochrome b-c1 complex subunit 2, mitochondrial precursor [Rattus norvegicus]	gi|55741544	48 kDa
PREDICTED: delta-aminolevulinic acid dehydratase isoform X1 [Rattus norvegicus]	gi|564351276 (+2)	36 kDa
PREDICTED: tryptophan--tRNA ligase, cytoplasmic isoform X1 [Rattus norvegicus]	gi|564357211 (+3)	54 kDa
PREDICTED: exportin-1 isoform X1 [Rattus norvegicus]	gi|564385173	123 kDa
PREDICTED: dipeptidase 1 isoform X1 [Rattus norvegicus]	gi|564396228	46 kDa
PREDICTED: coatomer subunit gamma-1 isoform X1 [Rattus norvegicus]	gi|672050187 (+1)	97 kDa
PREDICTED: probable ubiquitin carboxyl-terminal hydrolase FAF-X isoform X2 [Rattus norvegicus]	gi|672086947	291 kDa
GTP:AMP phosphotransferase AK3, mitochondrial [Rattus norvegicus]	gi|6978479	25 kDa
lipoprotein lipase precursor [Rattus norvegicus]	gi|6981168	53 kDa
26S proteasome non-ATPase regulatory subunit 2 [Rattus norvegicus]	gi|72255509	100 kDa
epoxide hydrolase 1 precursor [Rattus norvegicus]	gi|77539442	53 kDa
superoxide dismutase [Cu-Zn] [Rattus norvegicus]	gi|8394328	16 kDa
cytochrome c oxidase subunit II (mitochondrion) [Rattus norvegicus]	gi|110189718	26 kDa
ubiquitin-40S ribosomal protein S27a [Rattus norvegicus]	gi|13592077	18 kDa
thymosin beta-4 [Rattus norvegicus]	gi|13592119	5 kDa
gamma-synuclein [Rattus norvegicus]	gi|13928954	13 kDa
60S ribosomal protein L7a [Rattus norvegicus]	gi|167466288	30 kDa
biliverdin reductase A precursor [Rattus norvegicus]	gi|16758714	34 kDa
histone H1.4 [Rattus norvegicus]	gi|18959218	22 kDa
nidogen-2 precursor [Rattus norvegicus]	gi|197333870	153 kDa
apoptosis-inducing factor 1, mitochondrial precursor [Rattus norvegicus]	gi|25742626	67 kDa
pigment epithelium-derived factor precursor [Rattus norvegicus]	gi|29293811	46 kDa
tensin 1 [Rattus norvegicus]	gi|300796899 (+1)	204 kDa
ras-related C3 botulinum toxin substrate 1 precursor [Rattus norvegicus]	gi|54607147	21 kDa
GTP-binding protein SAR1a [Rattus norvegicus]	gi|56090263 (+2)	22 kDa
PREDICTED: tropomyosin alpha-1 chain isoform X7 [Rattus norvegicus]	gi|564364515	33 kDa
PREDICTED: keratin, type I cytoskeletal 10 isoform X2 [Rattus norvegicus]	gi|564374378 (+2)	57 kDa
PREDICTED: multifunctional protein ADE2 isoform X1 [Rattus norvegicus]	gi|564383366	47 kDa
40S ribosomal protein S3 [Rattus norvegicus]	gi|57164151	27 kDa
ATP-dependent 6-phosphofructokinase, platelet type [Rattus norvegicus]	gi|57977273 (+1)	86 kDa
UTP--glucose-1-phosphate uridylyltransferase [Rattus norvegicus]	gi|67078526	57 kDa
PREDICTED: phosphoglucomutase-1 isoform X1 [Rattus norvegicus]	gi|672053106 (+1)	64 kDa
PREDICTED: protein transport protein Sec23A isoform X1 [Rattus norvegicus]	gi|672056090	86 kDa
PREDICTED: probable ATP-dependent RNA helicase DDX5 isoform X1 [Rattus norvegicus]	gi|672069620	69 kDa
creatine kinase M-type [Rattus norvegicus]	gi|6978661	43 kDa
obg-like ATPase 1 [Rattus norvegicus]	gi|76677911	45 kDa
dihydrolipoyllysine-residue acetyltransferase component of pyruvate dehydrogenase complex, mitochondrial [Rattus norvegicus]	gi|78365255	67 kDa
glutathione S-transferase Mu 1 [Rattus norvegicus]	gi|8393502	26 kDa
proteasome subunit alpha type-1 [Rattus norvegicus]	gi|8394060	30 kDa
peroxisomal acyl-coenzyme A oxidase 1 [Rattus norvegicus]	gi|8394149	75 kDa
delta(3,5)-Delta(2,4)-dienoyl-CoA isomerase, mitochondrial precursor [Rattus norvegicus]	gi|12018256	36 kDa
pyruvate dehydrogenase E1 component subunit alpha, somatic form, mitochondrial precursor [Rattus norvegicus]	gi|124430510	43 kDa
glutathione S-transferase Yb-3 [Rattus norvegicus]	gi|13592152	26 kDa
prohibitin [Rattus norvegicus]	gi|13937353	30 kDa
acyl-CoA-binding protein [Rattus norvegicus]	gi|13937379	10 kDa
succinyl-CoA ligase [ADP/GDP-forming] subunit alpha, mitochondrial precursor [Rattus norvegicus]	gi|139948224	36 kDa
26S proteasome non-ATPase regulatory subunit 1 [Rattus norvegicus]	gi|14010879	106 kDa
guanine nucleotide-binding protein G(I)/G(S)/G(T) subunit beta-1 [Rattus norvegicus]	gi|148747524 (+5)	37 kDa
elongation factor 1-beta [Rattus norvegicus]	gi|157818179	25 kDa
acetolactate synthase-like protein [Rattus norvegicus]	gi|157823815	72 kDa
glycogen phosphorylase, brain form [Rattus norvegicus]	gi|158187544	97 kDa
lipoamide acyltransferase component of branched-chain alpha-keto acid dehydrogenase complex, mitochondrial [Rattus norvegicus]	gi|158749632	53 kDa
caveolin-1 isoform alpha [Rattus norvegicus]	gi|189083698	21 kDa
mitochondrial dicarboxylate carrier [Rattus norvegicus]	gi|19173788	31 kDa
myosin regulatory light chain RLC-A [Rattus norvegicus]	gi|203097140 (+2)	20 kDa
SH3 domain-binding glutamic acid-rich-like protein [Rattus norvegicus]	gi|290563454	13 kDa
PREDICTED: cytochrome c, somatic [Rattus norvegicus]	gi|392334194	12 kDa
PREDICTED: calpain small subunit 1 [Rattus norvegicus]	gi|392344148 (+1)	26 kDa
four and a half LIM domains protein 1 isoform 3 [Rattus norvegicus]	gi|403310670 (+2)	32 kDa
1-acylglycerol-3-phosphate O-acyltransferase ABHD5 [Rattus norvegicus]	gi|47058978 (+1)	39 kDa
complement C2 precursor [Rattus norvegicus]	gi|47575877	84 kDa
electron transfer flavoprotein-ubiquinone oxidoreductase, mitochondrial precursor [Rattus norvegicus]	gi|52138635 (+2)	68 kDa
NADH dehydrogenase [ubiquinone] flavoprotein 1, mitochondrial [Rattus norvegicus]	gi|55741424	51 kDa
prohibitin-2 [Rattus norvegicus]	gi|61556754	33 kDa
PREDICTED: ATP synthase-coupling factor 6, mitochondrial isoform X2 [Rattus norvegicus]	gi|672070667	33 kDa
UDP-glucuronosyltransferase 1-7 precursor [Rattus norvegicus]	gi|89276782	60 kDa
C-1-tetrahydrofolate synthase, cytoplasmic [Rattus norvegicus]	gi|11968082 (+1)	101 kDa
propionyl-CoA carboxylase beta chain, mitochondrial precursor [Rattus norvegicus]	gi|148747119	59 kDa
high mobility group box 1 like [Rattus norvegicus]	gi|157820087 (+1)	25 kDa
alcohol dehydrogenase 1 [Rattus norvegicus]	gi|158081755	40 kDa
peroxisomal acyl-coenzyme A oxidase 3 [Rattus norvegicus]	gi|16758056	78 kDa
heterogeneous nuclear ribonucleoprotein L isoform b [Rattus norvegicus]	gi|197927209 (+1)	64 kDa
fascin [Rattus norvegicus]	gi|201066380	54 kDa
prenylcysteine oxidase precursor [Rattus norvegicus]	gi|21489987	56 kDa
NAD-dependent malic enzyme, mitochondrial [Rattus norvegicus]	gi|221316701 (+1)	65 kDa
nicotinamide phosphoribosyltransferase [Rattus norvegicus]	gi|29293813	55 kDa
cAMP-dependent protein kinase type II-alpha regulatory subunit [Rattus norvegicus]	gi|29789096 (+1)	46 kDa
Serine protease inhibitor [Rattus norvegicus]	gi|32563565	68 kDa
PREDICTED: heterogeneous nuclear ribonucleoproteins C1/C2-like isoform X5 [Rattus norvegicus]	gi|392353257 (+30)	32 kDa
epididymal secretory protein E1 precursor [Rattus norvegicus]	gi|404351664	17 kDa
thioredoxin domain-containing protein 5 precursor [Rattus norvegicus]	gi|404501500	46 kDa
protein deglycase DJ-1 isoform 2 [Rattus norvegicus]	gi|471013713	20 kDa
spliceosome RNA helicase Ddx39b [Rattus norvegicus]	gi|51592092	49 kDa
T-complex protein 1 subunit epsilon [Rattus norvegicus]	gi|51890219	60 kDa
coatomer subunit delta [Rattus norvegicus]	gi|56090634	57 kDa
PREDICTED: BTB/POZ domain-containing protein KCTD12 [Rattus norvegicus]	gi|564318268 (+1)	36 kDa
PREDICTED: carbonic anhydrase 1 isoform X1 [Rattus norvegicus]	gi|564335762	28 kDa
PREDICTED: estradiol 17-beta-dehydrogenase 12 isoform X1 [Rattus norvegicus]	gi|564341956	35 kDa
PREDICTED: ATP synthase subunit delta, mitochondrial isoform X1 [Rattus norvegicus]	gi|564357985	24 kDa
PREDICTED: aldehyde oxidase 3 isoform X2 [Rattus norvegicus]	gi|564368554 (+1)	147 kDa
PREDICTED: pre-mRNA-processing-splicing factor 8 isoform X1 [Rattus norvegicus]	gi|564373202	274 kDa
PREDICTED: mitogen-activated protein kinase 1 isoform X1 [Rattus norvegicus]	gi|564377684	41 kDa
PREDICTED: 60S ribosomal protein L6 isoform X2 [Rattus norvegicus]	gi|564379463	34 kDa
PREDICTED: general vesicular transport factor p115 isoform X1 [Rattus norvegicus]	gi|564383090 (+1)	108 kDa
PREDICTED: annexin A7 isoform X2 [Rattus norvegicus]	gi|564385307 (+3)	54 kDa
PREDICTED: synapse-associated protein 1 isoform X1 [Rattus norvegicus]	gi|564399103	41 kDa
malectin precursor [Rattus norvegicus]	gi|62078695	32 kDa
PREDICTED: heterogeneous nuclear ribonucleoprotein F isoform X1 [Rattus norvegicus]	gi|672050923	46 kDa
PREDICTED: SPARC isoform X1 [Rattus norvegicus]	gi|672067232 (+1)	34 kDa
PREDICTED: ubiquitin-conjugating enzyme E2 L3 [Rattus norvegicus]	gi|672071852	18 kDa
fatty acid-binding protein, liver [Rattus norvegicus]	gi|6978825	14 kDa
bleomycin hydrolase [Rattus norvegicus]	gi|77681960	52 kDa
PREDICTED: dystonin isoform X16 [Rattus norvegicus]	gi|564367860	832 kDa
endoplasmic reticulum aminopeptidase 1 precursor [Rattus norvegicus]	gi|13540638 (+3)	101 kDa
alpha-parvin [Rattus norvegicus]	gi|13569846	42 kDa
reticulon-4 [Rattus norvegicus]	gi|13929188	126 kDa
sulfotransferase 1A1 [Rattus norvegicus]	gi|13929194	34 kDa
26S protease regulatory subunit 7 [Rattus norvegicus]	gi|15100181	49 kDa
cAMP-dependent protein kinase catalytic subunit alpha [Rattus norvegicus]	gi|155369271	41 kDa
cytoplasmic FMR1-interacting protein 1 [Rattus norvegicus]	gi|157822937 (+1)	145 kDa
acyl-CoA dehydrogenase family member 11 [Rattus norvegicus]	gi|157823745	87 kDa
receptor-type tyrosine-protein phosphatase C isoform 3 precursor [Rattus norvegicus]	gi|158138490 (+6)	135 kDa
septin-9 isoform 2 [Rattus norvegicus]	gi|164698508 (+1)	64 kDa
fatty aldehyde dehydrogenase [Rattus norvegicus]	gi|166157462 (+1)	54 kDa
collagen alpha-2(I) chain precursor [Rattus norvegicus]	gi|16758080	130 kDa
alpha-1,3/1,6-mannosyltransferase ALG2 [Rattus norvegicus]	gi|213511844	47 kDa
cytochrome c oxidase subunit 5A, mitochondrial precursor [Rattus norvegicus]	gi|24233541	16 kDa
translational activator GCN1 [Rattus norvegicus]	gi|274327131	293 kDa
legumain precursor [Rattus norvegicus]	gi|31543514	49 kDa
actin-related protein 2/3 complex subunit 4 [Rattus norvegicus]	gi|319020750	20 kDa
ras-related protein Rab-5C [Rattus norvegicus]	gi|347800697	23 kDa
apolipoprotein C-III precursor [Rattus norvegicus]	gi|402534546 (+3)	11 kDa
DNA damage-binding protein 1 [Rattus norvegicus]	gi|413081953 (+1)	127 kDa
complement component 1 Q subcomponent-binding protein, mitochondrial precursor [Rattus norvegicus]	gi|48675371	31 kDa
complement component 4, gene 2 precursor [Rattus norvegicus]	gi|50657362	192 kDa
lupus La protein homolog [Rattus norvegicus]	gi|52138613 (+3)	48 kDa
aminoacylase-1A [Rattus norvegicus]	gi|52851387 (+1)	46 kDa
F-actin-capping protein subunit beta [Rattus norvegicus]	gi|54400732 (+2)	31 kDa
PREDICTED: coronin-1B isoform X1 [Rattus norvegicus]	gi|564332212	54 kDa
PREDICTED: poly(rC)-binding protein 1 isoform X2, partial [Rattus norvegicus]	gi|564347713	39 kDa
PREDICTED: glucosidase 2 subunit beta isoform X1 [Rattus norvegicus]	gi|564362605 (+1)	59 kDa
PREDICTED: heterogeneous nuclear ribonucleoprotein Q isoform X1 [Rattus norvegicus]	gi|564364835 (+2)	70 kDa
PREDICTED: GTP-binding nuclear protein Ran isoform X1 [Rattus norvegicus]	gi|564379210	24 kDa
radixin [Rattus norvegicus]	gi|56799432	69 kDa
xaa-Pro dipeptidase [Rattus norvegicus]	gi|57528238	55 kDa
non-POU domain-containing octamer-binding protein [Rattus norvegicus]	gi|59891440	55 kDa
ATP-dependent RNA helicase DDX1 [Rattus norvegicus]	gi|61097941	82 kDa
adenine phosphoribosyltransferase [Rattus norvegicus]	gi|61556832	20 kDa
PREDICTED: calcium/calmodulin-dependent protein kinase type II subunit delta isoform X1 [Rattus norvegicus]	gi|672043979 (+1)	60 kDa
PREDICTED: ATP-dependent RNA helicase DDX3Y isoform X1 [Rattus norvegicus]	gi|672089083 (+1)	74 kDa
tubulin beta-6 chain [Rattus norvegicus]	gi|71043680	50 kDa
UMP-CMP kinase [Rattus norvegicus]	gi|71043752	26 kDa
phosphatidylinositol transfer protein alpha isoform [Rattus norvegicus]	gi|8393962	32 kDa
40S ribosomal protein S3a [Rattus norvegicus]	gi|8394221	30 kDa
14-3-3 protein beta/alpha [Rattus norvegicus]	gi|9507243	28 kDa
hexokinase-3 [Rattus norvegicus]	gi|11559937 (+1)	100 kDa
macrophage migration inhibitory factor [Rattus norvegicus]	gi|13591985 (+1)	12 kDa
26S protease regulatory subunit 6A [Rattus norvegicus]	gi|13928808	50 kDa
40S ribosomal protein S8 [Rattus norvegicus]	gi|13928986	24 kDa
chloride intracellular channel protein 4 [Rattus norvegicus]	gi|13929166	29 kDa
septin-11 [Rattus norvegicus]	gi|157821523	50 kDa
S-formylglutathione hydrolase isoform a [Rattus norvegicus]	gi|157823267	31 kDa
dysferlin [Rattus norvegicus]	gi|157823277 (+9)	231 kDa
ectonucleotide pyrophosphatase/phosphodiesterase family member 3 [Rattus norvegicus]	gi|162287180	99 kDa
transmembrane emp24 domain-containing protein 10 precursor [Rattus norvegicus]	gi|16758214	25 kDa
cadherin-13 precursor [Rattus norvegicus]	gi|20302073	78 kDa
myosin light chain kinase, smooth muscle [Rattus norvegicus]	gi|300388140 (+1)	215 kDa
liver carboxylesterase 4 precursor [Rattus norvegicus]	gi|386781527	62 kDa
integrin alpha-6 precursor [Rattus norvegicus]	gi|387157899 (+1)	119 kDa
PREDICTED: enoyl-CoA hydratase, mitochondrial [Rattus norvegicus]	gi|392344353	32 kDa
aspartate aminotransferase, cytoplasmic [Rattus norvegicus]	gi|401461792	46 kDa
reticulocalbin-2 precursor [Rattus norvegicus]	gi|402478621	37 kDa
spectrin beta chain, erythrocytic [Rattus norvegicus]	gi|47058982 (+2)	246 kDa
serum paraoxonase/arylesterase 1 precursor [Rattus norvegicus]	gi|54292130	39 kDa
PREDICTED: heat shock 70 kDa protein 12B isoform X1 [Rattus norvegicus]	gi|564343033 (+2)	76 kDa
PREDICTED: sorting nexin-5 isoform X1 [Rattus norvegicus]	gi|564343272	47 kDa
PREDICTED: plasminogen activator inhibitor 1 RNA-binding protein isoform X1 [Rattus norvegicus]	gi|564347159 (+3)	45 kDa
PREDICTED: copine-3 isoform X1 [Rattus norvegicus]	gi|564350470	60 kDa
PREDICTED: E3 ubiquitin-protein ligase UBR4 isoform X1 [Rattus norvegicus]	gi|564353608 (+8)	578 kDa
PREDICTED: protein FAM49B isoform X1 [Rattus norvegicus]	gi|564360028	37 kDa
PREDICTED: dynamin-2 isoform X1 [Rattus norvegicus]	gi|564362549 (+7)	99 kDa
PREDICTED: aspartyl aminopeptidase isoform X1 [Rattus norvegicus]	gi|564368973 (+2)	53 kDa
corticosteroid-binding globulin precursor [Rattus norvegicus]	gi|57527135	45 kDa
transmembrane emp24 domain-containing protein 9 precursor [Rattus norvegicus]	gi|57528337	27 kDa
heat shock protein 105 kDa [Rattus norvegicus]	gi|58865372	96 kDa
eukaryotic translation initiation factor 3 subunit E [Rattus norvegicus]	gi|58865556	52 kDa
myeloid cell nuclear differentiation antigen [Rattus norvegicus]	gi|58865634	50 kDa
glyoxalase domain-containing protein 4 [Rattus norvegicus]	gi|62079189	33 kDa
PREDICTED: cytoskeleton-associated protein 4 isoform X1 [Rattus norvegicus]	gi|672058250	77 kDa
PREDICTED: erlin-2 isoform X1 [Rattus norvegicus]	gi|672080405	38 kDa
PREDICTED: angiotensinogen isoform X1 [Rattus norvegicus]	gi|672085176	52 kDa
PREDICTED: ATP-dependent 6-phosphofructokinase, liver type isoform X1 [Rattus norvegicus]	gi|672085930 (+1)	88 kDa
PREDICTED: hypoxanthine-guanine phosphoribosyltransferase [Rattus norvegicus]	gi|672089060	24 kDa
PREDICTED: acidic leucine-rich nuclear phosphoprotein 32 family member A-like, partial [Rattus norvegicus]	gi|672089708	26 kDa
acylamino-acid-releasing enzyme [Rattus norvegicus]	gi|6978513	81 kDa
glutaredoxin-3 [Rattus norvegicus]	gi|78187979	38 kDa
AP-1 complex subunit beta-1 [Rattus norvegicus]	gi|815891330	105 kDa
cysteine and glycine-rich protein 1 [Rattus norvegicus]	gi|8393206	21 kDa
proteasome subunit alpha type-2 [Rattus norvegicus]	gi|8394063	26 kDa
proteasome subunit alpha type-4 [Rattus norvegicus]	gi|8394069	29 kDa
actin-related protein 2/3 complex subunit 1B [Rattus norvegicus]	gi|9506405	41 kDa
PREDICTED: protein AHNAK2 isoform X1, partial [Rattus norvegicus]	gi|672021239 (+1)	648 kDa
PREDICTED: E3 ubiquitin-protein ligase RNF213 isoform X1 [Rattus norvegicus]	gi|672025745	596 kDa
serine/threonine-protein kinase N3 [Rattus norvegicus]	gi|114145515	107 kDa
heterogeneous nuclear ribonucleoprotein D0 isoform a [Rattus norvegicus]	gi|127138710 (+1)	38 kDa
complement factor I precursor [Rattus norvegicus]	gi|13162353 (+1)	67 kDa
guanine nucleotide-binding protein G(q) subunit alpha [Rattus norvegicus]	gi|13591957	42 kDa
60S ribosomal protein L10a [Rattus norvegicus]	gi|13592009 (+2)	25 kDa
voltage-dependent anion-selective channel protein 2 [Rattus norvegicus]	gi|13786202 (+1)	32 kDa
voltage-dependent anion-selective channel protein 3 [Rattus norvegicus]	gi|13786204	31 kDa
prostacyclin synthase precursor [Rattus norvegicus]	gi|13928752	57 kDa
dual specificity mitogen-activated protein kinase kinase 1 [Rattus norvegicus]	gi|13928886	43 kDa
5'-nucleotidase precursor [Rattus norvegicus]	gi|148747417	64 kDa
dynamin-like 120 kDa protein, mitochondrial precursor [Rattus norvegicus]	gi|148747459 (+3)	111 kDa
26S proteasome non-ATPase regulatory subunit 13 [Rattus norvegicus]	gi|157821581	43 kDa
ATP-dependent RNA helicase A [Rattus norvegicus]	gi|157821633 (+2)	132 kDa
beta-galactosidase precursor [Rattus norvegicus]	gi|157824103	73 kDa
mimecan precursor [Rattus norvegicus]	gi|157824206 (+4)	34 kDa
heterogeneous nuclear ribonucleoprotein M isoform b [Rattus norvegicus]	gi|158186696 (+1)	74 kDa
mitochondrial carrier homolog 2 isoform 1 [Rattus norvegicus]	gi|158819029 (+1)	34 kDa
F-actin-capping protein subunit alpha-1 [Rattus norvegicus]	gi|161086978	33 kDa
protein ERGIC-53 precursor [Rattus norvegicus]	gi|16758758	58 kDa
alcohol dehydrogenase class-3 [Rattus norvegicus]	gi|186972146	40 kDa
dihydrolipoyllysine-residue succinyltransferase component of 2-oxoglutarate dehydrogenase complex, mitochondrial [Rattus norvegicus]	gi|195927000 (+1)	49 kDa
apoptosis-associated speck-like protein containing a CARD [Rattus norvegicus]	gi|27229294	22 kDa
unconventional myosin-Ie [Rattus norvegicus]	gi|27465533	127 kDa
40S ribosomal protein S17 [Rattus norvegicus]	gi|297515469 (+2)	16 kDa
glycerol-3-phosphate dehydrogenase 1-like protein [Rattus norvegicus]	gi|300798457	38 kDa
V-type proton ATPase subunit E 1 [Rattus norvegicus]	gi|38454230	26 kDa
cytoplasmic dynein 1 intermediate chain 2 isoform 1 [Rattus norvegicus]	gi|396941662 (+2)	71 kDa
keratin, type II cytoskeletal 8 [Rattus norvegicus]	gi|40786432	54 kDa
cytochrome c-1 [Rattus norvegicus]	gi|469469043	35 kDa
acyl-coenzyme A thioesterase 2, mitochondrial [Rattus norvegicus]	gi|48675862 (+1)	50 kDa
electron transfer flavoprotein subunit beta [Rattus norvegicus]	gi|51948412	28 kDa
ES1 protein homolog, mitochondrial precursor [Rattus norvegicus]	gi|51948422	28 kDa
dynactin subunit 2 [Rattus norvegicus]	gi|51948450 (+1)	44 kDa
transmembrane 9 superfamily member 2 precursor [Rattus norvegicus]	gi|53850636	76 kDa
enoyl-CoA delta isomerase 2, mitochondrial [Rattus norvegicus]	gi|55741520	43 kDa
lysine--tRNA ligase [Rattus norvegicus]	gi|55741637	72 kDa
PREDICTED: LOW QUALITY PROTEIN: extended synaptotagmin-2 isoform X1 [Rattus norvegicus]	gi|564307876 (+1)	99 kDa
PREDICTED: nucleosome assembly protein 1-like 4 isoform X1 [Rattus norvegicus]	gi|564332314 (+3)	44 kDa
PREDICTED: protein S100-A6 isoform X1 [Rattus norvegicus]	gi|564337448	10 kDa
PREDICTED: argininosuccinate synthase isoform X1 [Rattus norvegicus]	gi|564340240	46 kDa
PREDICTED: microtubule-associated protein RP/EB family member 1 isoform X1 [Rattus norvegicus]	gi|564343724 (+2)	30 kDa
PREDICTED: asparagine synthetase [glutamine-hydrolyzing] isoform X1 [Rattus norvegicus]	gi|564345794	64 kDa
PREDICTED: protein NDRG1 isoform X1 [Rattus norvegicus]	gi|564360297 (+1)	44 kDa
PREDICTED: 26S proteasome non-ATPase regulatory subunit 11 isoform X1 [Rattus norvegicus]	gi|564373438	56 kDa
PREDICTED: dynamin-1-like protein isoform X1 [Rattus norvegicus]	gi|564377806 (+5)	85 kDa
PREDICTED: ras-related protein Rab-18 isoform X1 [Rattus norvegicus]	gi|564391903 (+1)	23 kDa
dnaJ homolog subfamily A member 2 [Rattus norvegicus]	gi|56799412	46 kDa
annexin A11 [Rattus norvegicus]	gi|58865414 (+1)	54 kDa
erythrocyte band 7 integral membrane protein [Rattus norvegicus]	gi|58865500	31 kDa
serum paraoxonase/arylesterase 2 [Rattus norvegicus]	gi|61556888 (+1)	40 kDa
PREDICTED: LOW QUALITY PROTEIN: inverted formin-2 isoform X3 [Rattus norvegicus]	gi|672057384	147 kDa
PREDICTED: serine/threonine-protein phosphatase 2A catalytic subunit alpha isoform [Rattus norvegicus]	gi|672089763	36 kDa
10 kDa heat shock protein, mitochondrial [Rattus norvegicus]	gi|6981052	11 kDa
40S ribosomal protein S2 [Rattus norvegicus]	gi|78126159	31 kDa
T-kininogen 1 precursor [Rattus norvegicus]	gi|80861401	48 kDa
proteasome subunit alpha type-5 [Rattus norvegicus]	gi|815891328	26 kDa
55 kDa erythrocyte membrane protein [Rattus norvegicus]	gi|83320109	51 kDa
proteasome subunit alpha type-6 [Rattus norvegicus]	gi|8394076	27 kDa
superoxide dismutase [Mn], mitochondrial precursor [Rattus norvegicus]	gi|8394331	25 kDa
PREDICTED: peptidyl-prolyl cis-trans isomerase D [Rattus norvegicus]	gi|109487667 (+1)	41 kDa
60S ribosomal protein L27 [Rattus norvegicus]	gi|11968094	16 kDa
keratin, type II cytoskeletal 1 [Rattus norvegicus]	gi|120474989	65 kDa
vesicle-fusing ATPase [Rattus norvegicus]	gi|13489067	83 kDa
glycine amidinotransferase, mitochondrial precursor [Rattus norvegicus]	gi|13591949	48 kDa
hsc70-interacting protein [Rattus norvegicus]	gi|13592093	41 kDa
prolyl endopeptidase [Rattus norvegicus]	gi|13786144	81 kDa
mannosyl-oligosaccharide glucosidase [Rattus norvegicus]	gi|13994184 (+1)	92 kDa
dipeptidyl peptidase 2 precursor [Rattus norvegicus]	gi|14010871	55 kDa
ras-related protein Rab-11B [Rattus norvegicus]	gi|14249144	24 kDa
actin-related protein 2/3 complex subunit 3 [Rattus norvegicus]	gi|157786926	21 kDa
adenylosuccinate synthetase isozyme 2 [Rattus norvegicus]	gi|157787018	50 kDa
NADH dehydrogenase [ubiquinone] iron-sulfur protein 3, mitochondrial [Rattus norvegicus]	gi|157817227	30 kDa
60S ribosomal protein L23a [Rattus norvegicus]	gi|157818939	18 kDa
serine/threonine-protein phosphatase 2A activator [Rattus norvegicus]	gi|157819489	37 kDa
6-phosphogluconolactonase [Rattus norvegicus]	gi|157823471	31 kDa
alpha-centractin [Rattus norvegicus]	gi|157823689 (+1)	43 kDa
apolipoprotein B-100 precursor [Rattus norvegicus]	gi|161783809	510 kDa
phosphatidylinositol-binding clathrin assembly protein [Rattus norvegicus]	gi|16758324 (+17)	69 kDa
vesicular integral-membrane protein VIP36 precursor [Rattus norvegicus]	gi|169234844	40 kDa
succinyl-CoA ligase [GDP-forming] subunit beta, mitochondrial [Rattus norvegicus]	gi|189491689	47 kDa
guanylate-binding protein 1 [Rattus norvegicus]	gi|19424350	67 kDa
prostaglandin E synthase 3 [Rattus norvegicus]	gi|195976800 (+1)	19 kDa
aflatoxin B1 aldehyde reductase member 2 [Rattus norvegicus]	gi|19705537	38 kDa
peptidyl-prolyl cis-trans isomerase FKBP2 precursor [Rattus norvegicus]	gi|197313696 (+4)	15 kDa
inorganic pyrophosphatase [Rattus norvegicus]	gi|213972586	33 kDa
protein Niban [Rattus norvegicus]	gi|257471021	103 kDa
guanine nucleotide-binding protein G(I)/G(S)/G(T) subunit beta-2 [Rattus norvegicus]	gi|29789261	37 kDa
coronin-7 [Rattus norvegicus]	gi|300798651	101 kDa
cathepsin Z precursor [Rattus norvegicus]	gi|34328540	34 kDa
basic leucine zipper and W2 domain-containing protein 1 [Rattus norvegicus]	gi|38454312 (+1)	48 kDa
PREDICTED: complement C5 isoform X1 [Rattus norvegicus]	gi|392339195	190 kDa
PREDICTED: ATP synthase F(0) complex subunit B1, mitochondrial [Rattus norvegicus]	gi|392345968	29 kDa
ATP synthase subunit gamma, mitochondrial [Rattus norvegicus]	gi|39930503 (+1)	33 kDa
myristoylated alanine-rich C-kinase substrate [Rattus norvegicus]	gi|402744019	30 kDa
lactoylglutathione lyase [Rattus norvegicus]	gi|46485429	21 kDa
26S proteasome non-ATPase regulatory subunit 12 [Rattus norvegicus]	gi|54400716	53 kDa
40S ribosomal protein S4, X isoform [Rattus norvegicus]	gi|56090273	30 kDa
PREDICTED: A-kinase anchor protein 12 isoform X1 [Rattus norvegicus]	gi|564325143 (+3)	173 kDa
PREDICTED: RNA-binding protein FUS isoform X1 [Rattus norvegicus]	gi|564331043 (+1)	53 kDa
PREDICTED: engulfment and cell motility protein 2 isoform X1 [Rattus norvegicus]	gi|564344425	82 kDa
PREDICTED: heterogeneous nuclear ribonucleoprotein A1 isoform X1 [Rattus norvegicus]	gi|564361971	39 kDa
PREDICTED: septin-8 isoform X1 [Rattus norvegicus]	gi|564371739 (+3)	58 kDa
PREDICTED: signal transducer and activator of transcription 3 isoform X1 [Rattus norvegicus]	gi|564374107 (+3)	88 kDa
endoplasmic reticulum resident protein 44 precursor [Rattus norvegicus]	gi|56605938	47 kDa
twinfilin-1 [Rattus norvegicus]	gi|56606100	40 kDa
F-actin-capping protein subunit alpha-2 [Rattus norvegicus]	gi|57163991	33 kDa
carboxylesterase 1C precursor [Rattus norvegicus]	gi|57529187	60 kDa
thrombospondin-1 precursor [Rattus norvegicus]	gi|61556835	130 kDa
adenylate kinase isoenzyme 1 [Rattus norvegicus]	gi|61889092	22 kDa
transcriptional activator protein Pur-beta [Rattus norvegicus]	gi|62945366	33 kDa
PREDICTED: Ig lambda-2 chain C region-like [Rattus norvegicus]	gi|672026351	14 kDa
PREDICTED: uncharacterized protein Hist1h3a isoform X1 [Rattus norvegicus]	gi|672030071 (+1)	64 kDa
PREDICTED: tight junction protein ZO-1 isoform X1 [Rattus norvegicus]	gi|672036989	211 kDa
3-ketoacyl-CoA thiolase A, peroxisomal [Rattus norvegicus]	gi|6978429	45 kDa
eukaryotic translation initiation factor 3 subunit B [Rattus norvegicus]	gi|72255511	91 kDa
cytochrome c oxidase subunit 6A1, mitochondrial precursor [Rattus norvegicus]	gi|77736544	12 kDa
proteasome activator complex subunit 2 [Rattus norvegicus]	gi|8394091	27 kDa
protein S100-A10 [Rattus norvegicus]	gi|13592079	11 kDa
thioredoxin-dependent peroxide reductase, mitochondrial precursor [Rattus norvegicus]	gi|11968132	28 kDa
ADP-ribosylation factor 4 [Rattus norvegicus]	gi|13162343	20 kDa
26S protease regulatory subunit 8 [Rattus norvegicus]	gi|13592141	46 kDa
glutathione S-transferase alpha-4 [Rattus norvegicus]	gi|157820217	26 kDa
importin-9 [Rattus norvegicus]	gi|157821073	116 kDa
ubiquitin-like modifier-activating enzyme 6 [Rattus norvegicus]	gi|157821599	118 kDa
60S ribosomal protein L12 [Rattus norvegicus]	gi|157822227 (+2)	18 kDa
retinol-binding protein 4 precursor [Rattus norvegicus]	gi|158187535	23 kDa
CAD protein [Rattus norvegicus]	gi|158534057	243 kDa
sialic acid synthase [Rattus norvegicus]	gi|164663874	40 kDa
60S ribosomal protein L21 [Rattus norvegicus]	gi|16758036	18 kDa
translationally-controlled tumor protein [Rattus norvegicus]	gi|16758734	19 kDa
5-oxoprolinase [Rattus norvegicus]	gi|16758780 (+4)	138 kDa
tyrosine-protein phosphatase non-receptor type 6 [Rattus norvegicus]	gi|16758788	70 kDa
grifin [Rattus norvegicus]	gi|17105338 (+1)	16 kDa
sorting nexin-9 [Rattus norvegicus]	gi|189083709	66 kDa
NADH dehydrogenase [ubiquinone] 1 alpha subcomplex subunit 9, mitochondrial [Rattus norvegicus]	gi|198278533 (+1)	43 kDa
SEC23-interacting protein [Rattus norvegicus]	gi|198442887 (+2)	111 kDa
succinate dehydrogenase [ubiquinone] iron-sulfur subunit, mitochondrial precursor [Rattus norvegicus]	gi|209915614	32 kDa
1,4-alpha-glucan-branching enzyme [Rattus norvegicus]	gi|281332160	80 kDa
medium-chain specific acyl-CoA dehydrogenase, mitochondrial precursor [Rattus norvegicus]	gi|292494885	47 kDa
PREDICTED: anoctamin-10 isoform X2 [Rattus norvegicus]	gi|293349571 (+1)	79 kDa
PREDICTED: 40S ribosomal protein S10 [Rattus norvegicus]	gi|392341003	19 kDa
PREDICTED: collagen alpha-1(XV) chain [Rattus norvegicus]	gi|392347957	138 kDa
PREDICTED: NADH dehydrogenase [ubiquinone] iron-sulfur protein 2, mitochondrial isoform X1 [Rattus norvegicus]	gi|392352848	53 kDa
acid ceramidase precursor [Rattus norvegicus]	gi|40254747	44 kDa
long-chain fatty acid transport protein 1 [Rattus norvegicus]	gi|50054324 (+4)	71 kDa
threonine--tRNA ligase, cytoplasmic [Rattus norvegicus]	gi|55741823 (+1)	81 kDa
glutathione S-transferase omega-1 [Rattus norvegicus]	gi|56090550	28 kDa
PREDICTED: nucleobindin-1 isoform X1 [Rattus norvegicus]	gi|564328294	54 kDa
PREDICTED: lysosomal acid lipase/cholesteryl ester hydrolase isoform X1 [Rattus norvegicus]	gi|564333462 (+2)	45 kDa
PREDICTED: far upstream element-binding protein 1 isoform X1 [Rattus norvegicus]	gi|564339302 (+9)	71 kDa
PREDICTED: S-methyl-5'-thioadenosine phosphorylase isoform X1 [Rattus norvegicus]	gi|564351644	31 kDa
PREDICTED: laminin subunit beta-2 isoform X1 [Rattus norvegicus]	gi|564365344 (+1)	197 kDa
PREDICTED: pyridoxal-dependent decarboxylase domain-containing protein 1 isoform X2 [Rattus norvegicus]	gi|564370336 (+3)	87 kDa
PREDICTED: core histone macro-H2A.1 isoform X1 [Rattus norvegicus]	gi|564390366 (+4)	40 kDa
PREDICTED: sideroflexin-1 isoform X2 [Rattus norvegicus]	gi|564390548 (+2)	39 kDa
PREDICTED: asporin isoform X1 [Rattus norvegicus]	gi|564390725 (+3)	43 kDa
proteasome subunit alpha type-7 [Rattus norvegicus]	gi|56550075	28 kDa
eukaryotic peptide chain release factor subunit 1 [Rattus norvegicus]	gi|56605766	49 kDa
collagen alpha-1(III) chain precursor [Rattus norvegicus]	gi|56711254	139 kDa
elongation factor 1-delta [Rattus norvegicus]	gi|61556967 (+6)	72 kDa
guanine nucleotide-binding protein subunit alpha-13 [Rattus norvegicus]	gi|61557003	44 kDa
NADH-cytochrome b5 reductase 1 [Rattus norvegicus]	gi|61557037	34 kDa
PREDICTED: propionyl-CoA carboxylase alpha chain, mitochondrial isoform X1 [Rattus norvegicus]	gi|672079171	77 kDa
UV excision repair protein RAD23 homolog B [Rattus norvegicus]	gi|70778952	43 kDa
vacuolar protein sorting-associated protein 4B [Rattus norvegicus]	gi|71043636	49 kDa
EF-hand domain-containing protein D2 [Rattus norvegicus]	gi|72255531	27 kDa
omega-amidase NIT2 [Rattus norvegicus]	gi|77628000	31 kDa
signal transducer and activator of transcription 1-alpha/beta isoform alpha [Rattus norvegicus]	gi|77695926 (+1)	87 kDa
PDZ and LIM domain protein 1 [Rattus norvegicus]	gi|8393153	36 kDa
nuclear migration protein nudC [Rattus norvegicus]	gi|8394272	38 kDa
adapter molecule crk [Rattus norvegicus]	gi|9506515	34 kDa
PREDICTED: epiplakin isoform X1 [Rattus norvegicus]	gi|392341526	381 kDa
tubulin alpha-1A chain [Rattus norvegicus]	gi|11560133	50 kDa
PRA1 family protein 3 [Rattus norvegicus]	gi|13027426	22 kDa
dynactin subunit 1 [Rattus norvegicus]	gi|13162302	142 kDa
calcineurin B homologous protein 1 [Rattus norvegicus]	gi|13162318	22 kDa
60S ribosomal protein L10 [Rattus norvegicus]	gi|13592053	25 kDa
60S ribosomal protein L18 [Rattus norvegicus]	gi|13592057 (+1)	22 kDa
tripeptidyl-peptidase 2 [Rattus norvegicus]	gi|13592121 (+1)	138 kDa
UDP-glucose 6-dehydrogenase [Rattus norvegicus]	gi|13786146	55 kDa
carboxypeptidase Q precursor [Rattus norvegicus]	gi|13928880	52 kDa
ras-related protein Rab-2A [Rattus norvegicus]	gi|13929006	24 kDa
60S ribosomal protein L9 [Rattus norvegicus]	gi|145207974 (+4)	22 kDa
lipopolysaccharide-responsive and beige-like anchor protein [Rattus norvegicus]	gi|157818917	307 kDa
adenosylhomocysteinase 2 [Rattus norvegicus]	gi|157819079	53 kDa
histone H1.5 [Rattus norvegicus]	gi|157821427	23 kDa
maleylacetoacetate isomerase [Rattus norvegicus]	gi|157822229 (+1)	24 kDa
1-acyl-sn-glycerol-3-phosphate acyltransferase gamma [Rattus norvegicus]	gi|157822443 (+2)	43 kDa
switch-associated protein 70 [Rattus norvegicus]	gi|157822537	69 kDa
scavenger receptor cysteine-rich type 1 protein M130 [Rattus norvegicus]	gi|157823809 (+1)	121 kDa
serine/threonine-protein phosphatase 2A 56 kDa regulatory subunit alpha isoform [Rattus norvegicus]	gi|157823930	56 kDa
fructose-bisphosphate aldolase B [Rattus norvegicus]	gi|158081751	40 kDa
sorting nexin-1 [Rattus norvegicus]	gi|16758148 (+1)	59 kDa
ectonucleotide pyrophosphatase/phosphodiesterase family member 1 [Rattus norvegicus]	gi|16758300 (+1)	103 kDa
aspartate--tRNA ligase, cytoplasmic [Rattus norvegicus]	gi|16758642	57 kDa
AP-2 complex subunit mu [Rattus norvegicus]	gi|16758938	50 kDa
40S ribosomal protein S23 [Rattus norvegicus]	gi|17530965	16 kDa
thioredoxin-like protein 1 [Rattus norvegicus]	gi|18266686 (+1)	32 kDa
pyruvate kinase PKLR [Rattus norvegicus]	gi|185134818 (+1)	59 kDa
lon protease homolog, mitochondrial precursor [Rattus norvegicus]	gi|19173766	106 kDa
dolichyl-diphosphooligosaccharide--protein glycosyltransferase subunit STT3A [Rattus norvegicus]	gi|197927176 (+1)	81 kDa
delta-1-pyrroline-5-carboxylate dehydrogenase, mitochondrial [Rattus norvegicus]	gi|197927423	62 kDa
very-long-chain enoyl-CoA reductase [Rattus norvegicus]	gi|19924091	36 kDa
glucosamine-6-phosphate isomerase 1 [Rattus norvegicus]	gi|201861364	33 kDa
3-mercaptopyruvate sulfurtransferase [Rattus norvegicus]	gi|20304123	33 kDa
intersectin-1 isoform a [Rattus norvegicus]	gi|209870013	194 kDa
26S protease regulatory subunit 10B [Rattus norvegicus]	gi|213972598	46 kDa
complement component C6 precursor [Rattus norvegicus]	gi|28570180	105 kDa
PREDICTED: 40S ribosomal protein S18 [Rattus norvegicus]	gi|293340584	18 kDa
C-Jun-amino-terminal kinase-interacting protein 4 [Rattus norvegicus]	gi|312836802 (+5)	146 kDa
dystroglycan precursor [Rattus norvegicus]	gi|387157894	97 kDa
PREDICTED: dnaJ homolog subfamily C member 13 isoform X1 [Rattus norvegicus]	gi|392342074 (+1)	255 kDa
protein NDRG2 isoform b [Rattus norvegicus]	gi|399498529 (+3)	39 kDa
procollagen-lysine,2-oxoglutarate 5-dioxygenase 1 precursor [Rattus norvegicus]	gi|400153797	84 kDa
serine protease inhibitor A3M precursor [Rattus norvegicus]	gi|401664566 (+1)	47 kDa
glycine--tRNA ligase [Rattus norvegicus]	gi|402794806	82 kDa
protein diaphanous homolog 1 [Rattus norvegicus]	gi|403224997	140 kDa
protein transport protein Sec61 subunit alpha isoform 1 [Rattus norvegicus]	gi|40538882	52 kDa
keratin, type I cytoskeletal 19 [Rattus norvegicus]	gi|42409519	45 kDa
fibulin-5 precursor [Rattus norvegicus]	gi|42476116 (+1)	50 kDa
60S ribosomal protein L17 [Rattus norvegicus]	gi|42627879	21 kDa
mast cell protease 1 preproprotein [Rattus norvegicus]	gi|480306394	29 kDa
neurolysin, mitochondrial precursor [Rattus norvegicus]	gi|50054266	80 kDa
cytochrome b-c1 complex subunit 1, mitochondrial precursor [Rattus norvegicus]	gi|51948476	53 kDa
adenosine kinase [Rattus norvegicus]	gi|52345435 (+1)	40 kDa
glutamine--tRNA ligase [Rattus norvegicus]	gi|56090285 (+1)	88 kDa
S-phase kinase-associated protein 1 [Rattus norvegicus]	gi|56090475 (+1)	19 kDa
PREDICTED: calpastatin isoform X1 [Rattus norvegicus]	gi|564334579 (+4)	76 kDa
PREDICTED: rho GTPase-activating protein 1 isoform X1 [Rattus norvegicus]	gi|564341860 (+1)	51 kDa
PREDICTED: bisphosphoglycerate mutase isoform X1 [Rattus norvegicus]	gi|564346262	30 kDa
PREDICTED: nardilysin isoform X1 [Rattus norvegicus]	gi|564351967 (+1)	141 kDa
PREDICTED: TAR DNA-binding protein 43 isoform X1 [Rattus norvegicus]	gi|564354058	45 kDa
PREDICTED: ras-related protein Rab-5B isoform X1 [Rattus norvegicus]	gi|564357759	24 kDa
PREDICTED: phosphoacetylglucosamine mutase isoform X2 [Rattus norvegicus]	gi|564364768	60 kDa
PREDICTED: beta-enolase isoform X1 [Rattus norvegicus]	gi|564372540	47 kDa
PREDICTED: alpha-2-antiplasmin isoform X1 [Rattus norvegicus]	gi|564372692 (+1)	62 kDa
PREDICTED: 2',3'-cyclic-nucleotide 3'-phosphodiesterase isoform X1 [Rattus norvegicus]	gi|564374113 (+1)	45 kDa
PREDICTED: C-type mannose receptor 2 isoform X1 [Rattus norvegicus]	gi|564374948 (+1)	171 kDa
PREDICTED: eukaryotic initiation factor 4A-II isoform X1 [Rattus norvegicus]	gi|564377367 (+1)	46 kDa
PREDICTED: tubulin polymerization-promoting protein family member 3 isoform X1 [Rattus norvegicus]	gi|564395468 (+1)	19 kDa
membrane-associated progesterone receptor component 2 [Rattus norvegicus]	gi|56605824	23 kDa
thiosulfate sulfurtransferase [Rattus norvegicus]	gi|57528682	33 kDa
V-type proton ATPase subunit d 1 [Rattus norvegicus]	gi|58865424	40 kDa
phosphatidate phosphatase LPIN1 [Rattus norvegicus]	gi|58865792 (+1)	102 kDa
bridging integrator 2 [Rattus norvegicus]	gi|58866018	55 kDa
astrocytic phosphoprotein PEA-15 [Rattus norvegicus]	gi|61557370	15 kDa
hemoglobin alpha, adult chain 1 [Rattus norvegicus]	gi|62078447	16 kDa
isochorismatase domain-containing protein 1 [Rattus norvegicus]	gi|62079215 (+1)	32 kDa
ADP-ribosylation factor-like protein 8B [Rattus norvegicus]	gi|66730258	22 kDa
PREDICTED: schlafen family member 5 [Rattus norvegicus]	gi|672025016	101 kDa
PREDICTED: calpain-1 catalytic subunit isoform X1 [Rattus norvegicus]	gi|672039210 (+1)	82 kDa
PREDICTED: dipeptidyl peptidase 4 isoform X1 [Rattus norvegicus]	gi|672045733 (+1)	84 kDa
PREDICTED: hydroxysteroid dehydrogenase-like protein 2 isoform X1 [Rattus norvegicus]	gi|672052691 (+2)	54 kDa
PREDICTED: N(G),N(G)-dimethylarginine dimethylaminohydrolase 2 isoform X1 [Rattus norvegicus]	gi|672085609 (+1)	30 kDa
PREDICTED: ribosomal protein S6 kinase alpha-3 isoform X2 [Rattus norvegicus]	gi|672087414	81 kDa
galectin-5 [Rattus norvegicus]	gi|6981154	16 kDa
heterogeneous nuclear ribonucleoprotein U-like 2 [Rattus norvegicus]	gi|764020110	85 kDa
proteasome subunit alpha type-3 [Rattus norvegicus]	gi|76573881	28 kDa
eukaryotic translation initiation factor 3 subunit L [Rattus norvegicus]	gi|77627750	45 kDa
thioredoxin reductase 1, cytoplasmic [Rattus norvegicus]	gi|78191795	55 kDa
proteasome subunit beta type-2 [Rattus norvegicus]	gi|8394079	23 kDa
40S ribosomal protein S6 [Rattus norvegicus]	gi|8394224	29 kDa
40S ribosomal protein S9 [Rattus norvegicus]	gi|927354950	23 kDa
GNAS isoform GNASL [Rattus norvegicus]	gi|9506737	46 kDa
sec1 family domain-containing protein 1 [Rattus norvegicus]	gi|9507019	72 kDa
endothelin-converting enzyme 1 [Rattus norvegicus]	gi|148747184 (+2)	86 kDa
structural maintenance of chromosomes protein 1A [Rattus norvegicus]	gi|13928946	143 kDa
cation-independent mannose-6-phosphate receptor precursor [Rattus norvegicus]	gi|924183370	274 kDa
PREDICTED: WASH complex subunit 7 isoform X1 [Rattus norvegicus]	gi|109481736 (+1)	136 kDa
monocyte differentiation antigen CD14 precursor [Rattus norvegicus]	gi|11120688 (+1)	40 kDa
dihydropteridine reductase [Rattus norvegicus]	gi|11693160	26 kDa
thiopurine S-methyltransferase [Rattus norvegicus]	gi|118601066 (+1)	30 kDa
short-chain specific acyl-CoA dehydrogenase, mitochondrial precursor [Rattus norvegicus]	gi|11968090	45 kDa
desmin [Rattus norvegicus]	gi|11968118	53 kDa
60S ribosomal protein L30 [Rattus norvegicus]	gi|12083659 (+2)	13 kDa
60S ribosomal protein L13 [Rattus norvegicus]	gi|13592055 (+1)	24 kDa
platelet-activating factor acetylhydrolase IB subunit alpha [Rattus norvegicus]	gi|13929078	47 kDa
farnesyl pyrophosphate synthase [Rattus norvegicus]	gi|13929206	41 kDa
carboxylesterase 2-like precursor [Rattus norvegicus]	gi|155369680	63 kDa
formin-like protein 1 [Rattus norvegicus]	gi|157786874 (+5)	116 kDa
transmembrane emp24 domain-containing protein 7 precursor [Rattus norvegicus]	gi|157787208	25 kDa
histone-binding protein RBBP4 [Rattus norvegicus]	gi|157817007	48 kDa
ubiquitin thioesterase OTUB1 [Rattus norvegicus]	gi|157821731	31 kDa
AP-2 complex subunit alpha-1 [Rattus norvegicus]	gi|157823677 (+2)	108 kDa
glycerol kinase [Rattus norvegicus]	gi|158186653 (+6)	57 kDa
valine--tRNA ligase [Rattus norvegicus]	gi|158186770	140 kDa
ras-related protein Rab-14 [Rattus norvegicus]	gi|16758368 (+2)	24 kDa
proteasome subunit beta type-1 precursor [Rattus norvegicus]	gi|16758370 (+1)	26 kDa
ras-related protein Ral-B precursor [Rattus norvegicus]	gi|16758670	23 kDa
clathrin light chain B [Rattus norvegicus]	gi|16758690 (+1)	25 kDa
ubiquitin-conjugating enzyme E2 N [Rattus norvegicus]	gi|16758810	17 kDa
lysosome membrane protein 2 precursor [Rattus norvegicus]	gi|16758914	54 kDa
alpha-soluble NSF attachment protein [Rattus norvegicus]	gi|18034791	33 kDa
microsomal glutathione S-transferase 1 [Rattus norvegicus]	gi|19705453	17 kDa
UDP-N-acetylhexosamine pyrophosphorylase-like protein 1 [Rattus norvegicus]	gi|197384515	56 kDa
protein kinase C delta-binding protein [Rattus norvegicus]	gi|19745164	28 kDa
LIM and senescent cell antigen-like-containing domain protein 1 [Rattus norvegicus]	gi|224450992 (+7)	42 kDa
PREDICTED: 60S ribosomal protein L8 [Rattus norvegicus]	gi|293345785 (+1)	28 kDa
putative pre-mRNA-splicing factor ATP-dependent RNA helicase DHX15 [Rattus norvegicus]	gi|300797788	91 kDa
26S proteasome non-ATPase regulatory subunit 6 [Rattus norvegicus]	gi|38454206	46 kDa
PREDICTED: 60S acidic ribosomal protein P1 [Rattus norvegicus]	gi|392333780 (+1)	11 kDa
PREDICTED: 40S ribosomal protein S13 [Rattus norvegicus]	gi|392339154 (+1)	17 kDa
PREDICTED: 40S ribosomal protein S19 [Rattus norvegicus]	gi|392350578 (+3)	16 kDa
rho-associated protein kinase 2 [Rattus norvegicus]	gi|398650620 (+3)	161 kDa
4F2 cell-surface antigen heavy chain isoform 1 [Rattus norvegicus]	gi|402743472 (+1)	62 kDa
peroxidasin homolog precursor [Rattus norvegicus]	gi|404247440 (+1)	165 kDa
60S ribosomal protein L18a [Rattus norvegicus]	gi|47059006	21 kDa
40S ribosomal protein S5 isoform 1 [Rattus norvegicus]	gi|471009907	23 kDa
Golgi reassembly-stacking protein 2 [Rattus norvegicus]	gi|56090463	47 kDa
aldose 1-epimerase [Rattus norvegicus]	gi|56090564	38 kDa
PREDICTED: ethylmalonyl-CoA decarboxylase isoform X2 [Rattus norvegicus]	gi|564324882	41 kDa
PREDICTED: eukaryotic translation initiation factor 3 subunit C isoform X1 [Rattus norvegicus]	gi|564330915	105 kDa
PREDICTED: lymphocyte-specific protein 1 isoform X1 [Rattus norvegicus]	gi|564332302 (+2)	37 kDa
PREDICTED: gamma-adducin isoform X2 [Rattus norvegicus]	gi|564334282 (+1)	79 kDa
PREDICTED: AP-3 complex subunit beta-1 isoform X1 [Rattus norvegicus]	gi|564334870	122 kDa
PREDICTED: neprilysin isoform X1 [Rattus norvegicus]	gi|564336659 (+1)	86 kDa
PREDICTED: endophilin-B1 isoform X1 [Rattus norvegicus]	gi|564339116 (+2)	45 kDa
PREDICTED: gamma-enolase isoform X1 [Rattus norvegicus]	gi|564348886	47 kDa
PREDICTED: plexin-B2 isoform X1 [Rattus norvegicus]	gi|564361479	206 kDa
PREDICTED: myosin-10 isoform X1 [Rattus norvegicus]	gi|564372989 (+1)	231 kDa
PREDICTED: argininosuccinate lyase isoform X1 [Rattus norvegicus]	gi|564379124	51 kDa
PREDICTED: ecto-ADP-ribosyltransferase 3 isoform X2 [Rattus norvegicus]	gi|564383044 (+3)	48 kDa
PREDICTED: kinesin-1 heavy chain isoform X1 [Rattus norvegicus]	gi|564391577	110 kDa
PREDICTED: allograft inflammatory factor 1 isoform X1 [Rattus norvegicus]	gi|564396944 (+3)	26 kDa
keratin, type I cytoskeletal 14 [Rattus norvegicus]	gi|56912233	53 kDa
GTP-binding protein SAR1b [Rattus norvegicus]	gi|57528164	22 kDa
protein phosphatase 1 regulatory subunit 7 [Rattus norvegicus]	gi|57634526 (+1)	41 kDa
acidic leucine-rich nuclear phosphoprotein 32 family member E [Rattus norvegicus]	gi|61557269	29 kDa
N-acetylneuraminate lyase [Rattus norvegicus]	gi|62078697	35 kDa
importin subunit alpha-3 [Rattus norvegicus]	gi|62339366	58 kDa
PREDICTED: NAD(P) transhydrogenase, mitochondrial isoform X1 [Rattus norvegicus]	gi|672041579	114 kDa
PREDICTED: charged multivesicular body protein 4b isoform X2 [Rattus norvegicus]	gi|672047920	35 kDa
PREDICTED: LOW QUALITY PROTEIN: isoleucine--tRNA ligase, mitochondrial isoform X2 [Rattus norvegicus]	gi|672075369	118 kDa
PREDICTED: glycerol-3-phosphate acyltransferase 3 isoform X1 [Rattus norvegicus]	gi|672075708	51 kDa
PREDICTED: ankyrin-1 isoform X1 [Rattus norvegicus]	gi|672080515 (+2)	165 kDa
carnitine O-palmitoyltransferase 2, mitochondrial precursor [Rattus norvegicus]	gi|6978705	74 kDa
glycerol-3-phosphate dehydrogenase, mitochondrial precursor [Rattus norvegicus]	gi|6980978	81 kDa
tyrosine-protein kinase SYK [Rattus norvegicus]	gi|6981620	72 kDa
14-3-3 protein eta [Rattus norvegicus]	gi|6981710	28 kDa
beta-2-microglobulin precursor [Rattus norvegicus]	gi|7549746	14 kDa
kininogen-1 isoform 1 precursor [Rattus norvegicus]	gi|7549773	71 kDa
surfeit locus protein 4 [Rattus norvegicus]	gi|76443685	30 kDa
Golgi apparatus protein 1 precursor [Rattus norvegicus]	gi|8393450	134 kDa
UDP-glucuronosyltransferase 1-6 precursor [Rattus norvegicus]	gi|89276780	60 kDa
calponin-3 [Rattus norvegicus]	gi|9506501	36 kDa
PREDICTED: von Willebrand factor A domain-containing protein 8 isoform X1 [Rattus norvegicus]	gi|672028975 (+1)	216 kDa
unconventional myosin-XVIIIa [Rattus norvegicus]	gi|287328046	233 kDa
PREDICTED: zinc finger protein 780A-like isoform X2 [Rattus norvegicus]	gi|672036220	136 kDa
PREDICTED: 116 kDa U5 small nuclear ribonucleoprotein component isoform X1 [Rattus norvegicus]	gi|109491989 (+5)	109 kDa
PREDICTED: histidine-rich glycoprotein-like [Rattus norvegicus]	gi|109494630	59 kDa
PREDICTED: regulator of nonsense transcripts 1 isoform X2 [Rattus norvegicus]	gi|109504000 (+1)	123 kDa
tubulin beta-2B chain [Rattus norvegicus]	gi|110347600	50 kDa
membrane-associated progesterone receptor component 1 [Rattus norvegicus]	gi|11120720	25 kDa
parvalbumin alpha [Rattus norvegicus]	gi|11968064 (+1)	12 kDa
bifunctional epoxide hydrolase 2 [Rattus norvegicus]	gi|12621098	62 kDa
glycine cleavage system H protein, mitochondrial precursor [Rattus norvegicus]	gi|126723054	18 kDa
disabled homolog 2 [Rattus norvegicus]	gi|13162357	82 kDa
myotrophin [Rattus norvegicus]	gi|13242275	13 kDa
transmembrane emp24 domain-containing protein 2 precursor [Rattus norvegicus]	gi|13929014	23 kDa
KDEL motif-containing protein 2 precursor [Rattus norvegicus]	gi|153218522	59 kDa
ATP-binding cassette sub-family D member 2 [Rattus norvegicus]	gi|15375324	83 kDa
NEDD8-conjugating enzyme Ubc12 [Rattus norvegicus]	gi|157817518	21 kDa
ELAV-like protein 1 [Rattus norvegicus]	gi|157818153	36 kDa
ran-specific GTPase-activating protein [Rattus norvegicus]	gi|157820113	24 kDa
phosphomannomutase 2 [Rattus norvegicus]	gi|157820469 (+1)	28 kDa
inosine triphosphate pyrophosphatase [Rattus norvegicus]	gi|157821079	22 kDa
early endosome antigen 1 [Rattus norvegicus]	gi|157821387	161 kDa
NADH dehydrogenase [ubiquinone] 1 beta subcomplex subunit 10 [Rattus norvegicus]	gi|157822175	21 kDa
ATP-binding cassette sub-family E member 1 [Rattus norvegicus]	gi|157823309 (+1)	67 kDa
phospholipase A-2-activating protein [Rattus norvegicus]	gi|158341684	87 kDa
ubiquitin carboxyl-terminal hydrolase isozyme L3 [Rattus norvegicus]	gi|158749588	26 kDa
microtubule-associated protein 1B [Rattus norvegicus]	gi|158749620	270 kDa
vitronectin precursor [Rattus norvegicus]	gi|162287178	55 kDa
isocitrate dehydrogenase [NAD] subunit alpha, mitochondrial precursor [Rattus norvegicus]	gi|16758446	40 kDa
phosphatidylinositide phosphatase SAC1 [Rattus norvegicus]	gi|16758640	67 kDa
alpha-crystallin B chain [Rattus norvegicus]	gi|16905067	20 kDa
26S protease regulatory subunit 4 [Rattus norvegicus]	gi|16923972	49 kDa
NADH dehydrogenase [ubiquinone] 1 alpha subcomplex subunit 10, mitochondrial precursor [Rattus norvegicus]	gi|170295834 (+1)	40 kDa
cytochrome b-c1 complex subunit 7 [Rattus norvegicus]	gi|189011657	14 kDa
NADH dehydrogenase [ubiquinone] 1 alpha subcomplex subunit 4 [Rattus norvegicus]	gi|189085365	9 kDa
phosphoenolpyruvate carboxykinase [GTP], mitochondrial [Rattus norvegicus]	gi|189163483	71 kDa
AP-1 complex subunit gamma-1 [Rattus norvegicus]	gi|189491695	91 kDa
ubiquitin-associated protein 2-like [Rattus norvegicus]	gi|199561355 (+8)	117 kDa
3-oxo-5-beta-steroid 4-dehydrogenase [Rattus norvegicus]	gi|20302063 (+1)	37 kDa
echinoderm microtubule-associated protein-like 2 [Rattus norvegicus]	gi|20302131	69 kDa
transcription intermediary factor 1-beta [Rattus norvegicus]	gi|209870077 (+1)	89 kDa
apoptosis-inducing factor 2 [Rattus norvegicus]	gi|213385255 (+4)	41 kDa
huntingtin-interacting protein 1 [Rattus norvegicus]	gi|215272398 (+3)	115 kDa
COP9 signalosome complex subunit 2 [Rattus norvegicus]	gi|23463271 (+2)	52 kDa
receptor expression-enhancing protein 5 [Rattus norvegicus]	gi|270288782	21 kDa
tyrosine-protein phosphatase non-receptor type 11 isoform 2 [Rattus norvegicus]	gi|294862237	68 kDa
UDP-N-acetylhexosamine pyrophosphorylase [Rattus norvegicus]	gi|300794160 (+2)	58 kDa
aldehyde oxidase 1 [Rattus norvegicus]	gi|32996707	147 kDa
guanine nucleotide-binding protein G(I)/G(S)/G(O) subunit gamma-12 [Rattus norvegicus]	gi|387157889 (+6)	8 kDa
PREDICTED: cytosolic purine 5'-nucleotidase isoform X2 [Rattus norvegicus]	gi|392338231 (+2)	68 kDa
PREDICTED: guanylate-binding protein 4 isoform X1 [Rattus norvegicus]	gi|392339045 (+1)	72 kDa
PREDICTED: alpha-2-macroglobulin [Rattus norvegicus]	gi|392347610	164 kDa
zinc-alpha-2-glycoprotein precursor [Rattus norvegicus]	gi|401709967 (+2)	34 kDa
C3 and PZP-like, alpha-2-macroglobulin domain containing 8 precursor [Rattus norvegicus]	gi|406035338	165 kDa
tyrosine--tRNA ligase, cytoplasmic [Rattus norvegicus]	gi|411147388	63 kDa
catenin beta-1 [Rattus norvegicus]	gi|46048609 (+1)	85 kDa
eukaryotic translation initiation factor 3 subunit F [Rattus norvegicus]	gi|472339101	38 kDa
eukaryotic translation initiation factor 4H [Rattus norvegicus]	gi|55741853 (+1)	27 kDa
serine--tRNA ligase, cytoplasmic [Rattus norvegicus]	gi|56090265 (+1)	59 kDa
PREDICTED: transmembrane 9 superfamily member 4 isoform X1 [Rattus norvegicus]	gi|564343700 (+1)	75 kDa
PREDICTED: chromobox protein homolog 3 isoform X1 [Rattus norvegicus]	gi|564346792	21 kDa
PREDICTED: hexokinase-2 isoform X1 [Rattus norvegicus]	gi|564347388	90 kDa
PREDICTED: poly(rC)-binding protein 2 isoform X1 [Rattus norvegicus]	gi|564362039 (+5)	39 kDa
PREDICTED: probable ATP-dependent RNA helicase DDX6 isoform X1 [Rattus norvegicus]	gi|564363400	54 kDa
PREDICTED: mesencephalic astrocyte-derived neurotrophic factor isoform X1 [Rattus norvegicus]	gi|564365478	20 kDa
PREDICTED: 3-hydroxyisobutyryl-CoA hydrolase, mitochondrial isoform X1 [Rattus norvegicus]	gi|564368298	43 kDa
PREDICTED: calcium-binding protein 39 isoform X1 [Rattus norvegicus]	gi|564369451	40 kDa
PREDICTED: myb-binding protein 1A isoform X1 [Rattus norvegicus]	gi|564372951	152 kDa
PREDICTED: 26S proteasome non-ATPase regulatory subunit 3 isoform X1 [Rattus norvegicus]	gi|564374137 (+1)	65 kDa
PREDICTED: estradiol 17-beta-dehydrogenase 11 isoform X1 [Rattus norvegicus]	gi|564382766	33 kDa
PREDICTED: phosphoglucomutase-2 isoform X1 [Rattus norvegicus]	gi|564383744	69 kDa
PREDICTED: clusterin isoform X1 [Rattus norvegicus]	gi|564386466	51 kDa
PREDICTED: peptidyl-prolyl cis-trans isomerase FKBP5 isoform X1 [Rattus norvegicus]	gi|564397287	51 kDa
PREDICTED: CTP synthase 2 isoform X2 [Rattus norvegicus]	gi|564399115 (+1)	68 kDa
poly [ADP-ribose] polymerase 3 [Rattus norvegicus]	gi|56605734 (+1)	59 kDa
cytochrome b-c1 complex subunit Rieske, mitochondrial [Rattus norvegicus]	gi|57114330	29 kDa
epidermal growth factor receptor substrate 15 [Rattus norvegicus]	gi|57164101	87 kDa
serine-threonine kinase receptor-associated protein [Rattus norvegicus]	gi|58865512	38 kDa
GMP synthase [glutamine-hydrolyzing] [Rattus norvegicus]	gi|67078508	77 kDa
PREDICTED: nuclease-sensitive element-binding protein 1 isoform X1 [Rattus norvegicus]	gi|672053820 (+1)	36 kDa
PREDICTED: kallistatin isoform X1 [Rattus norvegicus]	gi|672056437	48 kDa
PREDICTED: plasma membrane calcium-transporting ATPase 4 isoform X2 [Rattus norvegicus]	gi|672073695 (+3)	133 kDa
histone H1.0 [Rattus norvegicus]	gi|6981004	21 kDa
platelet endothelial cell adhesion molecule precursor [Rattus norvegicus]	gi|75832033	76 kDa
40S ribosomal protein S12 [Rattus norvegicus]	gi|78126139	15 kDa
proteasome subunit beta type-4 [Rattus norvegicus]	gi|817476911	29 kDa
proteasome subunit beta type-3 [Rattus norvegicus]	gi|8394082	23 kDa
tricarboxylate transport protein, mitochondrial precursor [Rattus norvegicus]	gi|8394297	34 kDa
mitochondrial import inner membrane translocase subunit TIM44 [Rattus norvegicus]	gi|8394449	51 kDa
PREDICTED: serine/threonine-protein kinase MRCK beta isoform X1 [Rattus norvegicus]	gi|564357309 (+1)	197 kDa
kinesin-like protein KIF1C [Rattus norvegicus]	gi|22024392	122 kDa
PREDICTED: isoleucine--tRNA ligase, cytoplasmic isoform X1 [Rattus norvegicus]	gi|672081298	144 kDa
phosphatidylinositol 4-kinase type 2-alpha [Rattus norvegicus]	gi|16758554	54 kDa
PREDICTED: histone H3.3 [Rattus norvegicus]	gi|392332906 (+1)	15 kDa
protein argonaute-2 [Rattus norvegicus]	gi|11024680	98 kDa
proliferating cell nuclear antigen [Rattus norvegicus]	gi|11693142	29 kDa
branched-chain-amino-acid aminotransferase, mitochondrial precursor [Rattus norvegicus]	gi|11693174	44 kDa
60S ribosomal protein L31 [Rattus norvegicus]	gi|11968078	14 kDa
60S ribosomal protein L24 [Rattus norvegicus]	gi|11968096	18 kDa
histone H2A.Z [Rattus norvegicus]	gi|12083611 (+2)	14 kDa
ADP-ribosylation factor-like protein 3 [Rattus norvegicus]	gi|12083661 (+1)	20 kDa
cytochrome b-245, beta polypeptide [Rattus norvegicus]	gi|13027416	65 kDa
ADP-ribosylation factor 6 [Rattus norvegicus]	gi|13162345	20 kDa
40S ribosomal protein S11 [Rattus norvegicus]	gi|13592071	18 kDa
drebrin-like protein isoform 2 [Rattus norvegicus]	gi|13786198 (+3)	48 kDa
tripeptidyl-peptidase 1 precursor [Rattus norvegicus]	gi|13786206	61 kDa
CD166 antigen precursor [Rattus norvegicus]	gi|13929058	65 kDa
parathymosin [Rattus norvegicus]	gi|14010875	12 kDa
ribonuclease UK114 [Rattus norvegicus]	gi|14269572	14 kDa
thioredoxin domain-containing protein 17 [Rattus norvegicus]	gi|157786640	14 kDa
vacuolar protein sorting-associated protein 29 [Rattus norvegicus]	gi|157786944 (+1)	20 kDa
programmed cell death protein 6 [Rattus norvegicus]	gi|157818653 (+1)	22 kDa
acyl carrier protein, mitochondrial [Rattus norvegicus]	gi|157820787 (+1)	18 kDa
myosin-If [Rattus norvegicus]	gi|157821107	125 kDa
oxysterol-binding protein 1 [Rattus norvegicus]	gi|157821663 (+1)	78 kDa
sorting nexin-6 [Rattus norvegicus]	gi|157823311	47 kDa
tumor protein D52 [Rattus norvegicus]	gi|157823391 (+7)	24 kDa
CDGSH iron-sulfur domain-containing protein 1 [Rattus norvegicus]	gi|157824004	12 kDa
ras-related protein R-Ras [Rattus norvegicus]	gi|157824216	24 kDa
basigin isoform 1 precursor [Rattus norvegicus]	gi|158081773 (+1)	42 kDa
sorting nexin-12 [Rattus norvegicus]	gi|160333905 (+2)	20 kDa
tyrosine-protein kinase Lyn isoform B [Rattus norvegicus]	gi|161760646	56 kDa
enoyl-CoA delta isomerase 1, mitochondrial precursor [Rattus norvegicus]	gi|162287040	32 kDa
arginase-1 [Rattus norvegicus]	gi|166091458	35 kDa
peroxiredoxin-4 precursor [Rattus norvegicus]	gi|16758274	31 kDa
hsp90 co-chaperone Cdc37 [Rattus norvegicus]	gi|16758570	44 kDa
myc box-dependent-interacting protein 1 [Rattus norvegicus]	gi|16758846 (+13)	65 kDa
serine/threonine-protein phosphatase 2A 55 kDa regulatory subunit B alpha isoform [Rattus norvegicus]	gi|16758910 (+1)	52 kDa
adenosine deaminase [Rattus norvegicus]	gi|18426812	40 kDa
methionine--tRNA ligase, cytoplasmic [Rattus norvegicus]	gi|189083764 (+1)	102 kDa
ras-related protein Rap-2b precursor [Rattus norvegicus]	gi|19173774	21 kDa
trifunctional purine biosynthetic protein adenosine-3 [Rattus norvegicus]	gi|197927388	108 kDa
prostaglandin reductase 1 [Rattus norvegicus]	gi|20302022	36 kDa
zyxin [Rattus norvegicus]	gi|209915566 (+3)	60 kDa
glutathione S-transferase, theta 3 [Rattus norvegicus]	gi|212549647	23 kDa
cytoplasmic dynein 1 light intermediate chain 1 [Rattus norvegicus]	gi|21955134	57 kDa
amyloid beta A4 precursor protein-binding family B member 1-interacting protein [Rattus norvegicus]	gi|281332190	74 kDa
coagulation factor IX precursor [Rattus norvegicus]	gi|281604082	52 kDa
nascent polypeptide-associated complex subunit alpha isoform 2 [Rattus norvegicus]	gi|310703617	220 kDa
cysteine-rich protein 1 [Rattus norvegicus]	gi|349585431	9 kDa
tumor protein D54 [Rattus norvegicus]	gi|38454226 (+2)	24 kDa
PREDICTED: ras-related protein Rab-1B [Rattus norvegicus]	gi|392343176	22 kDa
PREDICTED: eukaryotic peptide chain release factor GTP-binding subunit ERF3A isoform X2 [Rattus norvegicus]	gi|392350994 (+1)	69 kDa
PREDICTED: serine/threonine-protein kinase PAK 2 [Rattus norvegicus]	gi|392352109	58 kDa
PREDICTED: cation-dependent mannose-6-phosphate receptor [Rattus norvegicus]	gi|392355834 (+5)	31 kDa
eukaryotic translation initiation factor 2 subunit 2 [Rattus norvegicus]	gi|40786451	38 kDa
lysosomal alpha-mannosidase precursor [Rattus norvegicus]	gi|40786505 (+3)	114 kDa
tRNA-splicing ligase RtcB homolog [Rattus norvegicus]	gi|46485379	55 kDa
keratin, type II cytoskeletal 5 [Rattus norvegicus]	gi|50233797	62 kDa
proliferation-associated protein 2G4 [Rattus norvegicus]	gi|51948384	44 kDa
beta-hexosaminidase subunit alpha precursor [Rattus norvegicus]	gi|52138739 (+1)	61 kDa
catenin alpha-1 [Rattus norvegicus]	gi|55742755	100 kDa
transmembrane protein 43 [Rattus norvegicus]	gi|56090383	45 kDa
peptidyl-prolyl cis-trans isomerase FKBP9 precursor [Rattus norvegicus]	gi|56090566	63 kDa
PREDICTED: actin-binding LIM protein 1 isoform X5 [Rattus norvegicus]	gi|564299415 (+6)	85 kDa
PREDICTED: integrin alpha-V isoform X1 [Rattus norvegicus]	gi|564302444 (+1)	121 kDa
PREDICTED: ubiquitin-conjugating enzyme E2 variant 1 [Rattus norvegicus]	gi|564316619	16 kDa
PREDICTED: transcription factor BTF3 isoform X1 [Rattus norvegicus]	gi|564334947 (+1)	22 kDa
PREDICTED: carboxymethylenebutenolidase homolog isoform X1 [Rattus norvegicus]	gi|564335714 (+1)	28 kDa
PREDICTED: sortilin isoform X1 [Rattus norvegicus]	gi|564338480	101 kDa
PREDICTED: cyclin-dependent kinase 6 isoform X1 [Rattus norvegicus]	gi|564345604	37 kDa
PREDICTED: heme-binding protein 1 isoform X1 [Rattus norvegicus]	gi|564349380	21 kDa
PREDICTED: UDP-glucose 4-epimerase isoform X1 [Rattus norvegicus]	gi|564353474 (+1)	38 kDa
PREDICTED: ran GTPase-activating protein 1 isoform X2 [Rattus norvegicus]	gi|564361224 (+1)	68 kDa
PREDICTED: splicing factor 3B subunit 1 isoform X1 [Rattus norvegicus]	gi|564368386 (+1)	146 kDa
PREDICTED: interferon gamma inducible protein 47 isoform X1 [Rattus norvegicus]	gi|564371533 (+1)	47 kDa
PREDICTED: protein phosphatase 1F isoform X1 [Rattus norvegicus]	gi|564377716 (+1)	49 kDa
PREDICTED: 3'(2'),5'-bisphosphate nucleotidase 1 isoform X2 [Rattus norvegicus]	gi|564382189	35 kDa
PREDICTED: ras GTPase-activating protein-binding protein 2 isoform X1 [Rattus norvegicus]	gi|564383056 (+4)	54 kDa
PREDICTED: alpha-adducin isoform X1 [Rattus norvegicus]	gi|564384175 (+3)	85 kDa
PREDICTED: protein PRRC1 isoform X1 [Rattus norvegicus]	gi|564393512 (+1)	46 kDa
PREDICTED: gamma-soluble NSF attachment protein isoform X1 [Rattus norvegicus]	gi|564393741	35 kDa
PREDICTED: prolyl 4-hydroxylase subunit alpha-1 isoform X1 [Rattus norvegicus]	gi|564397873 (+1)	61 kDa
PREDICTED: LIM domain and actin-binding protein 1 isoform X2 [Rattus norvegicus]	gi|564400249 (+1)	86 kDa
E3 ubiquitin/ISG15 ligase TRIM25 [Rattus norvegicus]	gi|57164029	72 kDa
methylcrotonoyl-CoA carboxylase beta chain, mitochondrial [Rattus norvegicus]	gi|58865926 (+1)	62 kDa
acyl-coenzyme A thioesterase 9, mitochondrial [Rattus norvegicus]	gi|62078649	50 kDa
kynurenine--oxoglutarate transaminase 3 [Rattus norvegicus]	gi|62543563	51 kDa
tropomyosin beta chain isoform Tpm2.1sm/cy [Rattus norvegicus]	gi|66730475	33 kDa
PREDICTED: osteoclast-stimulating factor 1 isoform X1 [Rattus norvegicus]	gi|672039918	24 kDa
PREDICTED: pro-cathepsin H isoform X1 [Rattus norvegicus]	gi|672062687	37 kDa
PREDICTED: heterogeneous nuclear ribonucleoprotein D-like isoform X1 [Rattus norvegicus]	gi|672075722	46 kDa
isovaleryl-CoA dehydrogenase, mitochondrial precursor [Rattus norvegicus]	gi|6981112	46 kDa
NADH dehydrogenase [ubiquinone] 1 alpha subcomplex subunit 5 [Rattus norvegicus]	gi|6981260	13 kDa
retinol-binding protein 1 [Rattus norvegicus]	gi|6981464	16 kDa
vesicle-trafficking protein SEC22b precursor [Rattus norvegicus]	gi|71043604	25 kDa
60S ribosomal protein L13a [Rattus norvegicus]	gi|77404207	23 kDa
sorbitol dehydrogenase [Rattus norvegicus]	gi|77404286	38 kDa
growth factor receptor-bound protein 2 [Rattus norvegicus]	gi|77539774	25 kDa
dipeptidyl peptidase 1 precursor [Rattus norvegicus]	gi|8393218	52 kDa
1-phosphatidylinositol 4,5-bisphosphate phosphodiesterase delta-1 [Rattus norvegicus]	gi|8393981	86 kDa
complement C1q subcomponent subunit B precursor [Rattus norvegicus]	gi|9506433	27 kDa
PREDICTED: integrin alpha-X isoform X1 [Rattus norvegicus]	gi|293344414 (+1)	130 kDa
PREDICTED: exportin-2 isoform X1 [Rattus norvegicus]	gi|564344562	110 kDa
PREDICTED: ATP-binding cassette sub-family A member 8-A isoform X1 [Rattus norvegicus]	gi|564374908 (+1)	184 kDa
tubulin-specific chaperone A [Rattus norvegicus]	gi|61557414	13 kDa
protein disulfide-isomerase A5 precursor [Rattus norvegicus]	gi|62078977	59 kDa
PREDICTED: RAC-beta serine/threonine-protein kinase isoform X2 [Rattus norvegicus]	gi|672035593	58 kDa
cullin-3 [Rattus norvegicus]	gi|157818315 (+1)	86 kDa
GDP-L-fucose synthase isoform a [Rattus norvegicus]	gi|188536096 (+1)	36 kDa
60S ribosomal protein L35a [Rattus norvegicus]	gi|10863991 (+4)	13 kDa
ATP-binding cassette sub-family F member 1 [Rattus norvegicus]	gi|158081775	95 kDa
lysosome-associated membrane glycoprotein 2 precursor [Rattus norvegicus]	gi|40254785 (+1)	45 kDa
carboxylesterase-like precursor [Rattus norvegicus]	gi|62078513	62 kDa
nuclear mitotic apparatus protein 1 [Rattus norvegicus]	gi|403420618 (+1)	235 kDa
PREDICTED: arf-GAP with Rho-GAP domain, ANK repeat and PH domain-containing protein 1 isoform X1 [Rattus norvegicus]	gi|564298086 (+2)	162 kDa
PREDICTED: cell cycle and apoptosis regulator protein 2 isoform X1 [Rattus norvegicus]	gi|564386906	103 kDa
guanine nucleotide-binding protein subunit alpha-11 [Rattus norvegicus]	gi|13591951	42 kDa
keratin, type II cytoskeletal 73 [Rattus norvegicus]	gi|57012358 (+1)	60 kDa
scavenger receptor class B member 1 [Rattus norvegicus]	gi|13928730	57 kDa
protein O-GlcNAcase [Rattus norvegicus]	gi|18777747	103 kDa
formimidoyltransferase-cyclodeaminase [Rattus norvegicus]	gi|16758338	59 kDa
PREDICTED: dedicator of cytokinesis protein 11 isoform X1 [Rattus norvegicus]	gi|564400486	239 kDa
glycylpeptide N-tetradecanoyltransferase 1 [Rattus norvegicus]	gi|22507314	57 kDa
sorbin and SH3 domain-containing protein 2 [Rattus norvegicus]	gi|16758606	134 kDa
PREDICTED: phosphoribosylformylglycinamidine synthase isoform X1 [Rattus norvegicus]	gi|564372562 (+1)	144 kDa
PREDICTED: nischarin isoform X1 [Rattus norvegicus]	gi|564318589	185 kDa
PREDICTED: splicing factor U2AF 65 kDa subunit isoform X1 [Rattus norvegicus]	gi|109461136 (+1)	53 kDa
PREDICTED: bolA-like protein 2 [Rattus norvegicus]	gi|109462876	10 kDa
AP-1 complex subunit mu-1 [Rattus norvegicus]	gi|112984344	49 kDa
UPF0568 protein C14orf166 homolog [Rattus norvegicus]	gi|114145722 (+1)	34 kDa
glutaredoxin-1 [Rattus norvegicus]	gi|11560105	12 kDa
mitochondrial 2-oxoglutarate/malate carrier protein [Rattus norvegicus]	gi|11693170	34 kDa
dnaJ homolog subfamily A member 1 [Rattus norvegicus]	gi|12621094 (+1)	45 kDa
integrin alpha-1 precursor [Rattus norvegicus]	gi|13591884	131 kDa
chondroitin sulfate proteoglycan 4 precursor [Rattus norvegicus]	gi|13591932	252 kDa
glia maturation factor beta [Rattus norvegicus]	gi|13624295 (+1)	17 kDa
flotillin-2 isoform 1 [Rattus norvegicus]	gi|13929186 (+4)	47 kDa
sodium/potassium-transporting ATPase subunit beta-1 [Rattus norvegicus]	gi|148747253	35 kDa
mitochondrial fission 1 protein [Rattus norvegicus]	gi|157786896 (+3)	16 kDa
dermatopontin precursor [Rattus norvegicus]	gi|157787002 (+1)	20 kDa
peroxisomal biogenesis factor 19 isoform 1 [Rattus norvegicus]	gi|157817320 (+3)	32 kDa
coatomer subunit gamma-2 [Rattus norvegicus]	gi|157817775	98 kDa
rap1 GTPase-GDP dissociation stimulator 1 [Rattus norvegicus]	gi|157819721	52 kDa
eukaryotic translation initiation factor 1b [Rattus norvegicus]	gi|157821993	13 kDa
1-acyl-sn-glycerol-3-phosphate acyltransferase beta precursor [Rattus norvegicus]	gi|157822109	31 kDa
ER membrane protein complex subunit 1 precursor [Rattus norvegicus]	gi|157822661 (+1)	111 kDa
RNA-binding motif protein, X chromosome retrogene-like [Rattus norvegicus]	gi|157823451 (+2)	42 kDa
rho GTPase-activating protein 25 [Rattus norvegicus]	gi|157823601 (+2)	74 kDa
serine/threonine-protein kinase OSR1 [Rattus norvegicus]	gi|157824158	58 kDa
histidine triad nucleotide-binding protein 2, mitochondrial [Rattus norvegicus]	gi|164565401	17 kDa
14 kDa phosphohistidine phosphatase [Rattus norvegicus]	gi|164663846	14 kDa
hepatoma-derived growth factor [Rattus norvegicus]	gi|16758528	26 kDa
far upstream element-binding protein 2 [Rattus norvegicus]	gi|19424312 (+1)	74 kDa
peroxisomal bifunctional enzyme [Rattus norvegicus]	gi|19424318	79 kDa
ubiquitin-like-conjugating enzyme ATG3 [Rattus norvegicus]	gi|19705511	36 kDa
protein SGT1 homolog [Rattus norvegicus]	gi|198278555	38 kDa
peptidyl-prolyl cis-trans isomerase FKBP3 [Rattus norvegicus]	gi|206725535	25 kDa
twinfilin-2 [Rattus norvegicus]	gi|207028435	39 kDa
CD48 antigen precursor [Rattus norvegicus]	gi|20806147	28 kDa
ATPase ASNA1 [Rattus norvegicus]	gi|213512072 (+3)	39 kDa
adiponectin precursor [Rattus norvegicus]	gi|21426809	26 kDa
proteasome subunit beta type-8 [Rattus norvegicus]	gi|258614012	31 kDa
sphingosine-1-phosphate lyase 1 [Rattus norvegicus]	gi|27465561 (+4)	64 kDa
aldose reductase-related protein 2 [Rattus norvegicus]	gi|27465603	36 kDa
dolichyl-diphosphooligosaccharide--protein glycosyltransferase subunit STT3B [Rattus norvegicus]	gi|281485606	93 kDa
lambda-crystallin homolog [Rattus norvegicus]	gi|28461157	35 kDa
PREDICTED: HCLS1-binding protein 3 [Rattus norvegicus]	gi|293347971	43 kDa
PREDICTED: keratin, type II cytoskeletal 6A [Rattus norvegicus]	gi|293348969	59 kDa
SH3 domain-containing kinase-binding protein 1 [Rattus norvegicus]	gi|29789297 (+1)	73 kDa
phosphoglucomutase-like protein 5 [Rattus norvegicus]	gi|300794610	62 kDa
collagen alpha-1(XVIII) chain precursor [Rattus norvegicus]	gi|309319796	135 kDa
40S ribosomal protein S16 [Rattus norvegicus]	gi|310703682	16 kDa
ADP/ATP translocase 1 [Rattus norvegicus]	gi|32189355	33 kDa
PREDICTED: endoplasmic reticulum-Golgi intermediate compartment protein 1 isoform X1 [Rattus norvegicus]	gi|392331685 (+1)	33 kDa
PREDICTED: calcium-binding mitochondrial carrier protein Aralar2 isoform X1 [Rattus norvegicus]	gi|392339831 (+1)	74 kDa
PREDICTED: heterogeneous nuclear ribonucleoprotein A0 isoform X2 [Rattus norvegicus]	gi|392354145	31 kDa
lysozyme C-1 precursor [Rattus norvegicus]	gi|40254796	17 kDa
peptidyl-prolyl cis-trans isomerase FKBP1A [Rattus norvegicus]	gi|47271544	12 kDa
sorting and assembly machinery component 50 homolog [Rattus norvegicus]	gi|51948454	52 kDa
40S ribosomal protein S25 [Rattus norvegicus]	gi|53850582	14 kDa
carbonic anhydrase 5B, mitochondrial precursor [Rattus norvegicus]	gi|53850632 (+1)	37 kDa
isocitrate dehydrogenase [NAD] subunit beta, mitochondrial precursor [Rattus norvegicus]	gi|55926203 (+1)	42 kDa
PREDICTED: LOW QUALITY PROTEIN: transcriptional activator protein Pur-alpha [Rattus norvegicus]	gi|564320507 (+1)	35 kDa
PREDICTED: ras-related protein Rab-6A isoform X1 [Rattus norvegicus]	gi|564329883	24 kDa
PREDICTED: fatty acyl-CoA reductase 1 isoform X2 [Rattus norvegicus]	gi|564330399 (+1)	59 kDa
PREDICTED: golgi-specific brefeldin A-resistance guanine nucleotide exchange factor 1 isoform X1 [Rattus norvegicus]	gi|564334003 (+2)	210 kDa
PREDICTED: atrial natriuretic peptide receptor 3 isoform X1 [Rattus norvegicus]	gi|564335559 (+1)	73 kDa
PREDICTED: acyl-CoA dehydrogenase family member 9, mitochondrial isoform X1 [Rattus norvegicus]	gi|564336223 (+1)	69 kDa
PREDICTED: quinone oxidoreductase isoform X1 [Rattus norvegicus]	gi|564339362 (+1)	35 kDa
PREDICTED: cystathionine gamma-lyase isoform X1 [Rattus norvegicus]	gi|564339403 (+2)	37 kDa
PREDICTED: 26S proteasome non-ATPase regulatory subunit 5 isoform X1 [Rattus norvegicus]	gi|564340370	56 kDa
PREDICTED: myosin regulatory light polypeptide 9 isoform X1 [Rattus norvegicus]	gi|564343966	20 kDa
PREDICTED: ruvB-like 1 isoform X1 [Rattus norvegicus]	gi|564347768	50 kDa
PREDICTED: adaptin ear-binding coat-associated protein 2 isoform X1 [Rattus norvegicus]	gi|564353564 (+1)	28 kDa
PREDICTED: eukaryotic translation initiation factor 5 isoform X1 [Rattus norvegicus]	gi|564357402	49 kDa
PREDICTED: alpha-N-acetylgalactosaminidase isoform X1 [Rattus norvegicus]	gi|564361198 (+2)	47 kDa
PREDICTED: platelet-activating factor acetylhydrolase IB subunit beta isoform X1 [Rattus norvegicus]	gi|564363422	26 kDa
PREDICTED: serine/threonine-protein phosphatase 2A 65 kDa regulatory subunit A beta isoform isoform X1 [Rattus norvegicus]	gi|564363623 (+2)	79 kDa
PREDICTED: microfibril-associated glycoprotein 4 isoform X2 [Rattus norvegicus]	gi|564372463 (+1)	29 kDa
PREDICTED: protein TFG isoform X1 [Rattus norvegicus]	gi|564376569 (+2)	43 kDa
PREDICTED: protein NipSnap homolog 2 isoform X1 [Rattus norvegicus]	gi|564379197 (+1)	33 kDa
PREDICTED: redox-regulatory protein FAM213A isoform X1 [Rattus norvegicus]	gi|564388323 (+1)	26 kDa
PREDICTED: coatomer subunit epsilon isoform X1 [Rattus norvegicus]	gi|564388524	35 kDa
LDLR chaperone MESD precursor [Rattus norvegicus]	gi|56605768	25 kDa
RT1 class II, locus Da precursor [Rattus norvegicus]	gi|57114292	29 kDa
serum amyloid A-4 protein precursor [Rattus norvegicus]	gi|57164089	15 kDa
ribose-phosphate pyrophosphokinase 1 [Rattus norvegicus]	gi|57527447 (+2)	35 kDa
methylcrotonoyl-CoA carboxylase subunit alpha, mitochondrial [Rattus norvegicus]	gi|57528264	79 kDa
N-acylethanolamine-hydrolyzing acid amidase precursor [Rattus norvegicus]	gi|58219537	40 kDa
beta-hexosaminidase subunit beta precursor [Rattus norvegicus]	gi|58865470	62 kDa
tropomodulin-3 [Rattus norvegicus]	gi|58865562	39 kDa
ras-related protein Rab-10 [Rattus norvegicus]	gi|61889071	23 kDa
monoacylglycerol lipase ABHD12 [Rattus norvegicus]	gi|66730294	45 kDa
PREDICTED: serine/threonine-protein kinase DCLK1-like [Rattus norvegicus]	gi|672015800 (+1)	31 kDa
PREDICTED: LOW QUALITY PROTEIN: calcium-binding mitochondrial carrier protein Aralar1 isoform X1 [Rattus norvegicus]	gi|672017397 (+1)	76 kDa
PREDICTED: protein-arginine deiminase type-2 isoform X1 [Rattus norvegicus]	gi|672054374 (+1)	78 kDa
PREDICTED: nicastrin isoform X1 [Rattus norvegicus]	gi|672074756	78 kDa
acylpyruvase FAHD1, mitochondrial [Rattus norvegicus]	gi|68163417	24 kDa
protein farnesyltransferase/geranylgeranyltransferase type-1 subunit alpha [Rattus norvegicus]	gi|6978849	44 kDa
palmdelphin [Rattus norvegicus]	gi|71043606	62 kDa
actin-related protein 2/3 complex subunit 5 [Rattus norvegicus]	gi|71043638	16 kDa
26S proteasome non-ATPase regulatory subunit 14 [Rattus norvegicus]	gi|71043862	35 kDa
stomatin-like protein 2, mitochondrial [Rattus norvegicus]	gi|72255527	38 kDa
60S ribosomal protein L26 [Rattus norvegicus]	gi|751666981	17 kDa
aminoacyl tRNA synthase complex-interacting multifunctional protein 1 [Rattus norvegicus]	gi|75832035	35 kDa
torsin-1A-interacting protein 1 [Rattus norvegicus]	gi|77539438	66 kDa
cytochrome c oxidase subunit 4 isoform 1, mitochondrial precursor [Rattus norvegicus]	gi|8393180	20 kDa
eukaryotic translation initiation factor 2 subunit 1 [Rattus norvegicus]	gi|9506571	36 kDa
procollagen C-endopeptidase enhancer 1 precursor [Rattus norvegicus]	gi|9506953	50 kDa
copper transport protein ATOX1 [Rattus norvegicus]	gi|16758088	7 kDa
PREDICTED: FACT complex subunit SSRP1 isoform X2 [Rattus norvegicus]	gi|564341677 (+1)	92 kDa
bifunctional 3'-phosphoadenosine 5'-phosphosulfate synthase 2 [Rattus norvegicus]	gi|201066365 (+1)	69 kDa
PREDICTED: elongator complex protein 3 isoform X2 [Rattus norvegicus]	gi|392333347 (+1)	62 kDa
PREDICTED: TOM1-like protein 2 isoform X6 [Rattus norvegicus]	gi|564372319	53 kDa
vacuolar protein-sorting-associated protein 25 [Rattus norvegicus]	gi|291045115	21 kDa
5'-AMP-activated protein kinase catalytic subunit alpha-1 [Rattus norvegicus]	gi|478247105	64 kDa
PREDICTED: NADH dehydrogenase [ubiquinone] 1 alpha subcomplex subunit 8 isoform X1 [Rattus norvegicus]	gi|672045228	20 kDa
PREDICTED: caprin-1 isoform X1 [Rattus norvegicus]	gi|564342084 (+1)	70 kDa
PREDICTED: serine/threonine-protein phosphatase 2B catalytic subunit alpha isoform isoform X1 [Rattus norvegicus]	gi|564338946 (+2)	58 kDa
PREDICTED: perilipin-3 [Rattus norvegicus]	gi|109486616	47 kDa
glutathione synthetase [Rattus norvegicus]	gi|25742757 (+1)	52 kDa
serine/threonine-protein kinase Nek9 [Rattus norvegicus]	gi|157817763 (+1)	105 kDa
PREDICTED: ubiquitin carboxyl-terminal hydrolase 14 isoform X1 [Rattus norvegicus]	gi|564392590 (+2)	56 kDa
mitochondrial carrier homolog 1 [Rattus norvegicus]	gi|197313797 (+1)	42 kDa
conserved oligomeric Golgi complex subunit 4 [Rattus norvegicus]	gi|157823399	89 kDa
aldehyde dehydrogenase family 8 member A1 [Rattus norvegicus]	gi|300797603 (+1)	53 kDa
PREDICTED: complement component C8 gamma chain isoform X1 [Rattus norvegicus]	gi|564339501	27 kDa
huntingtin [Rattus norvegicus]	gi|189339236 (+2)	345 kDa
murinoglobulin-2 precursor [Rattus norvegicus]	gi|50657404	162 kDa
retinal dehydrogenase 2 [Rattus norvegicus]	gi|225735575	57 kDa
phospholipase B-like 1 precursor [Rattus norvegicus]	gi|62078583	63 kDa
PREDICTED: protein NOXP20 isoform X2 [Rattus norvegicus]	gi|564383732 (+1)	61 kDa
ras-related protein Rab-3B [Rattus norvegicus]	gi|13592037	25 kDa
small nuclear ribonucleoprotein E [Rattus norvegicus]	gi|403420626	11 kDa
PREDICTED: 5'-3' exoribonuclease 2 isoform X1 [Rattus norvegicus]	gi|564343365	109 kDa
anoctamin-6 [Rattus norvegicus]	gi|157823948 (+2)	92 kDa
PREDICTED: transferrin receptor protein 1 isoform X1 [Rattus norvegicus]	gi|564377124	86 kDa
1-phosphatidylinositol 4,5-bisphosphate phosphodiesterase gamma-1 [Rattus norvegicus]	gi|6981370	149 kDa
40S ribosomal protein S15 [Rattus norvegicus]	gi|8394212	17 kDa
PREDICTED: RNA-binding protein 25 [Rattus norvegicus]	gi|109489695 (+1)	96 kDa
PREDICTED: small nuclear ribonucleoprotein Sm D3 [Rattus norvegicus]	gi|109509970	14 kDa
Na(+)/H(+) exchange regulatory cofactor NHE-RF1 [Rattus norvegicus]	gi|11024674	39 kDa
vesicle-associated membrane protein-associated protein B [Rattus norvegicus]	gi|11177880	27 kDa
sorting nexin-3 [Rattus norvegicus]	gi|112983968	19 kDa
serine/arginine-rich splicing factor 3 [Rattus norvegicus]	gi|114145746	19 kDa
dnaJ homolog subfamily C member 3 precursor [Rattus norvegicus]	gi|11560030	58 kDa
cytochrome b5 [Rattus norvegicus]	gi|11560046	15 kDa
ADP-ribosylation factor-like protein 1 [Rattus norvegicus]	gi|11693150	20 kDa
40S ribosomal protein S14 [Rattus norvegicus]	gi|12083607 (+1)	16 kDa
cholinesterase precursor [Rattus norvegicus]	gi|12621110 (+1)	68 kDa
NSFL1 cofactor p47 [Rattus norvegicus]	gi|14010837 (+1)	41 kDa
clathrin light chain A [Rattus norvegicus]	gi|14010873 (+3)	27 kDa
glutamyl aminopeptidase [Rattus norvegicus]	gi|140970581	108 kDa
60S ribosomal protein L19 [Rattus norvegicus]	gi|14389297	23 kDa
H2A histone family, member X [Rattus norvegicus]	gi|157817664	15 kDa
26S proteasome non-ATPase regulatory subunit 7 [Rattus norvegicus]	gi|157818107	36 kDa
transportin-3 [Rattus norvegicus]	gi|157819279	104 kDa
serine beta-lactamase-like protein LACTB, mitochondrial [Rattus norvegicus]	gi|157819887	60 kDa
glutaryl-CoA dehydrogenase, mitochondrial [Rattus norvegicus]	gi|157820807	50 kDa
glutathione peroxidase 7 precursor [Rattus norvegicus]	gi|157821095	21 kDa
4-hydroxy-2-oxoglutarate aldolase, mitochondrial [Rattus norvegicus]	gi|157822207	34 kDa
sepiapterin reductase [Rattus norvegicus]	gi|158711683	28 kDa
proteasome subunit beta type-5 [Rattus norvegicus]	gi|160333293	29 kDa
synaptobrevin homolog YKT6 [Rattus norvegicus]	gi|162138924	22 kDa
chloride intracellular channel protein 5 [Rattus norvegicus]	gi|16758390	28 kDa
barrier-to-autointegration factor [Rattus norvegicus]	gi|16758438 (+3)	10 kDa
phosphatidylinositol transfer protein beta isoform [Rattus norvegicus]	gi|16758568 (+1)	31 kDa
unconventional myosin-Ib [Rattus norvegicus]	gi|16758890	132 kDa
tapasin precursor [Rattus norvegicus]	gi|16975494	50 kDa
NEDD8-activating enzyme E1 catalytic subunit [Rattus norvegicus]	gi|17105358 (+1)	52 kDa
cytoglobin [Rattus norvegicus]	gi|18543351	21 kDa
dynein light chain roadblock-type 1 [Rattus norvegicus]	gi|18777767	11 kDa
acidic leucine-rich nuclear phosphoprotein 32 family member B [Rattus norvegicus]	gi|18777770	31 kDa
cullin-4A [Rattus norvegicus]	gi|187937032	88 kDa
eukaryotic translation initiation factor 2 subunit 3, X-linked [Rattus norvegicus]	gi|189217906 (+1)	51 kDa
RNA-binding protein 3 [Rattus norvegicus]	gi|189339246 (+3)	17 kDa
protein kinase C delta type [Rattus norvegicus]	gi|18959250	78 kDa
leucyl-cystinyl aminopeptidase isoform 2 [Rattus norvegicus]	gi|19424264 (+2)	105 kDa
adenylosuccinate lyase [Rattus norvegicus]	gi|194473622	55 kDa
SUMO-activating enzyme subunit 2 [Rattus norvegicus]	gi|197384571	71 kDa
complement C1r subcomponent precursor [Rattus norvegicus]	gi|198278496	80 kDa
fumarylacetoacetate hydrolase domain-containing protein 2 [Rattus norvegicus]	gi|198386332 (+1)	35 kDa
cytochrome P450, family 2, subfamily d, polypeptide 4 [Rattus norvegicus]	gi|19924041	57 kDa
ERO1-like protein alpha precursor [Rattus norvegicus]	gi|19924061	54 kDa
coiled-coil domain-containing protein 22 [Rattus norvegicus]	gi|209447113	71 kDa
26S proteasome non-ATPase regulatory subunit 8 [Rattus norvegicus]	gi|213972605	40 kDa
isoaspartyl peptidase/L-asparaginase [Rattus norvegicus]	gi|21489983	34 kDa
aldehyde dehydrogenase family 1 member A3 [Rattus norvegicus]	gi|23463283	56 kDa
ras-related protein Rab-8B [Rattus norvegicus]	gi|23463313	24 kDa
glutamate--cysteine ligase catalytic subunit [Rattus norvegicus]	gi|25742748	73 kDa
prefoldin subunit 6 [Rattus norvegicus]	gi|257900465 (+1)	14 kDa
phospholipid transfer protein precursor [Rattus norvegicus]	gi|270483883 (+2)	54 kDa
mitochondrial amidoxime-reducing component 1 [Rattus norvegicus]	gi|274324903	38 kDa
transforming growth factor-beta-induced protein ig-h3 precursor [Rattus norvegicus]	gi|281332117	75 kDa
dual specificity protein phosphatase 3 [Rattus norvegicus]	gi|290563168 (+2)	21 kDa
UPF0553 protein C9orf64 homolog [Rattus norvegicus]	gi|290746393	39 kDa
PREDICTED: ferritin light chain 1 [Rattus norvegicus]	gi|293347701	21 kDa
poly [ADP-ribose] polymerase 14 [Rattus norvegicus]	gi|300793858	200 kDa
signal peptidase complex subunit 3 [Rattus norvegicus]	gi|300797282	20 kDa
caspase-1 [Rattus norvegicus]	gi|31542341	46 kDa
hydroxyacylglutathione hydrolase, mitochondrial precursor [Rattus norvegicus]	gi|315630402 (+2)	34 kDa
PREDICTED: NADH dehydrogenase [ubiquinone] iron-sulfur protein 5 [Rattus norvegicus]	gi|392338936	13 kDa
PREDICTED: ras GTPase-activating-like protein IQGAP2 isoform X2 [Rattus norvegicus]	gi|392345265 (+1)	181 kDa
NADH dehydrogenase [ubiquinone] 1 alpha subcomplex subunit 13 [Rattus norvegicus]	gi|469663646	17 kDa
helicase SKI2W [Rattus norvegicus]	gi|47087109 (+1)	137 kDa
calcyclin-binding protein [Rattus norvegicus]	gi|51948388	27 kDa
pyridine nucleotide-disulfide oxidoreductase domain-containing protein 2 [Rattus norvegicus]	gi|51948490 (+3)	63 kDa
COP9 signalosome complex subunit 4 [Rattus norvegicus]	gi|51948518 (+2)	46 kDa
protein SEC13 homolog [Rattus norvegicus]	gi|55741774	36 kDa
60S ribosomal protein L23 [Rattus norvegicus]	gi|56090279	15 kDa
vacuolar protein sorting-associated protein 26A [Rattus norvegicus]	gi|56090415 (+1)	38 kDa
PREDICTED: chromobox protein homolog 1 isoform X2 [Rattus norvegicus]	gi|564313323 (+1)	21 kDa
PREDICTED: 60S ribosomal protein L28 isoform X1 [Rattus norvegicus]	gi|564326269 (+1)	19 kDa
PREDICTED: cytochrome c oxidase subunit 6B1 isoform X1 [Rattus norvegicus]	gi|564327426	10 kDa
PREDICTED: beta-arrestin-1 isoform X1 [Rattus norvegicus]	gi|564329763 (+8)	54 kDa
PREDICTED: nicotinate-nucleotide pyrophosphorylase [carboxylating] isoform X1 [Rattus norvegicus]	gi|564330955 (+2)	38 kDa
PREDICTED: pre-mRNA-processing factor 19 isoform X3 [Rattus norvegicus]	gi|564332812 (+1)	56 kDa
PREDICTED: insulin-degrading enzyme isoform X1 [Rattus norvegicus]	gi|564333567 (+3)	118 kDa
PREDICTED: protein S100-A4 isoform X1 [Rattus norvegicus]	gi|564337064 (+1)	12 kDa
PREDICTED: sulfide:quinone oxidoreductase, mitochondrial isoform X1 [Rattus norvegicus]	gi|564342684	50 kDa
PREDICTED: V-type proton ATPase subunit H isoform X1 [Rattus norvegicus]	gi|564350129 (+3)	56 kDa
PREDICTED: eukaryotic translation initiation factor 3 subunit D isoform X1 [Rattus norvegicus]	gi|564360845	64 kDa
PREDICTED: oligoribonuclease, mitochondrial isoform X1 [Rattus norvegicus]	gi|564363555 (+1)	29 kDa
PREDICTED: quinone oxidoreductase-like protein 2 isoform X2 [Rattus norvegicus]	gi|564381192 (+1)	38 kDa
PREDICTED: ubiquitin-fold modifier-conjugating enzyme 1 isoform X1 [Rattus norvegicus]	gi|564381735	19 kDa
PREDICTED: splicing factor 3B subunit 3 isoform X1 [Rattus norvegicus]	gi|564395835	136 kDa
PREDICTED: mitogen-activated protein kinase 14 isoform X1 [Rattus norvegicus]	gi|564397113	41 kDa
ribosome maturation protein SBDS [Rattus norvegicus]	gi|56605652	29 kDa
galactokinase [Rattus norvegicus]	gi|56605662	42 kDa
eukaryotic translation initiation factor 4B [Rattus norvegicus]	gi|56605726	69 kDa
retinol dehydrogenase 11 precursor [Rattus norvegicus]	gi|58865958	35 kDa
coagulation factor XII precursor [Rattus norvegicus]	gi|62078741	67 kDa
PREDICTED: dedicator of cytokinesis protein 1 isoform X1 [Rattus norvegicus]	gi|672038865	217 kDa
PREDICTED: thyroid hormone receptor-associated protein 3 isoform X1 [Rattus norvegicus]	gi|672053705	108 kDa
PREDICTED: cAMP-dependent protein kinase type I-alpha regulatory subunit isoform X1 [Rattus norvegicus]	gi|672069617	43 kDa
keratin, type I cytoskeletal 18 [Rattus norvegicus]	gi|68534953	48 kDa
protein AMBP precursor [Rattus norvegicus]	gi|6978497	39 kDa
glutathione S-transferase theta-2 [Rattus norvegicus]	gi|6980992	27 kDa
lysosome-associated membrane glycoprotein 1 precursor [Rattus norvegicus]	gi|6981144	44 kDa
GTP-binding protein Rheb precursor [Rattus norvegicus]	gi|6981476	20 kDa
monocarboxylate transporter 1 [Rattus norvegicus]	gi|6981542	53 kDa
glutamine--fructose-6-phosphate aminotransferase [isomerizing] 2 [Rattus norvegicus]	gi|70778846	77 kDa
uridine 5'-monophosphate synthase [Rattus norvegicus]	gi|70794780	52 kDa
pantetheinase precursor [Rattus norvegicus]	gi|71043730	57 kDa
ATP-binding cassette, subfamily G (WHITE), member 3-like 4 [Rattus norvegicus]	gi|81295367	74 kDa
antigen-presenting glycoprotein CD1d precursor [Rattus norvegicus]	gi|8393070	39 kDa
mitogen-activated protein kinase 3 [Rattus norvegicus]	gi|8393331	43 kDa
3-hydroxyisobutyrate dehydrogenase, mitochondrial precursor [Rattus norvegicus]	gi|83977457	35 kDa
PREDICTED: isochorismatase domain-containing protein 2A, mitochondrial [Rattus norvegicus]	gi|109461120 (+1)	23 kDa
metalloreductase STEAP4 [Rattus norvegicus]	gi|112984288	53 kDa
rho GTPase-activating protein 17 isoform 2 [Rattus norvegicus]	gi|11560044 (+6)	86 kDa
glutaminase kidney isoform, mitochondrial isoform a [Rattus norvegicus]	gi|158303294	74 kDa
beta-glucuronidase precursor [Rattus norvegicus]	gi|158303310	75 kDa
EH domain-binding protein 1-like protein 1 isoform 2 [Rattus norvegicus]	gi|194018463	183 kDa
alpha-2-macroglobulin receptor-associated protein precursor [Rattus norvegicus]	gi|281182762	42 kDa
PREDICTED: inter-alpha-trypsin inhibitor heavy chain H5 isoform X1 [Rattus norvegicus]	gi|293342867	107 kDa
lysosomal acid phosphatase precursor [Rattus norvegicus]	gi|401709941 (+1)	48 kDa
tissue factor precursor [Rattus norvegicus]	gi|52138595	34 kDa
PREDICTED: 60S ribosomal protein L11 isoform X1 [Rattus norvegicus]	gi|564353656	20 kDa
heat shock protein 75 kDa, mitochondrial precursor [Rattus norvegicus]	gi|84781723	80 kDa
rho-related GTP-binding protein RhoC [Rattus norvegicus]	gi|157824176 (+1)	22 kDa
ubiquitin-fold modifier 1 precursor [Rattus norvegicus]	gi|186910241	9 kDa
F-BAR domain only protein 2 [Rattus norvegicus]	gi|300798518	94 kDa
PREDICTED: UV excision repair protein RAD23 homolog A isoform X1 [Rattus norvegicus]	gi|564394955 (+1)	40 kDa
PREDICTED: calcium/calmodulin-dependent protein kinase type 1 isoform X2 [Rattus norvegicus]	gi|564348140 (+1)	46 kDa
transportin-2 [Rattus norvegicus]	gi|157821505	103 kDa
vacuolar protein sorting-associated protein 26B [Rattus norvegicus]	gi|197333853	39 kDa
dihydrofolate reductase [Rattus norvegicus]	gi|18426814	22 kDa
NADH dehydrogenase [ubiquinone] flavoprotein 2, mitochondrial precursor [Rattus norvegicus]	gi|51092268	27 kDa
mitochondrial amidoxime reducing component 2 precursor [Rattus norvegicus]	gi|19705543 (+1)	38 kDa
heterochromatin protein 1-binding protein 3 [Rattus norvegicus]	gi|40018592	61 kDa
procollagen-lysine,2-oxoglutarate 5-dioxygenase 3 precursor [Rattus norvegicus]	gi|128485638	85 kDa
ATP synthase subunit g, mitochondrial [Rattus norvegicus]	gi|47058994	11 kDa
PREDICTED: serine hydroxymethyltransferase, mitochondrial isoform X1 [Rattus norvegicus]	gi|564359582 (+1)	55 kDa
PREDICTED: paxillin isoform X1 [Rattus norvegicus]	gi|564379670 (+4)	114 kDa
PREDICTED: antigen peptide transporter 2 [Rattus norvegicus]	gi|672085862	78 kDa
PREDICTED: regulator of microtubule dynamics protein 2 isoform X1 [Rattus norvegicus]	gi|564354656 (+1)	47 kDa
lipase maturation factor 2 [Rattus norvegicus]	gi|121583776	80 kDa
PREDICTED: dehydrogenase/reductase SDR family member 1 isoform X1 [Rattus norvegicus]	gi|564386113	34 kDa
phospholipid hydroperoxide glutathione peroxidase, nuclear isoform B [Rattus norvegicus]	gi|90903229 (+1)	29 kDa
PREDICTED: LOW QUALITY PROTEIN: paralemmin-2 isoform X2 [Rattus norvegicus]	gi|672052763 (+1)	48 kDa
translocation protein SEC63 homolog [Rattus norvegicus]	gi|157822995 (+1)	84 kDa
PREDICTED: RNA-binding protein 12 isoform X3 [Rattus norvegicus]	gi|672047791	165 kDa
PREDICTED: histone H2A type 2-A [Rattus norvegicus]	gi|293345573	14 kDa
PREDICTED: chromodomain-helicase-DNA-binding protein 3 isoform X1 [Rattus norvegicus]	gi|672025641 (+1)	227 kDa
polyadenylate-binding protein 4 [Rattus norvegicus]	gi|198386356 (+4)	71 kDa
PREDICTED: aspartyl/asparaginyl beta-hydroxylase isoform X2 [Rattus norvegicus]	gi|564304951 (+12)	84 kDa
cysteine-rich protein 2 [Rattus norvegicus]	gi|11968068	23 kDa
PREDICTED: immunity-related GTPase family M protein 1 [Rattus norvegicus]	gi|672024799	46 kDa
NEDD8 precursor [Rattus norvegicus]	gi|20302051	9 kDa
60S ribosomal protein L27a [Rattus norvegicus]	gi|157820727	17 kDa
V-type proton ATPase subunit C 1 [Rattus norvegicus]	gi|58865560	44 kDa
protein flightless-1 homolog [Rattus norvegicus]	gi|56605668	145 kDa
cadherin-5 [Rattus norvegicus]	gi|157817743	87 kDa
ruvB-like 2 [Rattus norvegicus]	gi|478247107	51 kDa
PREDICTED: leukocyte surface antigen CD47 isoform X1 [Rattus norvegicus]	gi|564376633 (+6)	39 kDa
eukaryotic translation initiation factor 4 gamma 2 [Rattus norvegicus]	gi|153267461 (+2)	102 kDa
nck-associated protein 1 [Rattus norvegicus]	gi|158138549	129 kDa
KN motif and ankyrin repeat domain-containing protein 2 [Rattus norvegicus]	gi|393715123 (+1)	90 kDa
PREDICTED: guanine nucleotide-binding protein G(o) subunit alpha isoform X2 [Rattus norvegicus]	gi|672084188	40 kDa
dnaJ homolog subfamily B member 11 precursor [Rattus norvegicus]	gi|62543491	40 kDa
ras GTPase-activating protein 1 [Rattus norvegicus]	gi|6981460	115 kDa
PREDICTED: collagen alpha-2(IV) chain isoform X1 [Rattus norvegicus]	gi|392333710 (+1)	167 kDa
isopentenyl-diphosphate Delta-isomerase 1 [Rattus norvegicus]	gi|399567836	33 kDa
heat shock 70 kDa protein 13 precursor [Rattus norvegicus]	gi|148747550	52 kDa
prostaglandin F2 receptor negative regulator precursor [Rattus norvegicus]	gi|9507007	99 kDa
E3 UFM1-protein ligase 1 [Rattus norvegicus]	gi|187281881	90 kDa
neutral cholesterol ester hydrolase 1 [Rattus norvegicus]	gi|189011606	46 kDa
PREDICTED: engulfment and cell motility protein 1 isoform X1 [Rattus norvegicus]	gi|672082030	84 kDa
serine/threonine-protein phosphatase 5 [Rattus norvegicus]	gi|13929024 (+1)	57 kDa
lysophospholipid acyltransferase 5 [Rattus norvegicus]	gi|58865950	56 kDa
PREDICTED: DCC-interacting protein 13-alpha isoform X1 [Rattus norvegicus]	gi|672029011	79 kDa
ribosomal protein L14 [Rattus norvegicus]	gi|114145740 (+1)	38 kDa
PREDICTED: paraspeckle component 1 isoform X1 [Rattus norvegicus]	gi|564386396 (+1)	53 kDa
bis(5'-nucleosyl)-tetraphosphatase [asymmetrical] [Rattus norvegicus]	gi|46485421	17 kDa
diacylglycerol O-acyltransferase 1 [Rattus norvegicus]	gi|17865335	57 kDa
apolipoprotein M precursor [Rattus norvegicus]	gi|9506391	22 kDa
cytochrome c oxidase subunit 7A2, mitochondrial precursor [Rattus norvegicus]	gi|11968072 (+2)	9 kDa
unconventional myosin-IXb isoform 1 [Rattus norvegicus]	gi|402692152 (+18)	229 kDa
beta-actin-like protein 2 [Rattus norvegicus]	gi|157823033	42 kDa
villin-1 [Rattus norvegicus]	gi|157817658	93 kDa
protein canopy homolog 2 precursor [Rattus norvegicus]	gi|117606182	21 kDa
cAMP-dependent protein kinase catalytic subunit beta [Rattus norvegicus]	gi|117647220 (+3)	41 kDa
cellular nucleic acid-binding protein [Rattus norvegicus]	gi|12018264 (+1)	19 kDa
grpE protein homolog 1, mitochondrial precursor [Rattus norvegicus]	gi|13324704 (+1)	24 kDa
aminopeptidase B [Rattus norvegicus]	gi|13592047	72 kDa
40S ribosomal protein S24 [Rattus norvegicus]	gi|13592075 (+4)	15 kDa
endophilin-A2 [Rattus norvegicus]	gi|13676847	41 kDa
histone H1.1 [Rattus norvegicus]	gi|157817075	22 kDa
cytoplasmic protein NCK1 [Rattus norvegicus]	gi|157820985	43 kDa
hematopoietic progenitor cell antigen CD34 precursor [Rattus norvegicus]	gi|157821377 (+1)	41 kDa
glutathione S-transferase Mu 6 [Rattus norvegicus]	gi|157822007	26 kDa
cysteine and histidine-rich domain-containing protein 1 [Rattus norvegicus]	gi|157822247	37 kDa
NADH dehydrogenase [ubiquinone] 1 beta subcomplex subunit 8, mitochondrial [Rattus norvegicus]	gi|157822261	22 kDa
NADH dehydrogenase [ubiquinone] 1 beta subcomplex subunit 5, mitochondrial [Rattus norvegicus]	gi|157823387	22 kDa
long-chain fatty acid transport protein 3 precursor [Rattus norvegicus]	gi|157823505	72 kDa
microtubule-associated protein 1S [Rattus norvegicus]	gi|157823551 (+2)	103 kDa
coatomer subunit zeta-1 [Rattus norvegicus]	gi|157824117	20 kDa
2-oxoisovalerate dehydrogenase subunit beta, mitochondrial precursor [Rattus norvegicus]	gi|158749538 (+1)	43 kDa
dynein light chain 1, cytoplasmic [Rattus norvegicus]	gi|16758016	10 kDa
thioredoxin, mitochondrial precursor [Rattus norvegicus]	gi|16758038	18 kDa
cytochrome c oxidase subunit 5B, mitochondrial precursor [Rattus norvegicus]	gi|16758362	14 kDa
activator of 90 kDa heat shock protein ATPase homolog 1 [Rattus norvegicus]	gi|169234816	38 kDa
KH domain-containing, RNA-binding, signal transduction-associated protein 1 [Rattus norvegicus]	gi|18426824	48 kDa
V-type proton ATPase 16 kDa proteolipid subunit [Rattus norvegicus]	gi|18677757 (+1)	16 kDa
NADH dehydrogenase [ubiquinone] 1 beta subcomplex subunit 9 [Rattus norvegicus]	gi|187937028	22 kDa
sorcin [Rattus norvegicus]	gi|189491879 (+1)	22 kDa
tryptase precursor [Rattus norvegicus]	gi|194239635	34 kDa
beta-1-syntrophin [Rattus norvegicus]	gi|194474040	58 kDa
S-adenosylmethionine synthase isoform type-2 [Rattus norvegicus]	gi|19705457	44 kDa
sorting nexin-4 [Rattus norvegicus]	gi|198278515 (+1)	52 kDa
protein VAC14 homolog [Rattus norvegicus]	gi|29293817	88 kDa
transthyretin precursor [Rattus norvegicus]	gi|333033763 (+1)	16 kDa
PREDICTED: 60S ribosomal protein L22 [Rattus norvegicus]	gi|392340011 (+1)	15 kDa
PREDICTED: putative deoxyribose-phosphate aldolase [Rattus norvegicus]	gi|392340185 (+1)	35 kDa
PREDICTED: tetranectin [Rattus norvegicus]	gi|392342149 (+1)	22 kDa
PREDICTED: crk-like protein [Rattus norvegicus]	gi|392352205 (+1)	34 kDa
plasma protease C1 inhibitor precursor [Rattus norvegicus]	gi|40018558 (+1)	56 kDa
WASH complex subunit FAM21 [Rattus norvegicus]	gi|40363268 (+2)	145 kDa
60S ribosomal protein L35 [Rattus norvegicus]	gi|47059004	15 kDa
histone deacetylase 1-like [Rattus norvegicus]	gi|478430997 (+1)	55 kDa
tumor susceptibility gene 101 protein [Rattus norvegicus]	gi|48374087 (+1)	44 kDa
ubiquilin-1 [Rattus norvegicus]	gi|48675852 (+1)	62 kDa
acetyl-CoA acetyltransferase, cytosolic [Rattus norvegicus]	gi|55741502 (+2)	41 kDa
monoacylglycerol lipase ABHD6 [Rattus norvegicus]	gi|56090644 (+3)	38 kDa
PREDICTED: glia maturation factor gamma isoform X1 [Rattus norvegicus]	gi|564326996 (+1)	28 kDa
PREDICTED: aldehyde dehydrogenase family 16 member A1 isoform X1 [Rattus norvegicus]	gi|564328160 (+1)	80 kDa
PREDICTED: rho-related GTP-binding protein RhoG isoform X1 [Rattus norvegicus]	gi|564330085 (+2)	21 kDa
PREDICTED: bifunctional ATP-dependent dihydroxyacetone kinase/FAD-AMP lyase (cyclizing) isoform X1 [Rattus norvegicus]	gi|564332897 (+2)	59 kDa
PREDICTED: eukaryotic translation initiation factor 6 isoform X1 [Rattus norvegicus]	gi|564343771	27 kDa
PREDICTED: threonine synthase-like 2 isoform X1 [Rattus norvegicus]	gi|564347180 (+3)	56 kDa
PREDICTED: complement component C8 beta chain isoform X1 [Rattus norvegicus]	gi|564351945	67 kDa
PREDICTED: testis-expressed sequence 264 protein isoform X1 [Rattus norvegicus]	gi|564365380	34 kDa
PREDICTED: dimethylaniline monooxygenase [N-oxide-forming] 1 isoform X1 [Rattus norvegicus]	gi|564381434 (+1)	60 kDa
PREDICTED: leucine--tRNA ligase, cytoplasmic isoform X1 [Rattus norvegicus]	gi|564393314 (+1)	129 kDa
PREDICTED: nuclear transport factor 2 isoform X1 [Rattus norvegicus]	gi|564395500	14 kDa
cytochrome b-c1 complex subunit 6, mitochondrial [Rattus norvegicus]	gi|57164091	10 kDa
NADH dehydrogenase [ubiquinone] 1 subunit C2 [Rattus norvegicus]	gi|57164133	14 kDa
actin-related protein 10 [Rattus norvegicus]	gi|57527131	46 kDa
heterogeneous nuclear ribonucleoprotein R [Rattus norvegicus]	gi|62990189	71 kDa
PREDICTED: palladin isoform X1 [Rattus norvegicus]	gi|672029323 (+2)	74 kDa
PREDICTED: leptin isoform X1 [Rattus norvegicus]	gi|672049088 (+1)	19 kDa
poly [ADP-ribose] polymerase 1 [Rattus norvegicus]	gi|6978455	113 kDa
sodium/potassium-transporting ATPase subunit beta-3 [Rattus norvegicus]	gi|6978553	32 kDa
60S ribosomal protein L32 [Rattus norvegicus]	gi|6981482	16 kDa
nucleolar protein 56 [Rattus norvegicus]	gi|71143106	65 kDa
methyltransferase-like protein 7A [Rattus norvegicus]	gi|82654202	28 kDa
60S ribosomal protein L29 [Rattus norvegicus]	gi|8394209	17 kDa
arylamine N-acetyltransferase 1 [Rattus norvegicus]	gi|16758718 (+6)	33 kDa
PREDICTED: 40S ribosomal protein S20 [Rattus norvegicus]	gi|392339242	13 kDa
PREDICTED: programmed cell death protein 5 isoform X1 [Rattus norvegicus]	gi|392344152	14 kDa
PREDICTED: src substrate cortactin isoform X1 [Rattus norvegicus]	gi|564331908 (+1)	61 kDa
PREDICTED: porphobilinogen deaminase isoform X2 [Rattus norvegicus]	gi|564363292 (+3)	47 kDa
PREDICTED: methylglutaconyl-CoA hydratase, mitochondrial isoform X1 [Rattus norvegicus]	gi|564390640 (+1)	33 kDa
gamma-glutamyltransferase 5 [Rattus norvegicus]	gi|56799404	62 kDa
SUMO-activating enzyme subunit 1 [Rattus norvegicus]	gi|58865692	39 kDa
PREDICTED: tubulin-folding cofactor B [Rattus norvegicus]	gi|672036135	27 kDa
2-oxoisovalerate dehydrogenase subunit alpha, mitochondrial [Rattus norvegicus]	gi|77736548	51 kDa
ATPase inhibitor, mitochondrial precursor [Rattus norvegicus]	gi|77917528	12 kDa
NADH dehydrogenase [ubiquinone] 1 beta subcomplex subunit 4 [Rattus norvegicus]	gi|82617686	15 kDa
actin-related protein 2/3 complex subunit 1A [Rattus norvegicus]	gi|13592137	42 kDa
CDGSH iron-sulfur domain-containing protein 2 [Rattus norvegicus]	gi|300798020	15 kDa
poly(U)-binding-splicing factor PUF60 [Rattus norvegicus]	gi|300798352 (+4)	60 kDa
PREDICTED: arachidonate 5-lipoxygenase isoform X1 [Rattus norvegicus]	gi|564348468 (+1)	78 kDa
PREDICTED: FAS-associated factor 2 isoform X1 [Rattus norvegicus]	gi|564390492	52 kDa
cytochrome P450 1B1 [Rattus norvegicus]	gi|6978737	61 kDa
PREDICTED: peptidyl-prolyl cis-trans isomerase H [Rattus norvegicus]	gi|392340653 (+1)	19 kDa
fibulin-1 precursor [Rattus norvegicus]	gi|189011620	78 kDa
tubulin--tyrosine ligase-like protein 12 [Rattus norvegicus]	gi|209571551	74 kDa
tropomyosin alpha-1 chain isoform Tpm1.6cy [Rattus norvegicus]	gi|78000190	33 kDa
thymosin beta-10 [Rattus norvegicus]	gi|10863919 (+2)	5 kDa
protein arginine N-methyltransferase 5 [Rattus norvegicus]	gi|184160976	73 kDa
alpha-mannosidase 2C1 [Rattus norvegicus]	gi|21245094	116 kDa
isocitrate dehydrogenase [NAD] subunit gamma 1, mitochondrial precursor [Rattus norvegicus]	gi|54020666 (+3)	43 kDa
gamma-sarcoglycan [Rattus norvegicus]	gi|55741776	32 kDa
U2 small nuclear ribonucleoprotein A' [Rattus norvegicus]	gi|404501484	28 kDa
translin [Rattus norvegicus]	gi|11120712	26 kDa
cleft lip and palate transmembrane protein 1 [Rattus norvegicus]	gi|157819501	75 kDa
PREDICTED: major prion protein isoform X1 [Rattus norvegicus]	gi|564343115	28 kDa
PREDICTED: plasma membrane calcium-transporting ATPase 1 isoform X1 [Rattus norvegicus]	gi|564359109 (+1)	138 kDa
arachidonate 15-lipoxygenase [Rattus norvegicus]	gi|31542125 (+2)	75 kDa
PREDICTED: nuclear pore complex protein Nup133 isoform X1 [Rattus norvegicus]	gi|109509038 (+1)	128 kDa
eukaryotic initiation factor 4A-III [Rattus norvegicus]	gi|157821621	47 kDa
PREDICTED: probable aminopeptidase NPEPL1 isoform X1 [Rattus norvegicus]	gi|564344752	56 kDa
GDP-mannose 4,6 dehydratase [Rattus norvegicus]	gi|88853855	42 kDa
citrate lyase subunit beta-like protein, mitochondrial precursor [Rattus norvegicus]	gi|213512607	37 kDa
PREDICTED: protein 4.1 isoform X20 [Rattus norvegicus]	gi|392340722 (+20)	92 kDa
NADH dehydrogenase [ubiquinone] flavoprotein 3, mitochondrial isoform 1 [Rattus norvegicus]	gi|162287192	49 kDa
PREDICTED: heparin cofactor 2 isoform X1 [Rattus norvegicus]	gi|564377787	55 kDa
guanidinoacetate N-methyltransferase [Rattus norvegicus]	gi|403310680	26 kDa
protein Hook homolog 3 [Rattus norvegicus]	gi|209869999	83 kDa
exportin-7 [Rattus norvegicus]	gi|405113040 (+2)	124 kDa
probable ATP-dependent RNA helicase DDX58 [Rattus norvegicus]	gi|157817529	68 kDa
PREDICTED: syntaxin-7-like [Rattus norvegicus]	gi|672034043	29 kDa
PREDICTED: lipoma-preferred partner homolog isoform X1 [Rattus norvegicus]	gi|564377261	68 kDa
signal transducer and activator of transcription 5A [Rattus norvegicus]	gi|8394373	91 kDa
long-chain-fatty-acid--CoA ligase 3 [Rattus norvegicus]	gi|16923952	80 kDa
rho GTPase-activating protein 9 isoform 1 [Rattus norvegicus]	gi|124248581 (+4)	67 kDa
PREDICTED: F-box only protein 6 isoform X1 [Rattus norvegicus]	gi|564354038	33 kDa
phenylalanine--tRNA ligase beta subunit [Rattus norvegicus]	gi|51948478	66 kDa
PREDICTED: syntaxin-12 isoform X1 [Rattus norvegicus]	gi|564353289 (+1)	37 kDa
ataxin-10 [Rattus norvegicus]	gi|25742674	54 kDa
beta-lactamase-like protein 2 [Rattus norvegicus]	gi|66730449	32 kDa
ubiquitin-like protein 4A [Rattus norvegicus]	gi|157822017	18 kDa
PREDICTED: interleukin enhancer-binding factor 2 isoform X1 [Rattus norvegicus]	gi|564337134	43 kDa
kinesin light chain 1 isoform A [Rattus norvegicus]	gi|126517461 (+10)	62 kDa
ADP-dependent glucokinase precursor [Rattus norvegicus]	gi|189217878 (+1)	54 kDa
PREDICTED: conserved oligomeric Golgi complex subunit 5 isoform X1 [Rattus norvegicus]	gi|564307036	91 kDa
splicing factor 3A subunit 1 [Rattus norvegicus]	gi|157821905	89 kDa
exocyst complex component 2 [Rattus norvegicus]	gi|119637845 (+2)	104 kDa
dnaJ homolog subfamily C member 11 [Rattus norvegicus]	gi|157822779	63 kDa
PREDICTED: oxysterol-binding protein-related protein 8 isoform X3 [Rattus norvegicus]	gi|564308341 (+3)	100 kDa
m7GpppX diphosphatase [Rattus norvegicus]	gi|23463287	39 kDa
proteasome subunit beta type-7 precursor [Rattus norvegicus]	gi|16758298	30 kDa
scavenger receptor class A member 5 [Rattus norvegicus]	gi|209529666 (+1)	54 kDa
PREDICTED: neuropilin-1 isoform X2 [Rattus norvegicus]	gi|564396378 (+2)	102 kDa
NLR family member X1 precursor [Rattus norvegicus]	gi|68163453	108 kDa
histidine triad nucleotide-binding protein 1 [Rattus norvegicus]	gi|157819527	14 kDa
PREDICTED: pre-B-cell leukemia transcription factor-interacting protein 1 isoform X3 [Rattus norvegicus]	gi|564337222 (+2)	81 kDa
aquaporin-1 [Rattus norvegicus]	gi|6978527	29 kDa
PREDICTED: gasdermin-D isoform X1 [Rattus norvegicus]	gi|564360544	53 kDa
tyrosine-protein kinase receptor UFO isoform 2 precursor [Rattus norvegicus]	gi|61557097 (+1)	97 kDa
PREDICTED: acyl-CoA-binding domain-containing protein 4 isoform X2 [Rattus norvegicus]	gi|672069506 (+1)	37 kDa
apoptosis inhibitor 5 [Rattus norvegicus]	gi|188497679 (+1)	57 kDa
inositol-3-phosphate synthase 1 [Rattus norvegicus]	gi|189163481	61 kDa
costars family protein ABRACL [Rattus norvegicus]	gi|153791568	9 kDa
protein transport protein Sec61 subunit beta [Rattus norvegicus]	gi|157820673	10 kDa
dynactin subunit 3 [Rattus norvegicus]	gi|157821779	21 kDa
protein phosphatase 1 regulatory subunit 14A [Rattus norvegicus]	gi|18426820	17 kDa
small ubiquitin-related modifier 2 precursor [Rattus norvegicus]	gi|19424298 (+1)	11 kDa
myosin regulatory light chain 12B [Rattus norvegicus]	gi|203097095	20 kDa
cofilin-2 [Rattus norvegicus]	gi|357588464	19 kDa
PREDICTED: tubulin alpha-1C chain [Rattus norvegicus]	gi|392345915	50 kDa
transmembrane emp24 domain-containing protein 5 precursor [Rattus norvegicus]	gi|56090337	26 kDa
PREDICTED: ras-related protein Ral-A isoform X1 [Rattus norvegicus]	gi|564391540 (+1)	24 kDa
PREDICTED: spectrin alpha chain, non-erythrocytic 1 isoform X2 [Rattus norvegicus]	gi|672045018	287 kDa
leukocyte elastase inhibitor A [Rattus norvegicus]	gi|72255515	43 kDa
ubiquitin carboxyl-terminal hydrolase 47 [Rattus norvegicus]	gi|189163515 (+3)	155 kDa
mannose-6-phosphate isomerase [Rattus norvegicus]	gi|51854221	46 kDa
putative phospholipase B-like 2 precursor [Rattus norvegicus]	gi|158341628	65 kDa
PREDICTED: protein kinase C and casein kinase substrate in neurons 2 protein isoform X2 [Rattus norvegicus]	gi|564361122 (+7)	60 kDa
serine/threonine-protein phosphatase 6 regulatory subunit 3 [Rattus norvegicus]	gi|560879422 (+9)	98 kDa
ATP-dependent 6-phosphofructokinase, muscle type [Rattus norvegicus]	gi|13929002	86 kDa
protein MON2 homolog [Rattus norvegicus]	gi|403310684	188 kDa
PREDICTED: WASH complex subunit strumpellin [Rattus norvegicus]	gi|564308732	134 kDa
prefoldin subunit 5 [Rattus norvegicus]	gi|164565396	17 kDa
uroporphyrinogen decarboxylase [Rattus norvegicus]	gi|158749613	41 kDa
PREDICTED: transmembrane and TPR repeat-containing protein 3 isoform X1 [Rattus norvegicus]	gi|672058524	104 kDa
PREDICTED: calponin-2 isoform X2 [Rattus norvegicus]	gi|564358403	29 kDa
elongation factor G, mitochondrial [Rattus norvegicus]	gi|16758432	84 kDa
indolethylamine N-methyltransferase [Rattus norvegicus]	gi|157816899	29 kDa
manganese-transporting ATPase 13A1 [Rattus norvegicus]	gi|170016079	132 kDa
TIP41-like protein [Rattus norvegicus]	gi|198278573	31 kDa
PREDICTED: ubiquitin carboxyl-terminal hydrolase isozyme L5 isoform X4 [Rattus norvegicus]	gi|564380976	33 kDa
collagen alpha-1(IV) chain precursor [Rattus norvegicus]	gi|201860274	161 kDa
actin-like protein 6A [Rattus norvegicus]	gi|84781662	47 kDa
serine hydroxymethyltransferase, cytosolic [Rattus norvegicus]	gi|114326177 (+1)	75 kDa
ras-related GTP-binding protein C [Rattus norvegicus]	gi|114687625	44 kDa
7-dehydrocholesterol reductase [Rattus norvegicus]	gi|11693158 (+7)	54 kDa
inositol monophosphatase 1 [Rattus norvegicus]	gi|14091736 (+1)	31 kDa
acyl-CoA:lysophosphatidylglycerol acyltransferase 1 [Rattus norvegicus]	gi|157820181 (+1)	43 kDa
60 kDa SS-A/Ro ribonucleoprotein [Rattus norvegicus]	gi|157821127	60 kDa
microsomal glutathione S-transferase 2 [Rattus norvegicus]	gi|157823501	17 kDa
aldo-keto reductase family 1, member C-like [Rattus norvegicus]	gi|158138555	37 kDa
ER membrane protein complex subunit 2 [Rattus norvegicus]	gi|166157534	35 kDa
phytanoyl-CoA dioxygenase, peroxisomal precursor [Rattus norvegicus]	gi|16758486	39 kDa
epididymal-specific lipocalin-8 precursor [Rattus norvegicus]	gi|189491784 (+1)	20 kDa
myeloid-associated differentiation marker [Rattus norvegicus]	gi|34328542 (+1)	35 kDa
PREDICTED: mitochondrial import inner membrane translocase subunit TIM50 [Rattus norvegicus]	gi|392337504 (+1)	40 kDa
PREDICTED: prefoldin subunit 4 [Rattus norvegicus]	gi|392339699 (+1)	16 kDa
proteolipid protein 2 [Rattus norvegicus]	gi|46485405	17 kDa
fructose-1,6-bisphosphatase 1 [Rattus norvegicus]	gi|51036635	40 kDa
ras-related protein Rap-1A precursor [Rattus norvegicus]	gi|54114993	21 kDa
mitochondrial-processing peptidase subunit alpha [Rattus norvegicus]	gi|54234052	58 kDa
PREDICTED: carnitine O-palmitoyltransferase 1, liver isoform isoform X1 [Rattus norvegicus]	gi|564332056	88 kDa
PREDICTED: transmembrane 9 superfamily member 3 isoform X2 [Rattus norvegicus]	gi|564333809 (+1)	68 kDa
PREDICTED: dnaJ homolog subfamily B member 4 isoform X1 [Rattus norvegicus]	gi|564339263 (+2)	38 kDa
PREDICTED: ubiquitin-like modifier-activating enzyme ATG7 isoform X1 [Rattus norvegicus]	gi|564348209 (+3)	77 kDa
PREDICTED: lysosomal alpha-glucosidase isoform X1 [Rattus norvegicus]	gi|564375664	106 kDa
reticulocalbin-3 precursor [Rattus norvegicus]	gi|56744249	38 kDa
AP-2 complex subunit sigma [Rattus norvegicus]	gi|56961624	17 kDa
RT1 class I, locus CE5 isoform 1 precursor [Rattus norvegicus]	gi|57114336 (+1)	42 kDa
enolase-phosphatase E1 [Rattus norvegicus]	gi|57164119	29 kDa
thyroid hormone-inducible hepatic protein [Rattus norvegicus]	gi|58219502	17 kDa
transmembrane protein 120A [Rattus norvegicus]	gi|58219512	41 kDa
septin-4 [Rattus norvegicus]	gi|58865356 (+1)	36 kDa
heme oxygenase 1 [Rattus norvegicus]	gi|6981032	33 kDa
low molecular weight phosphotyrosine protein phosphatase isoform A [Rattus norvegicus]	gi|10863989 (+1)	18 kDa
ubiquitin-conjugating enzyme E2 D3 [Rattus norvegicus]	gi|13676843 (+7)	17 kDa
beta-2-syntrophin [Rattus norvegicus]	gi|274315796	57 kDa
PREDICTED: extracellular superoxide dismutase [Cu-Zn] isoform X1 [Rattus norvegicus]	gi|564383837 (+1)	29 kDa
protein phosphatase 1G [Rattus norvegicus]	gi|22219444	59 kDa
PREDICTED: histone-lysine N-methyltransferase setd3 [Rattus norvegicus]	gi|392341246 (+1)	67 kDa
PREDICTED: cysteine-rich with EGF-like domain protein 2 isoform X1 [Rattus norvegicus]	gi|564361507 (+1)	32 kDa
CD59 glycoprotein precursor [Rattus norvegicus]	gi|6978635	14 kDa
glucosylceramidase precursor [Rattus norvegicus]	gi|189083714	57 kDa
PREDICTED: eukaryotic translation initiation factor 3 subunit K isoform X1 [Rattus norvegicus]	gi|564327244	25 kDa
vitamin K epoxide reductase complex subunit 1-like protein 1 [Rattus norvegicus]	gi|42627869 (+1)	20 kDa
integrin alpha-5 [Rattus norvegicus]	gi|157824146	119 kDa
RNA-binding protein 8A [Rattus norvegicus]	gi|402794801	20 kDa
small glutamine-rich tetratricopeptide repeat-containing protein alpha [Rattus norvegicus]	gi|12083667 (+3)	34 kDa
microtubule-associated protein RP/EB family member 2 [Rattus norvegicus]	gi|155369682	37 kDa
NADH dehydrogenase subunit 1 (mitochondrion) [Rattus norvegicus]	gi|110189715	36 kDa
CD99 antigen precursor [Rattus norvegicus]	gi|197927114	17 kDa
thioredoxin domain-containing protein 12 precursor [Rattus norvegicus]	gi|209915577	19 kDa
endothelial cell-selective adhesion molecule precursor [Rattus norvegicus]	gi|51948462	42 kDa
selenoprotein P precursor [Rattus norvegicus]	gi|144953874 (+1)	43 kDa
mannose-P-dolichol utilization defect 1 protein [Rattus norvegicus]	gi|157822325	27 kDa
eukaryotic translation initiation factor 5B [Rattus norvegicus]	gi|158635983	138 kDa
transcription elongation factor B polypeptide 2 [Rattus norvegicus]	gi|13592105 (+1)	13 kDa
NADH dehydrogenase [ubiquinone] 1 alpha subcomplex subunit 12 [Rattus norvegicus]	gi|164565371	17 kDa
lanC-like protein 1 [Rattus norvegicus]	gi|39930499	45 kDa
PREDICTED: ras-related GTP-binding protein B isoform X1 [Rattus norvegicus]	gi|672086980 (+2)	45 kDa
long-chain-fatty-acid--CoA ligase ACSBG1 [Rattus norvegicus]	gi|19705503	81 kDa
sarcosine dehydrogenase, mitochondrial [Rattus norvegicus]	gi|25742657 (+1)	101 kDa
sulfatase-modifying factor 2 precursor [Rattus norvegicus]	gi|164607119	35 kDa
PREDICTED: UBX domain-containing protein 1 isoform X1 [Rattus norvegicus]	gi|564332722	40 kDa
PREDICTED: 60S ribosomal protein L38 [Rattus norvegicus]	gi|293345583	8 kDa
PREDICTED: uroplakin-3b isoform X2 [Rattus norvegicus]	gi|109495568 (+1)	30 kDa
proteasome activator complex subunit 3 [Rattus norvegicus]	gi|58865366	30 kDa
MOB kinase activator 1B [Rattus norvegicus]	gi|157820997 (+1)	25 kDa
dynactin subunit 4 [Rattus norvegicus]	gi|16758134 (+1)	53 kDa
protein FAM3C precursor [Rattus norvegicus]	gi|38454280	25 kDa
pirin [Rattus norvegicus]	gi|57164095	32 kDa
calcium-regulated heat stable protein 1 [Rattus norvegicus]	gi|22758142 (+3)	16 kDa
heterogeneous nuclear ribonucleoprotein U-like protein 1 [Rattus norvegicus]	gi|157824105 (+2)	96 kDa
protein mago nashi homolog [Rattus norvegicus]	gi|213688417 (+2)	17 kDa
V-type proton ATPase subunit G 1 [Rattus norvegicus]	gi|157820847	14 kDa
latexin [Rattus norvegicus]	gi|14269568	26 kDa
cathepsin L1 preproprotein [Rattus norvegicus]	gi|6978723	38 kDa
inosine-5'-monophosphate dehydrogenase 2 [Rattus norvegicus]	gi|40018566 (+1)	56 kDa
N-acetylgalactosamine-6-sulfatase precursor [Rattus norvegicus]	gi|114145565	58 kDa
PREDICTED: V-type proton ATPase 116 kDa subunit a isoform 1 isoform X4 [Rattus norvegicus]	gi|564374187 (+1)	96 kDa
retinoid-binding protein 7 [Rattus norvegicus]	gi|157822745	15 kDa
oxygen-dependent coproporphyrinogen-III oxidase, mitochondrial precursor [Rattus norvegicus]	gi|79749365	49 kDa
PREDICTED: protein transport protein Sec23B isoform X1 [Rattus norvegicus]	gi|564343286	86 kDa
methionine aminopeptidase 2 [Rattus norvegicus]	gi|11993954	53 kDa
uncharacterized protein LOC299135 [Rattus norvegicus]	gi|406035360	38 kDa
PREDICTED: TBC1 domain family member 15 isoform X2 [Rattus norvegicus]	gi|109481877	77 kDa
sideroflexin-3 [Rattus norvegicus]	gi|12621120 (+1)	35 kDa
glutathione reductase [Rattus norvegicus]	gi|309319801	45 kDa
ribose-5-phosphate isomerase [Rattus norvegicus]	gi|157820863 (+1)	32 kDa
importin-7 [Rattus norvegicus]	gi|157820315	119 kDa
catechol O-methyltransferase domain-containing protein 1 [Rattus norvegicus]	gi|157822161	29 kDa
metalloreductase STEAP3 [Rattus norvegicus]	gi|21717655	55 kDa
myelin expression factor 2 [Rattus norvegicus]	gi|158533978 (+4)	63 kDa
retinol dehydrogenase 2 precursor [Rattus norvegicus]	gi|40363270	36 kDa
PREDICTED: patatin-like phospholipase domain-containing protein 2 [Rattus norvegicus]	gi|392344750	53 kDa
protein MEMO1 [Rattus norvegicus]	gi|71361623	34 kDa
PREDICTED: LOW QUALITY PROTEIN: guanylate-binding protein 6-like [Rattus norvegicus]	gi|672027632	68 kDa
acetyl-coenzyme A synthetase, cytoplasmic [Rattus norvegicus]	gi|157823265 (+1)	79 kDa
PREDICTED: sodium/potassium-transporting ATPase subunit alpha-3 isoform X1 [Rattus norvegicus]	gi|672034924 (+1)	114 kDa
carboxypeptidase B2 precursor [Rattus norvegicus]	gi|16758414	49 kDa
GTPase IMAP family member 4 [Rattus norvegicus]	gi|76677905	36 kDa
glucosamine-6-phosphate isomerase 2 [Rattus norvegicus]	gi|157822725 (+1)	31 kDa
lysophospholipid acyltransferase 7 [Rattus norvegicus]	gi|201066395 (+1)	53 kDa
ficolin-1 precursor [Rattus norvegicus]	gi|56961645	37 kDa
alpha-galactosidase A [Rattus norvegicus]	gi|348605144	48 kDa
secretory carrier-associated membrane protein 3 [Rattus norvegicus]	gi|274325671 (+1)	38 kDa
PREDICTED: 40S ribosomal protein S26-like [Rattus norvegicus]	gi|109494577 (+8)	16 kDa
malignant T-cell-amplified sequence 1 [Rattus norvegicus]	gi|112984244 (+1)	21 kDa
chitinase domain-containing protein 1 precursor [Rattus norvegicus]	gi|124248495 (+2)	45 kDa
protein arginine N-methyltransferase 1 [Rattus norvegicus]	gi|13242255 (+3)	41 kDa
peroxisomal carnitine O-octanoyltransferase [Rattus norvegicus]	gi|14010893 (+2)	70 kDa
CAAX prenyl protease 1 homolog [Rattus norvegicus]	gi|157818557	55 kDa
magnesium-dependent phosphatase 1 [Rattus norvegicus]	gi|157823059 (+1)	19 kDa
BAG family molecular chaperone regulator 1 isoform 1L [Rattus norvegicus]	gi|157952208 (+1)	40 kDa
dehydrogenase/reductase SDR family member 9 precursor [Rattus norvegicus]	gi|18677749	35 kDa
stromal interaction molecule 1 precursor [Rattus norvegicus]	gi|189027111	77 kDa
tetratricopeptide repeat protein 38 [Rattus norvegicus]	gi|194473652	52 kDa
ribonucleoside-diphosphate reductase subunit M2 B [Rattus norvegicus]	gi|194474072	41 kDa
PREDICTED: pleckstrin homology domain-containing family O member 2 isoform X2 [Rattus norvegicus]	gi|27720599 (+1)	54 kDa
protein S100-A13 [Rattus norvegicus]	gi|300797997	11 kDa
5'(3')-deoxyribonucleotidase, cytosolic type [Rattus norvegicus]	gi|403225015	23 kDa
serine/threonine-protein phosphatase 6 catalytic subunit [Rattus norvegicus]	gi|51592096	35 kDa
serum paraoxonase/lactonase 3 precursor [Rattus norvegicus]	gi|51854237	39 kDa
acid sphingomyelinase-like phosphodiesterase 3a precursor [Rattus norvegicus]	gi|53850608	50 kDa
PREDICTED: phospholipase D3 isoform X1 [Rattus norvegicus]	gi|564326934 (+5)	54 kDa
PREDICTED: hippocalcin-like protein 1 isoform X1 [Rattus norvegicus]	gi|564355460 (+4)	22 kDa
PREDICTED: glutathione S-transferase A6 isoform X1 [Rattus norvegicus]	gi|564367695	26 kDa
PREDICTED: cleavage and polyadenylation specificity factor subunit 5 isoform X1 [Rattus norvegicus]	gi|564394579 (+1)	27 kDa
ER membrane protein complex subunit 8 [Rattus norvegicus]	gi|58865902	23 kDa
PREDICTED: serine/threonine-protein phosphatase PP1-beta catalytic subunit isoform X1 [Rattus norvegicus]	gi|672055473	37 kDa
phosphoglycerate mutase 2 [Rattus norvegicus]	gi|8393948	29 kDa
thioredoxin-interacting protein [Rattus norvegicus]	gi|56912221	44 kDa
60S ribosomal protein L37 [Rattus norvegicus]	gi|13592063 (+5)	11 kDa
PREDICTED: tropomyosin alpha-3 chain isoform X11 [Rattus norvegicus]	gi|672042854	29 kDa
PREDICTED: beta-Ala-His dipeptidase isoform X1 [Rattus norvegicus]	gi|564394242 (+1)	55 kDa
PREDICTED: delta-1-pyrroline-5-carboxylate synthase isoform X2 [Rattus norvegicus]	gi|392345077 (+1)	87 kDa
PREDICTED: protein QIL1 isoform X1 [Rattus norvegicus]	gi|564366847	13 kDa
PREDICTED: transcription factor BTF3 homolog 4 isoform X1 [Rattus norvegicus]	gi|392340597	17 kDa
PREDICTED: calpain-5 isoform X2 [Rattus norvegicus]	gi|564329757 (+1)	73 kDa
PREDICTED: 1-acyl-sn-glycerol-3-phosphate acyltransferase alpha isoform X2 [Rattus norvegicus]	gi|564396729 (+2)	36 kDa
insulin-like growth factor-binding protein 7 precursor [Rattus norvegicus]	gi|61556795	29 kDa
PREDICTED: phospholipase DDHD2 isoform X3 [Rattus norvegicus]	gi|293342504 (+1)	80 kDa
PREDICTED: apolipoprotein O-like isoform X1 [Rattus norvegicus]	gi|564399867 (+1)	30 kDa
PREDICTED: U1 small nuclear ribonucleoprotein A isoform X1 [Rattus norvegicus]	gi|564326906	31 kDa
PREDICTED: uridine phosphorylase 1 isoform X1 [Rattus norvegicus]	gi|564384882 (+1)	34 kDa
ubiquinol-cytochrome c reductase complex 7.2kDa protein [Rattus norvegicus]	gi|281427170	7 kDa
COP9 signalosome complex subunit 8 [Rattus norvegicus]	gi|61557351	23 kDa
40S ribosomal protein S15a [Rattus norvegicus]	gi|16758882 (+2)	15 kDa
PREDICTED: tubulin beta-2A chain isoform X1 [Rattus norvegicus]	gi|672081575	50 kDa
arpin [Rattus norvegicus]	gi|157819945	25 kDa
mannose-1-phosphate guanyltransferase beta [Rattus norvegicus]	gi|157817724 (+1)	40 kDa
nucleolar and coiled-body phosphoprotein 1 [Rattus norvegicus]	gi|12408334 (+1)	74 kDa
protein-L-isoaspartate(D-aspartate) O-methyltransferase [Rattus norvegicus]	gi|56961640	25 kDa
ribonucleoside-diphosphate reductase large subunit [Rattus norvegicus]	gi|61557388	90 kDa
polypyrimidine tract-binding protein 3 [Rattus norvegicus]	gi|13786186 (+3)	57 kDa
outer dense fiber protein 1 [Rattus norvegicus]	gi|115495551 (+1)	27 kDa
transcription elongation factor B polypeptide 1 [Rattus norvegicus]	gi|12018254 (+4)	12 kDa
disintegrin and metalloproteinase domain-containing protein 7 precursor [Rattus norvegicus]	gi|9945324	89 kDa
PREDICTED: regulator of microtubule dynamics protein 1 isoform X1 [Rattus norvegicus]	gi|564350472 (+1)	32 kDa
PREDICTED: ragulator complex protein LAMTOR3 isoform X1 [Rattus norvegicus]	gi|564338987 (+2)	14 kDa
UDP-glucuronosyltransferase 2B2 precursor [Rattus norvegicus]	gi|402478642 (+3)	61 kDa
PREDICTED: ribulose-phosphate 3-epimerase isoform X5 [Rattus norvegicus]	gi|672065799 (+1)	26 kDa
eukaryotic translation initiation factor 1A, X-chromosomal [Rattus norvegicus]	gi|157819801 (+2)	16 kDa
PREDICTED: LOW QUALITY PROTEIN: acid trehalase-like protein 1 [Rattus norvegicus]	gi|564298588 (+1)	85 kDa
histone cluster 3, H3 [Rattus norvegicus]	gi|157820487	15 kDa
PREDICTED: ubiquitin-like protein FUBI [Rattus norvegicus]	gi|109479455 (+5)	14 kDa
cell adhesion molecule 3 precursor [Rattus norvegicus]	gi|114052921 (+1)	43 kDa
28 kDa heat- and acid-stable phosphoprotein [Rattus norvegicus]	gi|12018258	21 kDa
nitrilase homolog 1 isoform a [Rattus norvegicus]	gi|128485833 (+3)	36 kDa
ADP-ribosylation factor 5 [Rattus norvegicus]	gi|13162339	21 kDa
aspartoacylase [Rattus norvegicus]	gi|13242314 (+1)	36 kDa
glycogenin-1 [Rattus norvegicus]	gi|13591969	37 kDa
basal cell adhesion molecule precursor [Rattus norvegicus]	gi|13929056	68 kDa
X-ray repair cross-complementing protein 6 [Rattus norvegicus]	gi|144445950 (+1)	69 kDa
DNA-directed RNA polymerases I, II, and III subunit RPABC1 [Rattus norvegicus]	gi|157819761 (+3)	25 kDa
small nuclear ribonucleoprotein Sm D2 [Rattus norvegicus]	gi|157820925	14 kDa
ubiquitin-conjugating enzyme E2 K [Rattus norvegicus]	gi|157822205 (+1)	22 kDa
CD180 antigen precursor [Rattus norvegicus]	gi|157823329 (+1)	74 kDa
U6 snRNA-associated Sm-like protein LSm7 [Rattus norvegicus]	gi|157823717 (+2)	12 kDa
toll-interacting protein [Rattus norvegicus]	gi|157823763	30 kDa
bifunctional 3'-phosphoadenosine 5'-phosphosulfate synthase 1 [Rattus norvegicus]	gi|157823805	66 kDa
spermidine synthase [Rattus norvegicus]	gi|16758208 (+1)	34 kDa
40S ribosomal protein S27 [Rattus norvegicus]	gi|16758382 (+3)	9 kDa
embigin precursor [Rattus norvegicus]	gi|16758534	37 kDa
regulator of cell cycle RGCC [Rattus norvegicus]	gi|16758928	15 kDa
eukaryotic translation initiation factor 3 subunit I [Rattus norvegicus]	gi|169234840	36 kDa
density-regulated protein [Rattus norvegicus]	gi|169234852 (+1)	22 kDa
up-regulated during skeletal muscle growth protein 5 [Rattus norvegicus]	gi|19424210 (+2)	6 kDa
high affinity immunoglobulin epsilon receptor subunit gamma precursor [Rattus norvegicus]	gi|196162692	10 kDa
protein NipSnap homolog 1 [Rattus norvegicus]	gi|209969744 (+1)	33 kDa
cytochrome P450 2D1 [Rattus norvegicus]	gi|23463315 (+1)	57 kDa
COP9 signalosome complex subunit 7a isoform 2 [Rattus norvegicus]	gi|255760057 (+3)	30 kDa
ubiquitin-conjugating enzyme E2 H [Rattus norvegicus]	gi|287325037	21 kDa
MAP kinase-activated protein kinase 2 [Rattus norvegicus]	gi|30017431 (+3)	44 kDa
signal peptidase complex subunit 2 [Rattus norvegicus]	gi|300797871	25 kDa
PREDICTED: developmentally-regulated GTP-binding protein 2 isoform X1 [Rattus norvegicus]	gi|392331757 (+1)	41 kDa
nuclear factor NF-kappa-B p105 subunit [Rattus norvegicus]	gi|453040305 (+2)	106 kDa
NADH dehydrogenase [ubiquinone] 1 alpha subcomplex subunit 11 [Rattus norvegicus]	gi|47058992	15 kDa
neudesin precursor [Rattus norvegicus]	gi|50811823	19 kDa
choline-phosphate cytidylyltransferase A [Rattus norvegicus]	gi|53828922 (+2)	42 kDa
proteasome subunit beta type-6 [Rattus norvegicus]	gi|54019419 (+2)	25 kDa
cystatin-C precursor [Rattus norvegicus]	gi|54234046	15 kDa
integral membrane protein 2B [Rattus norvegicus]	gi|55741681	30 kDa
selenocysteine lyase [Rattus norvegicus]	gi|56090261	47 kDa
PREDICTED: NAD-dependent protein deacetylase sirtuin-2 isoform X1 [Rattus norvegicus]	gi|564327137 (+4)	54 kDa
PREDICTED: translocation protein SEC62 isoform X1 [Rattus norvegicus]	gi|564336093 (+1)	46 kDa
PREDICTED: phytanoyl-CoA dioxygenase domain-containing protein 1 isoform X2 [Rattus norvegicus]	gi|564339943 (+4)	40 kDa
PREDICTED: COP9 signalosome complex subunit 5 isoform X1 [Rattus norvegicus]	gi|564350016 (+1)	36 kDa
PREDICTED: thioredoxin-related transmembrane protein 1 isoform X1 [Rattus norvegicus]	gi|564356205 (+1)	34 kDa
PREDICTED: aminoacyl tRNA synthase complex-interacting multifunctional protein 2 isoform X1 [Rattus norvegicus]	gi|564378216 (+1)	31 kDa
PREDICTED: steryl-sulfatase isoform X1 [Rattus norvegicus]	gi|564399267 (+3)	63 kDa
ER membrane protein complex subunit 3 [Rattus norvegicus]	gi|56605786	30 kDa
phospholysine phosphohistidine inorganic pyrophosphate phosphatase [Rattus norvegicus]	gi|57528359 (+1)	29 kDa
BAG family molecular chaperone regulator 3 [Rattus norvegicus]	gi|58865450	61 kDa
RNA-binding protein Raly [Rattus norvegicus]	gi|58865494 (+4)	31 kDa
olfactomedin-like protein 1 precursor [Rattus norvegicus]	gi|61557242	46 kDa
PREDICTED: immunoglobulin superfamily member 3-like isoform X1 [Rattus norvegicus]	gi|672033183	28 kDa
PREDICTED: ectonucleoside triphosphate diphosphohydrolase 1 [Rattus norvegicus]	gi|672040571 (+1)	45 kDa
PREDICTED: trafficking protein particle complex subunit 4 isoform X1 [Rattus norvegicus]	gi|672061644	23 kDa
NADH dehydrogenase [ubiquinone] iron-sulfur protein 4, mitochondrial precursor [Rattus norvegicus]	gi|68341995	20 kDa
testin [Rattus norvegicus]	gi|86129590	48 kDa
putative hydrolase RBBP9 [Rattus norvegicus]	gi|9625029	21 kDa
glycogen [starch] synthase, muscle [Rattus norvegicus]	gi|157823922	84 kDa
complement C1q subcomponent subunit A precursor [Rattus norvegicus]	gi|56606082	26 kDa
amine oxidase [flavin-containing] B [Rattus norvegicus]	gi|6981180	58 kDa
RT1 class Ia, locus A2 precursor [Rattus norvegicus]	gi|57012342	41 kDa
C-Myc-binding protein [Rattus norvegicus]	gi|404501486	12 kDa
importin subunit alpha-5 [Rattus norvegicus]	gi|148747406 (+6)	60 kDa
PREDICTED: matrix-remodeling-associated protein 7 isoform X2 [Rattus norvegicus]	gi|392351788 (+7)	19 kDa
myotubularin-related protein 9 [Rattus norvegicus]	gi|54114991	63 kDa
small nuclear ribonucleoprotein-associated protein N [Rattus norvegicus]	gi|13592085 (+1)	25 kDa
72 kDa type IV collagenase precursor [Rattus norvegicus]	gi|146262019	74 kDa
CD9 antigen [Rattus norvegicus]	gi|148229054	25 kDa
PREDICTED: phosphotriesterase-related protein isoform X1 [Rattus norvegicus]	gi|564392309 (+2)	39 kDa
rano class II histocompatibility antigen, D-1 beta chain precursor [Rattus norvegicus]	gi|57114286	30 kDa
glutathione S-transferase Mu 4 [Rattus norvegicus]	gi|66730313	26 kDa
PREDICTED: ADP-ribosylation factor 3 isoform X1 [Rattus norvegicus]	gi|564400178	21 kDa
PREDICTED: histone H1.2 [Rattus norvegicus]	gi|293342748	21 kDa
protein jagunal homolog 1 [Rattus norvegicus]	gi|112984222	21 kDa
PREDICTED: TBC1 domain family member 13 [Rattus norvegicus]	gi|109467985 (+1)	46 kDa
bone marrow proteoglycan precursor [Rattus norvegicus]	gi|298231202	25 kDa
tubulointerstitial nephritis antigen-like precursor [Rattus norvegicus]	gi|16758354 (+2)	53 kDa
epididymal secretory glutathione peroxidase precursor [Rattus norvegicus]	gi|157786758	25 kDa
PREDICTED: translocon-associated protein subunit alpha isoform X1 [Rattus norvegicus]	gi|564391098 (+1)	33 kDa
PREDICTED: cytochrome c oxidase subunit VIIa polypeptide 2 like isoform X1 [Rattus norvegicus]	gi|564354767	13 kDa
complement component C8 alpha chain precursor [Rattus norvegicus]	gi|157821013	66 kDa
complement factor D precursor [Rattus norvegicus]	gi|117647198	28 kDa
dnaJ homolog subfamily C member 5 [Rattus norvegicus]	gi|13162361 (+2)	22 kDa
heterogeneous nuclear ribonucleoprotein H [Rattus norvegicus]	gi|18266700	41 kDa
interferon-inducible double-stranded RNA-dependent protein kinase activator A [Rattus norvegicus]	gi|67078460	34 kDa
DDRGK domain-containing protein 1 [Rattus norvegicus]	gi|157817771	39 kDa
phosphomannomutase 1 [Rattus norvegicus]	gi|56605724	30 kDa
apolipoprotein C-IV precursor [Rattus norvegicus]	gi|157821489	15 kDa
procollagen galactosyltransferase 1 precursor [Rattus norvegicus]	gi|157823499	71 kDa
zinc-binding alcohol dehydrogenase domain-containing protein 2 [Rattus norvegicus]	gi|157817316	40 kDa
proteasomal ubiquitin receptor ADRM1 [Rattus norvegicus]	gi|13928990 (+1)	42 kDa
N-acetylglucosamine-6-phosphate deacetylase [Rattus norvegicus]	gi|168823437 (+1)	44 kDa
coiled-coil-helix-coiled-coil-helix domain-containing protein 3, mitochondrial [Rattus norvegicus]	gi|157817027	26 kDa
sushi domain-containing protein 2 precursor [Rattus norvegicus]	gi|157823944 (+1)	90 kDa
ATP synthase F0 subunit 8 (mitochondrion) [Rattus norvegicus]	gi|110189667	8 kDa
phenylalanine-4-hydroxylase [Rattus norvegicus]	gi|158262033 (+1)	52 kDa
calcium uniporter protein, mitochondrial precursor [Rattus norvegicus]	gi|157822793	40 kDa
bis(5'-adenosyl)-triphosphatase ENPP4 precursor [Rattus norvegicus]	gi|157818095 (+5)	51 kDa
Note:
The proteins were identidfied with at least 2 minimum peptides above tandem2 confidence level and 0% decoy FDR
