# Supplementary material for: Proteomic Profiles of Adipose and Liver Tissues from an Animal Model of Metabolic Syndrome Fed Purple Vegetables
Source: Nutrients. 2018 Apr 6;10(4):456. doi: 10.3390/nu10040456 (PMC5946241; doi:10.3390/nu10040456)
Supplement: Supplementary file 1 [file nutrients-10-00456-s001.zip › Supplemental Table_6_enriched terms and pathways_PC_liver.xlsx]

## Sheet: Enriched GO_BP terms
Enriched gene ontology biological process terms in the list of the deferentially expressed proteins with purple carrots diet in liver
Category	Term	Count	PValue	Genes	Benjamini
GOTERM_BP_ALL	GO:0044281~small molecule metabolic process	44	1.22659e-28	P63018, P31210, P26284, P15149, A0A0G2K5E7, P07687, O88767, D4ABM1, P62898, P09034, P10867, A0A0G2K642, P61459, A0A0G2JW90, P32198, P12785, Q6P6S9, G3V9U2, P28037, P55006, P04636, P15650, P11884, P16303, G3V7I5, Q4KLP0, D4A5L9, Q4FZZ4, P08541, A2VCW9, O88989, P50137, F1LQ55, A0A0H2UI07, F7FKI5, P07756, P04762, P97852, P06757, P27867, A0A0G2K3C5, G3V9G4, P32755, P21213, Q68G40, Q68G44, P24470, O88…	2.28269e-25
GOTERM_BP_ALL	GO:0019752~carboxylic acid metabolic process	30	8.309e-23	Q4FZZ4, P08541, O88989, A2VCW9, P31210, P26284, P15149, A0A0G2K5E7, P07756, A0A0H2UI07, F7FKI5, O88767, P97852, D4ABM1, P06757, P09034, P10867, A0A0G2K642, P61459, A0A0G2JW90, A0A0G2K3C5, G3V9G4, P32755, P21213, P32198, P12785, Q68G40, O88618, P24470, Q6P6S9, F1LPB8, P12928, G3V9U2, P04636, Q6IN39, G3V888, P15650, P16303, Q4KLP0	7.73153e-20
GOTERM_BP_ALL	GO:0043436~oxoacid metabolic process	30	9.57261e-23	Q4FZZ4, P08541, O88989, A2VCW9, P31210, P26284, P15149, A0A0G2K5E7, P07756, A0A0H2UI07, F7FKI5, O88767, P97852, D4ABM1, P06757, P09034, P10867, A0A0G2K642, P61459, A0A0G2JW90, A0A0G2K3C5, G3V9G4, P32755, P21213, P32198, P12785, Q68G40, O88618, P24470, Q6P6S9, F1LPB8, P12928, G3V9U2, P04636, Q6IN39, G3V888, P15650, P16303, Q4KLP0	5.93821e-20
GOTERM_BP_ALL	GO:0055114~oxidation-reduction process	32	1.27152e-22	D4A5L9, Q4FZZ4, O88989, A2VCW9, Q4V8I9, P31210, P26284, P15149, P07756, F7FKI5, O88767, P04762, P97852, D4ABM1, P62898, P06757, P10867, A0A0G2K642, P61459, P38918, P27867, A0A0G2JW90, P32755, P32198, P23457, P12785, Q68G40, P24470, G3V9U2, P28037, P55006, P04636, Q6IN39, P15650, P11884, G3V7I5, Q4KLP0	5.91576e-20
GOTERM_BP_ALL	GO:0006082~organic acid metabolic process	30	1.58384e-21	Q4FZZ4, P08541, O88989, A2VCW9, P31210, P26284, P15149, A0A0G2K5E7, P07756, A0A0H2UI07, F7FKI5, O88767, P97852, D4ABM1, P06757, P09034, P10867, A0A0G2K642, P61459, A0A0G2JW90, A0A0G2K3C5, G3V9G4, P32755, P21213, P32198, P12785, Q68G40, O88618, P24470, Q6P6S9, F1LPB8, P12928, G3V9U2, P04636, Q6IN39, G3V888, P15650, P16303, Q4KLP0	5.89504e-19
GOTERM_BP_ALL	GO:0044710~single-organism metabolic process	49	8.06366e-21	P63018, Q4V8I9, P31210, P26284, P15149, A0A0G2K5E7, P07687, O88767, D4ABM1, P62898, P09034, P10867, A0A0G2K642, P61459, A0A0G2JW90, P46418, P32198, P12785, Q6P6S9, G3V9U2, P28037, P55006, P04636, P15650, P11884, P16303, G3V7I5, Q4KLP0, D4A5L9, Q4FZZ4, P08541, P63039, A2VCW9, O88989, P50137, F1LQ55, P07756, A0A0H2UI07, F7FKI5, P04762, P97852, P06757, P38918, P27867, A0A0G2K3C5, G3V9G4, P32755, P23…	2.50108e-18
GOTERM_BP_ALL	GO:0032787~monocarboxylic acid metabolic process	21	1.39772e-15	Q4FZZ4, P08541, P31210, P26284, P15149, A0A0G2K5E7, F7FKI5, A0A0H2UI07, O88767, P97852, D4ABM1, P06757, A0A0G2K642, A0A0G2JW90, G3V9G4, P32198, P21213, P12785, Q68G40, P24470, O88618, Q6P6S9, P12928, F1LPB8, G3V9U2, G3V888, Q6IN39, P15650, P16303, Q4KLP0	3.83693e-13
GOTERM_BP_ALL	GO:0006732~coenzyme metabolic process	16	1.8146e-13	Q4FZZ4, P12785, O88618, A2VCW9, O88989, Q6P6S9, F1LPB8, P12928, P50137, P26284, G3V9U2, A0A0G2K5E7, F7FKI5, P28037, A0A0H2UI07, P97852, P04636, Q6IN39, G3V888, A0A0G2K642, P61459, Q4KLP0, A0A0G2JW90, G3V9G4	4.22006e-11
GOTERM_BP_ALL	GO:0044712~single-organism catabolic process	21	2.22891e-13	P32198, P46418, P21213, O88618, A2VCW9, Q6P6S9, P12928, F1LPB8, P31210, G3V9U2, P07756, A0A0H2UI07, O88767, P97852, Q6IN39, P06757, P15650, P11884, A0A0G2K642, G3V7I5, P16303, P38918, Q4KLP0, P27867, P32755	4.60976e-11
GOTERM_BP_ALL	GO:0044282~small molecule catabolic process	15	5.73335e-13	P32198, P21213, A2VCW9, O88618, P31210, G3V9U2, O88767, P97852, Q6IN39, P06757, P15650, P11884, A0A0G2K642, P16303, G3V7I5, P27867, P32755	1.06695e-10
GOTERM_BP_ALL	GO:0009056~catabolic process	29	8.24144e-13	Q4FZZ3, B6DYP7, A2VCW9, P00502, P31210, P07687, P07756, A0A0H2UI07, O88767, P04762, P97852, P06757, A0A0G2K642, P02091, P38918, P27867, P32755, P46418, P21213, P32198, O88618, Q6P6S9, P12928, F1LPB8, G3V9U2, P28037, Q6IN39, P15650, P11884, P36511, P01946, G3V7I5, P16303, Q4KLP0	1.39426e-10
GOTERM_BP_ALL	GO:0051186~cofactor metabolic process	16	3.01736e-12	Q4FZZ4, P12785, O88618, A2VCW9, O88989, Q6P6S9, F1LPB8, P12928, P50137, P26284, G3V9U2, A0A0G2K5E7, F7FKI5, P28037, A0A0H2UI07, P97852, P04636, Q6IN39, G3V888, A0A0G2K642, P61459, Q4KLP0, A0A0G2JW90, G3V9G4	4.67943e-10
GOTERM_BP_ALL	GO:0008152~metabolic process	61	1.3039e-10	B6DYP7, A0A0G2K926, P63018, Q4V8I9, P31210, P26284, P15149, A0A0G2K5E7, P07687, Q63507, O88767, D4ABM1, P62898, P09034, A0A0G2K642, P10867, P61459, A0A0G2JW90, P46418, P32198, P12785, Q6P6S9, G3V9U2, P28037, P04636, P55006, P15650, F7EPH4, P11884, B5DEN5, P01946, G3V7I5, P16303, Q4KLP0, Q499R7, Q4FZZ4, D4A5L9, Q4FZZ3, P08541, P63039, A2VCW9, O88989, P00502, F1LQ55, P50137, P07756, F7FKI5, A0A0H2U…	1.86659e-08
GOTERM_BP_ALL	GO:0044248~cellular catabolic process	24	1.75301e-10	B6DYP7, Q4FZZ3, P00502, A2VCW9, P31210, P07687, P07756, P04762, O88767, P97852, A0A0G2K642, P38918, P02091, P27867, P32755, P32198, P46418, P21213, O88618, Q6P6S9, F1LPB8, G3V9U2, P28037, Q6IN39, P15650, P36511, P01946, P16303	2.33025e-08
GOTERM_BP_ALL	GO:0044283~small molecule biosynthetic process	15	5.68467e-10	P12785, Q68G44, A2VCW9, P12928, F1LQ55, P31210, P07687, A0A0G2K5E7, P07756, A0A0H2UI07, O88767, G3V888, P15650, P09034, P10867, P27867, A0A0G2K3C5, G3V9G4	7.05278e-08
GOTERM_BP_ALL	GO:0044237~cellular metabolic process	58	5.92498e-10	B6DYP7, A0A0G2K926, P63018, Q4V8I9, P31210, P26284, P15149, A0A0G2K5E7, P07687, Q63507, O88767, D4ABM1, P62898, P09034, A0A0G2K642, P10867, P61459, A0A0G2JW90, P46418, P32198, P12785, Q6P6S9, G3V9U2, P28037, P04636, P55006, P15650, F7EPH4, B5DEN5, P01946, P16303, Q4KLP0, Q499R7, Q4FZZ4, D4A5L9, Q4FZZ3, P08541, P63039, A2VCW9, O88989, P00502, F1LQ55, P50137, P07756, F7FKI5, A0A0H2UI07, P04762, D4A…	6.8915e-08
GOTERM_BP_ALL	GO:0006091~generation of precursor metabolites and energy	13	1.82651e-09	D4A5L9, Q4FZZ4, O88989, A2VCW9, Q4V8I9, Q6P6S9, P12928, F1LPB8, P26284, P07756, F7FKI5, A0A0H2UI07, P04762, O88767, P04636, P62898, Q4KLP0	1.99949e-07
GOTERM_BP_ALL	GO:0046395~carboxylic acid catabolic process	10	8.77935e-09	P32198, P21213, P97852, Q6IN39, P15650, A0A0G2K642, O88618, A2VCW9, P16303, P31210, G3V9U2, P32755	9.07687e-07
GOTERM_BP_ALL	GO:0046394~carboxylic acid biosynthetic process	11	1.40158e-08	P12785, A2VCW9, P12928, P31210, A0A0G2K5E7, P07756, A0A0H2UI07, O88767, G3V888, P15650, P09034, P10867, A0A0G2K3C5, G3V9G4	1.37281e-06
GOTERM_BP_ALL	GO:0006066~alcohol metabolic process	11	1.45769e-08	P04762, P97852, Q6IN39, P55006, P06757, P11884, Q68G44, G3V7I5, P31210, F1LQ55, P27867, P07687	1.35638e-06
GOTERM_BP_ALL	GO:0016053~organic acid biosynthetic process	11	2.5736e-08	P12785, A2VCW9, P12928, P31210, A0A0G2K5E7, P07756, A0A0H2UI07, O88767, G3V888, P15650, P09034, P10867, A0A0G2K3C5, G3V9G4	2.2807e-06
GOTERM_BP_ALL	GO:0016054~organic acid catabolic process	10	2.66559e-08	P32198, P21213, P97852, Q6IN39, P15650, A0A0G2K642, O88618, A2VCW9, P16303, P31210, G3V9U2, P32755	2.25484e-06
GOTERM_BP_ALL	GO:0042493~response to drug	15	4.19266e-08	P32198, P46418, B6DYP7, P63039, F6QBA3, P63018, Q68G44, P00502, P07756, P04762, O88767, P97852, D4ABM1, Q6IN39, P09034, P36511, Q5U2U5, P27867	3.3924e-06
GOTERM_BP_ALL	GO:1901615~organic hydroxy compound metabolic process	12	7.54379e-08	O88767, P04762, P97852, Q6IN39, P55006, P06757, P11884, Q68G44, G3V7I5, P31210, F1LQ55, P27867, P07687	5.84956e-06
GOTERM_BP_ALL	GO:0006084~acetyl-CoA metabolic process	6	9.51546e-08	F7FKI5, Q4FZZ4, P12785, G3V888, A0A0G2K642, A2VCW9, G3V9U2, P26284, A0A0G2JW90, G3V9G4, A0A0G2K5E7	7.08328e-06
GOTERM_BP_ALL	GO:1901575~organic substance catabolic process	22	1.06839e-07	A2VCW9, P31210, A0A0H2UI07, P07756, O88767, P97852, P06757, A0A0G2K642, P38918, P27867, P32755, P32198, P21213, P46418, O88618, Q6P6S9, F1LPB8, P12928, G3V9U2, P28037, Q6IN39, P15650, P11884, P16303, G3V7I5, Q4KLP0	7.6472e-06
GOTERM_BP_ALL	GO:1901564~organonitrogen compound metabolic process	25	1.13668e-07	D4A5L9, Q4FZZ4, P63018, O88989, A2VCW9, P50137, P26284, P07756, A0A0H2UI07, F7FKI5, O88767, B5DEM5, Q63507, P62898, P09034, P61459, P02091, A0A0G2K3C5, P32755, P21213, P32198, O88618, Q6P6S9, F1LPB8, P12928, P28037, P04636, F1LSW7, P15650, B5DEN5, Q4KLP0	7.83467e-06
GOTERM_BP_ALL	GO:0044711~single-organism biosynthetic process	19	1.17886e-07	Q4FZZ4, P12785, Q68G44, A2VCW9, P12928, P50137, F1LQ55, P31210, P26284, P07687, A0A0G2K5E7, P07756, F7FKI5, A0A0H2UI07, O88767, G3V888, P06757, P09034, P15650, P10867, P27867, A0A0G2K3C5, A0A0G2JW90, G3V9G4	7.83518e-06
GOTERM_BP_ALL	GO:0015980~energy derivation by oxidation of organic compounds	10	1.3046e-07	D4A5L9, F7FKI5, Q4FZZ4, P07756, O88767, P04762, P04636, P62898, O88989, Q4V8I9, Q4KLP0, P26284	8.37187e-06
GOTERM_BP_ALL	GO:0035383~thioester metabolic process	7	3.81908e-07	Q4FZZ4, P12785, A2VCW9, P26284, G3V9U2, A0A0G2K5E7, F7FKI5, P97852, G3V888, Q6IN39, A0A0G2K642, A0A0G2JW90, G3V9G4	2.36907e-05
GOTERM_BP_ALL	GO:0006637~acyl-CoA metabolic process	7	3.81908e-07	Q4FZZ4, P12785, A2VCW9, P26284, G3V9U2, A0A0G2K5E7, F7FKI5, P97852, G3V888, Q6IN39, A0A0G2K642, A0A0G2JW90, G3V9G4	2.36907e-05
GOTERM_BP_ALL	GO:0014070~response to organic cyclic compound	19	4.33914e-07	P32198, Q4FZZ3, Q68G40, P63039, F6QBA3, P63018, Q68G44, P24470, P12928, F1LQ55, P07687, P07756, A0A0H2UI07, P04762, O88767, P97852, D4ABM1, Q6IN39, P06757, P09034, P11884, Q5U2U5, P01946	2.60485e-05
GOTERM_BP_ALL	GO:0006629~lipid metabolic process	18	5.18648e-07	P32198, P23457, P12785, Q68G40, Q68G44, P24470, F1LQ55, P31210, G3V9U2, P15149, A0A0G2K5E7, P07756, P04762, P97852, P55006, D4ABM1, Q6IN39, G3V888, P06757, P15650, A0A0G2K642, P16303, G3V9G4	3.01622e-05
GOTERM_BP_ALL	GO:0045333~cellular respiration	8	8.9975e-07	D4A5L9, F7FKI5, Q4FZZ4, O88767, P04762, P04636, P62898, O88989, Q4KLP0, P26284	5.07392e-05
GOTERM_BP_ALL	GO:0006790~sulfur compound metabolic process	10	1.10974e-06	Q4FZZ4, P12785, A2VCW9, P26284, G3V9U2, A0A0G2K5E7, P07756, F7FKI5, P97852, Q6IN39, G3V888, A0A0G2K642, P02091, A0A0G2K3C5, A0A0G2JW90, G3V9G4	6.074e-05
GOTERM_BP_ALL	GO:0071704~organic substance metabolic process	55	1.25035e-06	A0A0G2K926, P63018, Q4V8I9, P31210, P26284, P15149, A0A0G2K5E7, P07687, Q63507, O88767, D4ABM1, P62898, P09034, P10867, A0A0G2K642, P61459, A0A0G2JW90, P46418, P32198, P12785, Q6P6S9, G3V9U2, P28037, P04636, P55006, P15650, P11884, B5DEN5, P16303, G3V7I5, Q4KLP0, Q4FZZ4, D4A5L9, P08541, P63039, A2VCW9, O88989, F1LQ55, P50137, P07756, F7FKI5, A0A0H2UI07, P04762, B5DEM5, D4AA52, P97852, P06757, P38…	6.64805e-05
GOTERM_BP_ALL	GO:0044255~cellular lipid metabolic process	15	2.6849e-06	P32198, P12785, Q68G40, Q68G44, P24470, G3V9U2, P15149, A0A0G2K5E7, P07756, P04762, P97852, P55006, D4ABM1, Q6IN39, G3V888, P06757, P15650, A0A0G2K642, P16303, G3V9G4	0.000138785
GOTERM_BP_ALL	GO:0010035~response to inorganic substance	13	4.3584e-06	P63039, P63018, Q68G44, P12928, A0A0H2UI07, P07756, P04762, O88767, Q10758, P62898, P09034, P01946, P02091, P27867	0.000219192
GOTERM_BP_ALL	GO:0006631~fatty acid metabolic process	10	4.55786e-06	P32198, P12785, Q68G40, P24470, G3V9U2, P15149, A0A0G2K5E7, P97852, Q6IN39, G3V888, D4ABM1, P15650, A0A0G2K642, P16303, G3V9G4	0.000223191
GOTERM_BP_ALL	GO:1901605~alpha-amino acid metabolic process	8	5.96678e-06	P07756, P21213, O88767, P09034, O88618, A2VCW9, A0A0G2K3C5, P32755	0.000284683
GOTERM_BP_ALL	GO:0046496~nicotinamide nucleotide metabolic process	7	6.79827e-06	A0A0H2UI07, F7FKI5, Q4FZZ4, P04636, O88989, Q6P6S9, F1LPB8, P12928, P50137, Q4KLP0, P26284	0.000316241
GOTERM_BP_ALL	GO:0019362~pyridine nucleotide metabolic process	7	6.79827e-06	A0A0H2UI07, F7FKI5, Q4FZZ4, P04636, O88989, Q6P6S9, F1LPB8, P12928, P50137, Q4KLP0, P26284	0.000316241
GOTERM_BP_ALL	GO:0072524~pyridine-containing compound metabolic process	7	8.82894e-06	A0A0H2UI07, F7FKI5, Q4FZZ4, P04636, O88989, Q6P6S9, F1LPB8, P12928, P50137, Q4KLP0, P26284	0.000400669
GOTERM_BP_ALL	GO:0046164~alcohol catabolic process	5	1.13226e-05	P06757, P11884, G3V7I5, P31210, P27867	0.000501576
GOTERM_BP_ALL	GO:0006520~cellular amino acid metabolic process	8	1.16773e-05	P07756, P21213, P09034, O88618, P61459, A2VCW9, A0A0G2K3C5, P32755	0.000505257
GOTERM_BP_ALL	GO:0042743~hydrogen peroxide metabolic process	5	1.25469e-05	O88767, P04762, P62898, P01946, P02091	0.000530538
GOTERM_BP_ALL	GO:0006733~oxidoreduction coenzyme metabolic process	7	1.3287e-05	A0A0H2UI07, F7FKI5, Q4FZZ4, P04636, O88989, Q6P6S9, F1LPB8, P12928, P50137, Q4KLP0, P26284	0.000549346
GOTERM_BP_ALL	GO:1901700~response to oxygen-containing compound	20	1.90568e-05	P32198, Q68G40, P63039, P63018, Q68G44, P24470, P12928, F1LQ55, P14141, P07756, A0A0H2UI07, P04762, O88767, D4ABM1, Q10758, P62898, P06757, P09034, P11884, P01946, B5DEN5, P02091	0.000770684
GOTERM_BP_ALL	GO:0043648~dicarboxylic acid metabolic process	6	1.96956e-05	P21213, G3V888, P04636, P09034, O88618, O88989, G3V9G4, A0A0G2K5E7	0.000779567
GOTERM_BP_ALL	GO:0009725~response to hormone	15	2.02025e-05	P63039, P63018, Q68G44, P12928, F1LQ55, P07687, A0A0H2UI07, P07756, P04762, O88767, P97852, D4ABM1, Q6IN39, P09034, P06757, P11884, P27867	0.000782969
GOTERM_BP_ALL	GO:0055086~nucleobase-containing small molecule metabolic process	12	2.41563e-05	Q4FZZ4, D4A5L9, P63018, O88989, Q6P6S9, F1LPB8, P12928, P50137, P26284, P07756, F7FKI5, A0A0H2UI07, O88767, P04636, P62898, Q4KLP0	0.000917038
GOTERM_BP_ALL	GO:0072329~monocarboxylic acid catabolic process	6	2.42123e-05	P32198, P97852, Q6IN39, P15650, A0A0G2K642, P16303, P31210, G3V9U2	0.000900789
GOTERM_BP_ALL	GO:0072593~reactive oxygen species metabolic process	8	2.50586e-05	P07756, O88767, P04762, P63039, P62898, P09034, P01946, P02091	0.000913988
GOTERM_BP_ALL	GO:0010033~response to organic substance	26	2.66171e-05	Q5BJY9, Q4FZZ3, F6QBA3, P63039, P63018, F1LQ55, P07687, P07756, A0A0H2UI07, O88767, P04762, P97852, D4ABM1, P62898, P06757, P09034, P27867, P32198, P12785, Q68G40, Q68G44, P24470, P12928, P14141, Q10758, Q6IN39, P11884, Q5U2U5, B5DEN5, P01946	0.000952144
GOTERM_BP_ALL	GO:0019637~organophosphate metabolic process	14	3.0113e-05	D4A5L9, Q4FZZ4, P63018, O88989, Q4V8I9, Q6P6S9, P12928, F1LPB8, P50137, F1LQ55, P26284, P07756, F7FKI5, A0A0H2UI07, O88767, P04636, P62898, Q4KLP0	0.00105682
GOTERM_BP_ALL	GO:1901616~organic hydroxy compound catabolic process	5	3.07789e-05	P06757, P11884, G3V7I5, P31210, P27867	0.00106019
GOTERM_BP_ALL	GO:0009108~coenzyme biosynthetic process	6	4.66491e-05	P28037, F7FKI5, Q4FZZ4, P12785, G3V888, P61459, P26284, A0A0G2JW90, G3V9G4, A0A0G2K5E7	0.00157723
GOTERM_BP_ALL	GO:0009060~aerobic respiration	5	5.9373e-05	F7FKI5, Q4FZZ4, P04762, P04636, O88989, Q4KLP0, P26284	0.00197121
GOTERM_BP_ALL	GO:0009117~nucleotide metabolic process	11	6.08573e-05	Q4FZZ4, D4A5L9, P63018, O88989, Q6P6S9, F1LPB8, P12928, P50137, P26284, F7FKI5, A0A0H2UI07, O88767, P04636, P62898, Q4KLP0	0.00198502
GOTERM_BP_ALL	GO:0006753~nucleoside phosphate metabolic process	11	6.69096e-05	Q4FZZ4, D4A5L9, P63018, O88989, Q6P6S9, F1LPB8, P12928, P50137, P26284, F7FKI5, A0A0H2UI07, O88767, P04636, P62898, Q4KLP0	0.00214464
GOTERM_BP_ALL	GO:0097305~response to alcohol	8	6.76754e-05	P04762, D4ABM1, P63018, P06757, Q68G44, B5DEN5, F1LQ55, P14141	0.00213244
GOTERM_BP_ALL	GO:0033993~response to lipid	15	7.1285e-05	P32198, Q68G40, P63039, P63018, Q68G44, P24470, F1LQ55, P07687, P07756, P04762, O88767, P97852, D4ABM1, Q6IN39, P09034, P06757, P11884	0.00220866
GOTERM_BP_ALL	GO:0048545~response to steroid hormone	10	9.84303e-05	P07756, O88767, P97852, Q6IN39, P63039, P63018, P09034, P06757, P11884, Q68G44, P07687	0.00299857
GOTERM_BP_ALL	GO:1901607~alpha-amino acid biosynthetic process	5	0.000136752	P07756, O88767, P09034, A2VCW9, A0A0G2K3C5	0.00409664
GOTERM_BP_ALL	GO:0001101~response to acid chemical	9	0.000138854	P32198, P07756, P04762, D4ABM1, Q10758, P09034, P06757, P11884, Q68G44	0.00409358
GOTERM_BP_ALL	GO:0070542~response to fatty acid	5	0.000144179	P32198, P04762, P09034, P11884, Q68G44	0.00418398
GOTERM_BP_ALL	GO:0046034~ATP metabolic process	7	0.00014681	A0A0H2UI07, D4A5L9, O88767, P63018, P62898, Q6P6S9, F1LPB8, P12928, Q4KLP0	0.00419476
GOTERM_BP_ALL	GO:0006099~tricarboxylic acid cycle	4	0.000151082	F7FKI5, Q4FZZ4, P04636, O88989, Q4KLP0, P26284	0.00425132
GOTERM_BP_ALL	GO:0045471~response to ethanol	7	0.000154123	P04762, D4ABM1, P63018, P06757, Q68G44, B5DEN5, P14141	0.00427212
GOTERM_BP_ALL	GO:0006575~cellular modified amino acid metabolic process	6	0.000172461	P28037, O88767, P09034, O88618, P02091, A0A0G2K3C5	0.00470913
GOTERM_BP_ALL	GO:0035384~thioester biosynthetic process	4	0.000184906	F7FKI5, Q4FZZ4, P12785, G3V888, P26284, A0A0G2JW90, G3V9G4, A0A0G2K5E7	0.00497514
GOTERM_BP_ALL	GO:0071616~acyl-CoA biosynthetic process	4	0.000184906	F7FKI5, Q4FZZ4, P12785, G3V888, P26284, A0A0G2JW90, G3V9G4, A0A0G2K5E7	0.00497514
GOTERM_BP_ALL	GO:0010038~response to metal ion	9	0.000192801	A0A0H2UI07, P07756, O88767, P04762, P63018, P62898, P09034, Q68G44, P12928, P27867	0.00511313
GOTERM_BP_ALL	GO:0051188~cofactor biosynthetic process	6	0.000202004	P28037, F7FKI5, Q4FZZ4, P12785, G3V888, P61459, P26284, A0A0G2JW90, G3V9G4, A0A0G2K5E7	0.00528131
GOTERM_BP_ALL	GO:0009205~purine ribonucleoside triphosphate metabolic process	7	0.000228658	A0A0H2UI07, D4A5L9, O88767, P63018, P62898, Q6P6S9, F1LPB8, P12928, Q4KLP0	0.00589341
GOTERM_BP_ALL	GO:0009062~fatty acid catabolic process	5	0.000246339	P32198, P97852, Q6IN39, P15650, A0A0G2K642, P16303, G3V9U2	0.00626106
GOTERM_BP_ALL	GO:0009199~ribonucleoside triphosphate metabolic process	7	0.000260865	A0A0H2UI07, D4A5L9, O88767, P63018, P62898, Q6P6S9, F1LPB8, P12928, Q4KLP0	0.00653978
GOTERM_BP_ALL	GO:0009144~purine nucleoside triphosphate metabolic process	7	0.00027236	A0A0H2UI07, D4A5L9, O88767, P63018, P62898, Q6P6S9, F1LPB8, P12928, Q4KLP0	0.00673628
GOTERM_BP_ALL	GO:0031667~response to nutrient levels	10	0.000285743	A0A0H2UI07, P46418, P07756, B6DYP7, P04762, D4ABM1, P63018, P09034, Q68G44, P00502, P12928, P27867	0.00697352
GOTERM_BP_ALL	GO:0008202~steroid metabolic process	7	0.000309253	P23457, P04762, P97852, Q6IN39, P15650, Q68G44, P31210, F1LQ55	0.00744756
GOTERM_BP_ALL	GO:0009167~purine ribonucleoside monophosphate metabolic process	7	0.000342903	A0A0H2UI07, D4A5L9, O88767, P63018, P62898, Q6P6S9, F1LPB8, P12928, Q4KLP0	0.00814934
GOTERM_BP_ALL	GO:0001676~long-chain fatty acid metabolic process	5	0.000347685	P32198, Q68G40, D4ABM1, P15650, P24470, P15149	0.00815837
GOTERM_BP_ALL	GO:0009126~purine nucleoside monophosphate metabolic process	7	0.000349965	A0A0H2UI07, D4A5L9, O88767, P63018, P62898, Q6P6S9, F1LPB8, P12928, Q4KLP0	0.00810944
GOTERM_BP_ALL	GO:0006068~ethanol catabolic process	3	0.000350797	P06757, P11884, G3V7I5	0.00802869
GOTERM_BP_ALL	GO:0072330~monocarboxylic acid biosynthetic process	6	0.000360385	A0A0H2UI07, O88767, P12785, G3V888, P15650, P12928, P31210, G3V9G4, A0A0G2K5E7	0.0081471
GOTERM_BP_ALL	GO:0044272~sulfur compound biosynthetic process	5	0.000392416	F7FKI5, Q4FZZ4, P12785, G3V888, P26284, A0A0G2K3C5, A0A0G2JW90, G3V9G4, A0A0G2K5E7	0.00876174
GOTERM_BP_ALL	GO:0009991~response to extracellular stimulus	10	0.000393892	A0A0H2UI07, P46418, P07756, B6DYP7, P04762, D4ABM1, P63018, P09034, Q68G44, P00502, P12928, P27867	0.00869032
GOTERM_BP_ALL	GO:0042542~response to hydrogen peroxide	6	0.000411619	O88767, P04762, P63039, P63018, P01946, P02091	0.00897339
GOTERM_BP_ALL	GO:0009161~ribonucleoside monophosphate metabolic process	7	0.000418794	A0A0H2UI07, D4A5L9, O88767, P63018, P62898, Q6P6S9, F1LPB8, P12928, Q4KLP0	0.00902345
GOTERM_BP_ALL	GO:0009141~nucleoside triphosphate metabolic process	7	0.000418794	A0A0H2UI07, D4A5L9, O88767, P63018, P62898, Q6P6S9, F1LPB8, P12928, Q4KLP0	0.00902345
GOTERM_BP_ALL	GO:0034754~cellular hormone metabolic process	5	0.000441118	P97852, Q6IN39, P55006, P06757, P31210, F1LQ55	0.00939355
GOTERM_BP_ALL	GO:0006067~ethanol metabolic process	3	0.000449981	P06757, P11884, G3V7I5	0.00947305
GOTERM_BP_ALL	GO:0016042~lipid catabolic process	7	0.00045259	P32198, P07756, P97852, Q6IN39, P15650, A0A0G2K642, P16303, P31210, G3V9U2	0.00942119
GOTERM_BP_ALL	GO:0006090~pyruvate metabolic process	5	0.000458269	A0A0H2UI07, F7FKI5, Q4FZZ4, Q6P6S9, F1LPB8, P12928, Q4KLP0, P26284, A0A0G2JW90	0.00943338
GOTERM_BP_ALL	GO:0008203~cholesterol metabolic process	5	0.000458269	P04762, P97852, Q6IN39, Q68G44, P31210, F1LQ55	0.00943338
GOTERM_BP_ALL	GO:0034308~primary alcohol metabolic process	4	0.000459131	P55006, P06757, P11884, G3V7I5	0.00934768
GOTERM_BP_ALL	GO:0044242~cellular lipid catabolic process	6	0.000504813	P32198, P07756, P97852, Q6IN39, P15650, A0A0G2K642, P16303, G3V9U2	0.0101621
GOTERM_BP_ALL	GO:0009123~nucleoside monophosphate metabolic process	7	0.000546445	A0A0H2UI07, D4A5L9, O88767, P63018, P62898, Q6P6S9, F1LPB8, P12928, Q4KLP0	0.0108782
GOTERM_BP_ALL	GO:1902652~secondary alcohol metabolic process	5	0.00055123	P04762, P97852, Q6IN39, Q68G44, P31210, F1LQ55	0.0108568
GOTERM_BP_ALL	GO:0034310~primary alcohol catabolic process	3	0.000561173	P06757, P11884, G3V7I5	0.0109359
GOTERM_BP_ALL	GO:0016125~sterol metabolic process	5	0.000656882	P04762, P97852, Q6IN39, Q68G44, P31210, F1LQ55	0.0126573
GOTERM_BP_ALL	GO:0044724~single-organism carbohydrate catabolic process	5	0.000679617	A0A0H2UI07, P07756, Q6P6S9, F1LPB8, P12928, Q4KLP0, P27867	0.0129586
GOTERM_BP_ALL	GO:0005975~carbohydrate metabolic process	10	0.000883392	P32198, Q4FZZ4, O88989, Q4V8I9, Q6P6S9, P12928, F1LPB8, P26284, P07756, F7FKI5, A0A0H2UI07, P04636, Q4KLP0, P27867	0.0166428
GOTERM_BP_ALL	GO:0046128~purine ribonucleoside metabolic process	7	0.000906132	A0A0H2UI07, D4A5L9, O88767, P63018, P62898, Q6P6S9, F1LPB8, P12928, Q4KLP0	0.0168968
GOTERM_BP_ALL	GO:1901654~response to ketone	7	0.000921164	P07756, Q68G40, P63018, P09034, P06757, P11884, Q68G44, P24470	0.0170045
GOTERM_BP_ALL	GO:0007568~aging	8	0.000945212	P46418, B6DYP7, P04762, Q4FZZ3, P97852, Q6IN39, P63018, P09034, P00502, F1LQ55	0.0172735
GOTERM_BP_ALL	GO:0042278~purine nucleoside metabolic process	7	0.000967419	A0A0H2UI07, D4A5L9, O88767, P63018, P62898, Q6P6S9, F1LPB8, P12928, Q4KLP0	0.0175042
GOTERM_BP_ALL	GO:0006107~oxaloacetate metabolic process	3	0.00112435	G3V888, P04636, O88989, G3V9G4, A0A0G2K5E7	0.020121
GOTERM_BP_ALL	GO:0016052~carbohydrate catabolic process	5	0.00119061	A0A0H2UI07, P07756, Q6P6S9, F1LPB8, P12928, Q4KLP0, P27867	0.021092
GOTERM_BP_ALL	GO:0008652~cellular amino acid biosynthetic process	4	0.00124491	P07756, P09034, A2VCW9, A0A0G2K3C5	0.0218364
GOTERM_BP_ALL	GO:0042221~response to chemical	32	0.00126163	Q5BJY9, Q4FZZ3, B6DYP7, F6QBA3, P63039, P63018, P00502, F1LQ55, P07687, P07756, A0A0H2UI07, O88767, P04762, P97852, D4ABM1, P62898, P06757, P09034, A0A0G2K642, P02091, P38918, P27867, P46418, P32198, P12785, Q68G40, Q68G44, P24470, P12928, P14141, G3V9U2, Q6IN39, Q10758, P11884, Q5U2U5, P36511, P01946, B5DEN5	0.0219201
GOTERM_BP_ALL	GO:0009119~ribonucleoside metabolic process	7	0.00132329	A0A0H2UI07, D4A5L9, O88767, P63018, P62898, Q6P6S9, F1LPB8, P12928, Q4KLP0	0.0227674
GOTERM_BP_ALL	GO:0042178~xenobiotic catabolic process	3	0.00147581	P46418, B6DYP7, Q4FZZ3, P00502	0.0251281
GOTERM_BP_ALL	GO:0006085~acetyl-CoA biosynthetic process	3	0.00147581	F7FKI5, Q4FZZ4, G3V888, P26284, A0A0G2JW90, G3V9G4, A0A0G2K5E7	0.0251281
GOTERM_BP_ALL	GO:0006979~response to oxidative stress	8	0.00160441	O88767, P04762, P63039, P63018, P62898, P01946, P02091, P14141	0.0270424
GOTERM_BP_ALL	GO:0009063~cellular amino acid catabolic process	4	0.00172135	P21213, O88618, A2VCW9, P32755	0.0287265
GOTERM_BP_ALL	GO:0009116~nucleoside metabolic process	7	0.00174701	A0A0H2UI07, D4A5L9, O88767, P63018, P62898, Q6P6S9, F1LPB8, P12928, Q4KLP0	0.02889
GOTERM_BP_ALL	GO:0006635~fatty acid beta-oxidation	4	0.00195589	P32198, P97852, Q6IN39, P15650, A0A0G2K642, G3V9U2	0.0320075
GOTERM_BP_ALL	GO:0019693~ribose phosphate metabolic process	8	0.0020699	A0A0H2UI07, D4A5L9, O88767, P63018, P62898, Q6P6S9, F1LPB8, P12928, P50137, Q4KLP0	0.0335489
GOTERM_BP_ALL	GO:0009064~glutamine family amino acid metabolic process	4	0.00220943	P07756, P21213, P09034, O88618	0.0354638
GOTERM_BP_ALL	GO:0009636~response to toxic substance	6	0.00228792	P07756, O88767, P04762, P09034, P38918, P07687	0.0363884
GOTERM_BP_ALL	GO:0051084~'de novo' posttranslational protein folding	3	0.00231518	P63039, P63018, Q6P6S9, F1LPB8	0.0365028
GOTERM_BP_ALL	GO:0006458~'de novo' protein folding	3	0.00231518	P63039, P63018, Q6P6S9, F1LPB8	0.0365028
GOTERM_BP_ALL	GO:1901657~glycosyl compound metabolic process	7	0.00238995	A0A0H2UI07, D4A5L9, O88767, P63018, P62898, Q6P6S9, F1LPB8, P12928, Q4KLP0	0.0373448
GOTERM_BP_ALL	GO:0042744~hydrogen peroxide catabolic process	3	0.00255297	P04762, P01946, P02091	0.0395131
GOTERM_BP_ALL	GO:0007494~midgut development	3	0.00255297	P07756, P09034, Q68G44	0.0395131
GOTERM_BP_ALL	GO:0000302~response to reactive oxygen species	6	0.0026123	O88767, P04762, P63039, P63018, P01946, P02091	0.0400809
GOTERM_BP_ALL	GO:0051289~protein homotetramerization	4	0.00277559	P04762, P15650, P61459, A0A0G2K3C5	0.0421889
GOTERM_BP_ALL	GO:1901565~organonitrogen compound catabolic process	6	0.00292251	P28037, P21213, P15650, O88618, A2VCW9, P32755	0.0440163
GOTERM_BP_ALL	GO:0033762~response to glucagon	3	0.00333216	P07756, P09034, Q68G44	0.0496396
Note:
Term is the biological process component of the gene ontology term
Count is the number of the proteins involved in the corresponding biological process
Pvalue is the Enrichment analyses P-Value
Genes are the Uniprot accession IDs of the involved proteins
Benjamini is the adjusted Pvalue based on Benjamini test

## Sheet: Enriched pathways
Enriched pathways in the list of the deferentially expressed proteins with purple carrots diet in liver
Category	Term	Count	PValue	Genes	Benjamini
KEGG_PATHWAY	rno01100:Metabolic pathways	35	1.69842e-15	Q4FZZ4, P08541, A2VCW9, O88989, Q4V8I9, P50137, F1LQ55, P31210, Q9EQS4, P26284, P15149, A0A0G2K5E7, P07756, A0A0H2UI07, F7FKI5, P97852, D4ABM1, P62898, P06757, P09034, P10867, A0A0G2K642, P27867, G3V9G4, A0A0G2K3C5, P32755, P21213, P12785, Q68G40, Q68G44, O88618, P24470, P12928, G3V9U2, P55006, P04636, Q6IN39, G3V888, P15650, P11884, P36511, G3V7I5, P16303	1.66533e-13
KEGG_PATHWAY	rno01130:Biosynthesis of antibiotics	16	4.45082e-12	Q4FZZ4, Q68G44, O88989, A2VCW9, Q4V8I9, P12928, P50137, Q9EQS4, P26284, G3V9U2, A0A0G2K5E7, F7FKI5, A0A0H2UI07, P04762, P04636, G3V888, P09034, P11884, A0A0G2K642, G3V7I5, A0A0G2K3C5, G3V9G4	2.22539e-10
KEGG_PATHWAY	rno05204:Chemical carcinogenesis	9	1.08264e-07	P46418, B6DYP7, Q4FZZ3, P08541, Q68G40, D4ABM1, P06757, P00502, P24470, P36511, P07687	3.60879e-06
KEGG_PATHWAY	rno00980:Metabolism of xenobiotics by cytochrome P450	8	2.97237e-07	P46418, B6DYP7, Q4FZZ3, P08541, P06757, P00502, P36511, P38918, P07687	7.4309e-06
KEGG_PATHWAY	rno00040:Pentose and glucuronate interconversions	6	3.20302e-06	P08541, P11884, P36511, Q4V8I9, G3V7I5, P27867	6.40584e-05
KEGG_PATHWAY	rno00620:Pyruvate metabolism	6	5.48128e-06	A0A0H2UI07, F7FKI5, Q4FZZ4, P04636, P11884, O88989, G3V7I5, P12928, P26284	9.13507e-05
KEGG_PATHWAY	rno00071:Fatty acid degradation	6	1.23439e-05	P32198, P15650, P06757, A0A0G2K642, P11884, G3V7I5, G3V9U2	0.000176327
KEGG_PATHWAY	rno00830:Retinol metabolism	7	1.50759e-05	P08541, Q68G40, P55006, D4ABM1, P06757, P24470, P36511, P15149	0.000188433
KEGG_PATHWAY	rno00053:Ascorbate and aldarate metabolism	5	2.57221e-05	P08541, P10867, P11884, P36511, G3V7I5	0.000285764
KEGG_PATHWAY	rno00982:Drug metabolism - cytochrome P450	6	9.30762e-05	P46418, B6DYP7, Q4FZZ3, P08541, P06757, P00502, P36511	0.000930373
KEGG_PATHWAY	rno01200:Carbon metabolism	7	0.000127067	A0A0H2UI07, F7FKI5, Q4FZZ4, P07756, P04762, P04636, O88989, P12928, P50137, P26284	0.00115457
KEGG_PATHWAY	rno01230:Biosynthesis of amino acids	6	0.00019564	A0A0H2UI07, P07756, P09034, P12928, P50137, Q9EQS4, A0A0G2K3C5	0.00162916
KEGG_PATHWAY	rno00340:Histidine metabolism	4	0.000487471	P21213, P11884, O88618, G3V7I5	0.00374367
KEGG_PATHWAY	rno00010:Glycolysis / Gluconeogenesis	5	0.00109204	A0A0H2UI07, F7FKI5, Q4FZZ4, P06757, P11884, G3V7I5, P12928, P26284	0.00777419
KEGG_PATHWAY	rno00020:Citrate cycle (TCA cycle)	4	0.00115129	F7FKI5, Q4FZZ4, G3V888, P04636, O88989, P26284, G3V9G4, A0A0G2K5E7	0.00765026
KEGG_PATHWAY	rno00140:Steroid hormone biosynthesis	5	0.00187942	P08541, Q68G40, D4ABM1, P24470, P36511, P31210	0.0116886
KEGG_PATHWAY	rno00270:Cysteine and methionine metabolism	4	0.0022103	P04636, O88989, Q9EQS4, A0A0G2K3C5	0.0129318
KEGG_PATHWAY	rno00120:Primary bile acid biosynthesis	3	0.00476761	P97852, Q6IN39, P31210, F1LQ55	0.0262007
KEGG_PATHWAY	rno01212:Fatty acid metabolism	4	0.00520323	P32198, P12785, P15650, A0A0G2K642, G3V9U2	0.0270834
KEGG_PATHWAY	rno00280:Valine, leucine and isoleucine degradation	4	0.00547823	A0A0G2K642, P11884, Q68G44, G3V7I5, G3V9U2	0.0270927
Term is KEGG pathway
Count is the number of the proteins involved in the corresponding pathway
Pvalue is the Enrichment analyses P-Value
Genes are the Uniprot accession IDs of the involved proteins
Benjamini is the adjusted Pvalue based on Benjamini test
